# Supplementary material for: Crystal structure and Hirshfeld analysis of trans-di­iodido­bis­[(methyl­sulfan­yl)benzene-κS]platinum(II)
Source: Acta Crystallogr E Crystallogr Commun. 2023 Apr 28;79(Pt 5):516–20. doi: 10.1107/S2056989023003717 (PMC10162077; doi:10.1107/S2056989023003717)
Supplement: Supplementary file 1 [file e-79-00516-sup1.cif]

##############################################################################
#                                                                            #
# This CIF contains the data in a paper accepted for publication in          #
# Acta Crystallographica Section E. It conforms to the requirements of       #
# Notes for Authors for Acta Crystallographica Section E, and has been       #
# peer reviewed under the auspices of the IUCr Commission on Journals.       #
#                                                                            #
# Full details of the Crystallographic Information File format               #
# are given in the paper "The Crystallographic Information File (CIF):       #
# a New Standard Archive File for Crystallography" by S. R. Hall, F. H.      #
# Allen and I. D. Brown [Acta Cryst. (1991), A47, 655-685].                  #
#                                                                            #
# The current version of the core CIF dictionary is obtainable from          #
# ftp://ftp.iucr.org/pub/cif_core.dic.                                       #
#                                                                            #
# Software is freely available for graphical display of the structure(s)     #
# in this CIF. For information consult the CIF software page                 #
# http://www.iucr.org/resources/cif/software.                                #
#                                                                            #
# This file may be used for bona fide research purposes within the           #
# scientific community so long as proper attribution is given to the journal # 
# article from which it was obtained.                                        #
#                                                                            #
##############################################################################
data_I
_audit_creation_method
;
Olex2 1.5
(compiled 2023.02.24 svn.rf166f9f3 for OlexSys, GUI svn.r6725)
;
_chemical_name_systematic
;
<i>trans</i>-Diiodidobis[(methylsulfanyl)benzene-\k<i>S</i>]platinum(II)
;
_chemical_name_common     ?
_chemical_formula_moiety     'C14 H16 I2 Pt S2'
_chemical_formula_sum     'C14 H16 I2 Pt S2'
_chemical_formula_iupac     '[Pt I2 (C7 H8 I1)2]'
_chemical_formula_weight     697.28
_chemical_melting_point     ?
_space_group_crystal_system     monoclinic
_space_group_name_H-M_alt     'P 1 21/c 1'
_space_group_name_Hall     '-P 2ybc'
loop_
    _space_group_symop_operation_xyz
    'x, y, z'
    '-x, y+1/2, -z+1/2'
    '-x, -y, -z'
    'x, -y-1/2, z-1/2'
_cell_length_a     9.5796(3)
_cell_length_b     9.5104(3)
_cell_length_c     9.7960(3)
_cell_angle_alpha     90
_cell_angle_beta     107.6450(10)
_cell_angle_gamma     90
_cell_volume     850.48(5)
_cell_formula_units_Z     2
_cell_measurement_reflns_used     9775
_cell_measurement_theta_min     3.06
_cell_measurement_theta_max     36.31
_cell_measurement_temperature     100.0
_exptl_crystal_description     prism
_exptl_crystal_colour     red
_exptl_crystal_size_max     0.314
_exptl_crystal_size_mid     0.248
_exptl_crystal_size_min     0.197
_exptl_crystal_density_diffrn     2.723
_exptl_crystal_density_meas     ?
_exptl_crystal_density_method     ?
_exptl_crystal_F_000     632
_exptl_absorpt_coefficient_mu     12.110
_exptl_absorpt_correction_type     multi-scan
_exptl_absorpt_process_details
;
(SADABS; Krause <i>et al.</i>,  2015)
;
_exptl_absorpt_correction_T_min     0.2632
_exptl_absorpt_correction_T_max     0.4977
_diffrn_ambient_temperature     100.0
_diffrn_source     'microfocus sealed X-ray tube'
_diffrn_source_power     0.05
_diffrn_source_voltage     50.0
_diffrn_source_current     1.0
_diffrn_radiation_type     MoK\a
_diffrn_radiation_wavelength     0.71073
_diffrn_radiation_monochromator     'HELIOS mirror optics'
_diffrn_measurement_device_type     'Bruker APEXII CCD'
_diffrn_measurement_device     'four-circle diffractometer'
_diffrn_measurement_method     '\w and \f scans'
_diffrn_detector     'Bruker D8 VENTURE area detector'
_diffrn_detector_area_resol_mean     10.4167
_diffrn_reflns_number     27554
_diffrn_reflns_av_R_equivalents     0.0378
_diffrn_reflns_av_unetI/netI     0.0229
_diffrn_reflns_theta_min     2.231
_diffrn_reflns_theta_max     36.323
_diffrn_reflns_theta_full     25.242
_diffrn_measured_fraction_theta_max     1.000
_diffrn_measured_fraction_theta_full     1.000
_diffrn_reflns_limit_h_min     -15
_diffrn_reflns_limit_h_max     15
_diffrn_reflns_limit_k_min     -15
_diffrn_reflns_limit_k_max     15
_diffrn_reflns_limit_l_min     -16
_diffrn_reflns_limit_l_max     16
_diffrn_standards_number     0
_diffrn_radiation_probe     x-ray
_refine_special_details     ?
_reflns_number_total     4125
_reflns_number_gt     4033
_reflns_threshold_expression     'I > 2\s(I)'
_refine_ls_structure_factor_coef     Fsqd
_refine_ls_matrix_type     full
_refine_ls_R_factor_all     0.0214
_refine_ls_R_factor_gt     0.0207
_refine_ls_wR_factor_gt     0.0521
_refine_ls_wR_factor_ref     0.0525
_refine_ls_goodness_of_fit_ref     1.170
_refine_ls_restrained_S_all     1.170
_refine_ls_number_reflns     4125
_refine_ls_number_parameters     89
_refine_ls_number_restraints     0
_refine_ls_hydrogen_treatment     constr
_refine_ls_weighting_scheme     calc
_refine_ls_weighting_details
              'w=1/[\s^2^(Fo^2^)+(0.0193P)^2^+1.6484P] where P=(Fo^2^+2Fc^2^)/3'
_atom_sites_solution_hydrogens     geom
_atom_sites_solution_primary     dual
_atom_sites_solution_secondary     ?
_refine_ls_shift/su_max     0.002
_refine_ls_shift/su_mean     0.000
_refine_diff_density_max     2.263
_refine_diff_density_min     -1.795
_refine_ls_extinction_method     none
_refine_ls_extinction_coef     .
loop_
    _atom_type_symbol
    _atom_type_description
    _atom_type_scat_dispersion_real
    _atom_type_scat_dispersion_imag
    _atom_type_scat_source
    'C' 'C' 0.0033 0.0016
                         'International Tables Vol C Tables 4.2.6.8 and 6.1.1.4'
    'H' 'H' 0.0000 0.0000
                         'International Tables Vol C Tables 4.2.6.8 and 6.1.1.4'
    'I' 'I' -0.4742 1.8119
                         'International Tables Vol C Tables 4.2.6.8 and 6.1.1.4'
    'Pt' 'Pt' -1.7033 8.3905
                         'International Tables Vol C Tables 4.2.6.8 and 6.1.1.4'
    'S' 'S' 0.1246 0.1234
                         'International Tables Vol C Tables 4.2.6.8 and 6.1.1.4'
_computing_data_collection
;
APEX2 (Bruker, 2018)
;
_computing_cell_refinement
;
SAINT V8.38A (Bruker, 2018)
;
_computing_data_reduction
;
SAINT V8.38A (Bruker, 2018)
;
_computing_structure_solution
;
<i>SHELXT2014/5</i> (Sheldrick, 2015a)
;
_computing_structure_refinement
;
<i>SHELXL2019/2</i> (Sheldrick, 2015b)
;
_computing_molecular_graphics
;
Olex2 1.5 (Dolomanov <i>et al.</i>,  2009)
;
_computing_publication_material
;
publCIF (Westrip, 2010)
;
loop_
    _atom_site_type_symbol
    _atom_site_label
    _atom_site_fract_x
    _atom_site_fract_y
    _atom_site_fract_z
    _atom_site_U_iso_or_equiv
    _atom_site_adp_type
    _atom_site_calc_flag
    _atom_site_occupancy
    _atom_site_disorder_assembly
    _atom_site_disorder_group
    Pt Pt1 0.500000 0.500000 0.500000 0.01069(3) Uani d 1 . .
    I I1 0.67448(2) 0.70668(2) 0.48539(2) 0.01650(4) Uani d 1 . .
    S S1 0.66656(6) 0.45396(6) 0.72234(6) 0.01359(8) Uani d 1 . .
    C C3 0.7382(3) 0.1669(2) 0.7476(2) 0.0159(3) Uani d 1 . .
    H H3 0.668801 0.154647 0.798352 0.019 Uiso calc 1 . .
    C C7 0.8623(2) 0.3176(2) 0.6213(3) 0.0168(4) Uani d 1 . .
    H H7 0.876638 0.407868 0.586351 0.020 Uiso calc 1 . .
    C C2 0.7595(2) 0.2989(2) 0.6957(2) 0.0134(3) Uani d 1 . .
    C C1 0.5743(3) 0.3994(3) 0.8486(2) 0.0188(4) Uani d 1 . .
    H H1A 0.518020 0.478370 0.868893 0.028 Uiso calc 1 . .
    H H1B 0.646855 0.368646 0.937513 0.028 Uiso calc 1 . .
    H H1C 0.507882 0.321330 0.807968 0.028 Uiso calc 1 . .
    C C4 0.8199(3) 0.0527(3) 0.7244(3) 0.0200(4) Uani d 1 . .
    H H4 0.806058 -0.037609 0.759612 0.024 Uiso calc 1 . .
    C C5 0.9216(3) 0.0705(3) 0.6501(3) 0.0216(4) Uani d 1 . .
    H H5 0.976478 -0.007512 0.633993 0.026 Uiso calc 1 . .
    C C6 0.9426(3) 0.2037(3) 0.5991(3) 0.0209(4) Uani d 1 . .
    H H6 1.012472 0.216130 0.549005 0.025 Uiso calc 1 . .
loop_
    _atom_site_aniso_label
    _atom_site_aniso_U_11
    _atom_site_aniso_U_22
    _atom_site_aniso_U_33
    _atom_site_aniso_U_12
    _atom_site_aniso_U_13
    _atom_site_aniso_U_23
    Pt1 0.01172(5) 0.00914(5) 0.01237(5) 0.00010(3) 0.00539(3) 0.00002(3)
    I1 0.01712(6) 0.01357(6) 0.02033(7) -0.00397(4) 0.00794(5) 0.00006(4)
    S1 0.0149(2) 0.0124(2) 0.01360(19) -0.00016(15) 0.00455(16) -0.00055(15)
    C3 0.0176(8) 0.0150(8) 0.0162(8) 0.0008(7) 0.0067(7) 0.0012(7)
    C7 0.0142(8) 0.0170(9) 0.0205(9) -0.0018(7) 0.0073(7) -0.0004(7)
    C2 0.0135(8) 0.0132(8) 0.0134(8) -0.0002(6) 0.0039(6) -0.0010(6)
    C1 0.0226(10) 0.0214(10) 0.0147(8) 0.0047(8) 0.0092(7) 0.0018(7)
    C4 0.0229(10) 0.0164(9) 0.0206(10) 0.0038(7) 0.0063(8) 0.0029(7)
    C5 0.0194(10) 0.0210(10) 0.0244(11) 0.0073(8) 0.0065(8) -0.0001(8)
    C6 0.0149(9) 0.0243(11) 0.0257(11) 0.0010(8) 0.0094(8) -0.0012(8)
_geom_special_details
;
 All esds (except the esd in the dihedral angle between two l.s. planes)
 are estimated using the full covariance matrix.  The cell esds are taken
 into account individually in the estimation of esds in distances, angles
 and torsion angles; correlations between esds in cell parameters are only
 used when they are defined by crystal symmetry.  An approximate (isotropic)
 treatment of cell esds is used for estimating esds involving l.s. planes.
;
loop_
    _geom_bond_atom_site_label_1
    _geom_bond_atom_site_label_2
    _geom_bond_site_symmetry_2
    _geom_bond_distance
    _geom_bond_publ_flag
    Pt1 I1 . 2.61205(15) y
    Pt1 I1 3_666 2.61204(15) ?
    Pt1 S1 3_666 2.3183(5) ?
    Pt1 S1 . 2.3183(5) y
    S1 C2 . 1.782(2) y
    S1 C1 . 1.800(2) y
    C3 H3 . 0.9500 ?
    C3 C2 . 1.393(3) ?
    C3 C4 . 1.397(3) ?
    C7 H7 . 0.9500 ?
    C7 C2 . 1.403(3) ?
    C7 C6 . 1.383(3) ?
    C1 H1A . 0.9800 ?
    C1 H1B . 0.9800 ?
    C1 H1C . 0.9800 ?
    C4 H4 . 0.9500 ?
    C4 C5 . 1.392(4) ?
    C5 H5 . 0.9500 ?
    C5 C6 . 1.398(4) ?
    C6 H6 . 0.9500 ?
loop_
    _geom_angle_atom_site_label_1
    _geom_angle_atom_site_label_2
    _geom_angle_atom_site_label_3
    _geom_angle_site_symmetry_1
    _geom_angle_site_symmetry_3
    _geom_angle
    _geom_angle_publ_flag
    I1 Pt1 I1 3_666 . 180.0 y
    S1 Pt1 I1 3_666 . 94.358(14) ?
    S1 Pt1 I1 . 3_666 94.359(14) y
    S1 Pt1 I1 . . 85.641(14) y
    S1 Pt1 I1 3_666 3_666 85.643(14) ?
    S1 Pt1 S1 . 3_666 180.0 ?
    C2 S1 Pt1 . . 104.52(7) ?
    C2 S1 C1 . . 103.46(11) y
    C1 S1 Pt1 . . 111.00(8) ?
    C2 C3 H3 . . 120.3 ?
    C2 C3 C4 . . 119.3(2) ?
    C4 C3 H3 . . 120.3 ?
    C2 C7 H7 . . 120.2 ?
    C6 C7 H7 . . 120.2 ?
    C6 C7 C2 . . 119.6(2) ?
    C3 C2 S1 . . 123.88(17) ?
    C3 C2 C7 . . 120.5(2) ?
    C7 C2 S1 . . 115.60(17) ?
    S1 C1 H1A . . 109.5 ?
    S1 C1 H1B . . 109.5 ?
    S1 C1 H1C . . 109.5 ?
    H1A C1 H1B . . 109.5 ?
    H1A C1 H1C . . 109.5 ?
    H1B C1 H1C . . 109.5 ?
    C3 C4 H4 . . 119.8 ?
    C5 C4 C3 . . 120.4(2) ?
    C5 C4 H4 . . 119.8 ?
    C4 C5 H5 . . 120.1 ?
    C4 C5 C6 . . 119.7(2) ?
    C6 C5 H5 . . 120.1 ?
    C7 C6 C5 . . 120.4(2) ?
    C7 C6 H6 . . 119.8 ?
    C5 C6 H6 . . 119.8 ?
loop_
    _geom_torsion_atom_site_label_1
    _geom_torsion_atom_site_label_2
    _geom_torsion_atom_site_label_3
    _geom_torsion_atom_site_label_4
    _geom_torsion_site_symmetry_1
    _geom_torsion_site_symmetry_2
    _geom_torsion_site_symmetry_3
    _geom_torsion_site_symmetry_4
    _geom_torsion
    _geom_torsion_publ_flag
    Pt1 S1 C2 C3 . . . . -107.26(19) ?
    Pt1 S1 C2 C7 . . . . 74.82(17) ?
    C3 C4 C5 C6 . . . . 0.4(4) ?
    C2 C3 C4 C5 . . . . 0.0(4) ?
    C2 C7 C6 C5 . . . . 0.2(4) ?
    C1 S1 C2 C3 . . . . 9.0(2) ?
    C1 S1 C2 C7 . . . . -168.90(18) ?
    C4 C3 C2 S1 . . . . -178.09(18) ?
    C4 C3 C2 C7 . . . . -0.3(3) ?
    C4 C5 C6 C7 . . . . -0.5(4) ?
    C6 C7 C2 S1 . . . . 178.21(19) ?
    C6 C7 C2 C3 . . . . 0.2(3) ?
_shelx_space_group_comment
;
The symmetry employed for this shelxl refinement is uniquely defined
by the following loop, which should always be used as a source of
symmetry information in preference to the above space-group names.
They are only intended as comments.
;
_shelx_estimated_absorpt_T_min     ?
_shelx_estimated_absorpt_T_max     ?
_shelx_hkl_file
;
  -1   0   0 8923.51  403.46
   2   0   0   25.50    1.60
   2   0   0   23.10    1.60
  -2   0   0   28.20    2.00
   3   0   0  459.25   20.40
   3   0   0  477.15   20.30
   4   0   0  416.06   19.80
  -4   0   0  521.45   20.60
   4   0   0  422.96   19.90
   5   0   0 5676.33  234.78
   5   0   0 5585.64  234.88
   6   0   0 5969.10  248.88
   6   0   0 5954.40  248.68
   7   0   0 1847.42   79.09
   7   0   0 1811.62   79.99
  -7   0   0 1897.01   80.39
   7   0   0 1902.51   79.49
  -8   0   0   24.50    3.30
   8   0   0   30.00    3.00
   8   0   0   22.30    2.30
   8   0   0   28.50    3.30
   9   0   0   42.90    4.40
   9   0   0   37.90    3.80
  -9   0   0   41.30    4.60
   9   0   0   41.40    3.30
  10   0   0  190.98   10.00
  10   0   0  215.78   11.30
  10   0   0  194.88   13.50
  11   0   0 1539.45   72.99
  11   0   0 1864.21   76.39
  11   0   0 1791.62   76.59
  12   0   0 1698.03   76.19
  12   0   0 1750.02   75.29
  13   0   0  286.57   16.10
  13   0   0  303.87   17.60
  14   0   0    3.30    2.60
  14   0   0    9.00    3.60
 -15   0   0    7.30    3.80
  15   0   0    9.80    3.20
  15   0   0    9.60    4.00
  -1  -1   0  684.33   26.60
  -1  -1   0  591.74   26.50
  -1  -1   0  629.24   26.40
   1  -1   0  628.44   26.60
  -1   1   0  558.34   26.50
   1   1   0  656.43   26.50
   1   1   0  660.63   26.30
   2   1   0 2559.34  106.69
   3  -1   0  113.79    6.60
  -3  -1   0  144.59    6.70
   3  -1   0  146.79    5.90
   3   1   0  120.59    6.70
   4  -1   0 1556.24   69.09
   4  -1   0 1814.32   67.99
   4  -1   0 1448.46   68.69
   4   1   0 1651.43   68.99
   4   1   0 1600.44   68.89
   4   1   0 1665.43   68.39
   5  -1   0 1202.48   54.69
   5  -1   0 1310.87   52.59
   5  -1   0 1213.58   53.49
   5   1   0 1261.37   53.09
   5   1   0 1253.77   53.59
   5   1   0 1234.48   54.49
   6  -1   0  121.19    7.20
   6  -1   0  128.69    7.70
  -6  -1   0  138.69    7.90
   6  -1   0  137.49    6.50
  -6   1   0  145.59    8.10
   6   1   0  124.09    7.20
   6   1   0  132.39    7.60
   6   1   0  130.29    7.40
   7  -1   0 1193.48   52.89
   7  -1   0 1241.28   51.79
  -7  -1   0 1241.38   53.19
   7  -1   0 1241.78   52.49
   7   1   0 1167.48   52.69
   7   1   0 1158.68   52.19
   8  -1   0  355.16   16.90
  -8  -1   0  353.16   17.80
   8  -1   0  349.77   17.40
   8   1   0  339.47   16.30
   8   1   0  324.67   16.40
   8   1   0  344.47   17.20
   9  -1   0  219.48   11.30
   9  -1   0  203.98   11.70
  -9  -1   0  185.48   11.80
   9   1   0  200.08   10.60
   9   1   0  195.48   10.70
   9   1   0  194.98   11.40
  10  -1   0  489.65   22.90
 -10  -1   0  463.25   28.50
  10   1   0  443.46   22.10
  10   1   0  495.05   26.70
  10   1   0  482.25   22.40
 -11  -1   0   22.90    4.40
  11  -1   0   23.70    3.80
  11  -1   0   22.00    4.00
  11   1   0   18.60    3.90
  11   1   0   15.90    2.50
  11   1   0   18.60    3.20
  12  -1   0   68.69    7.00
  12  -1   0   65.39    6.20
  12   1   0   75.59    7.00
  12   1   0   60.69    5.70
  12   1   0   47.70    5.10
  13  -1   0  207.28   12.70
  13  -1   0  206.48   13.80
  13   1   0  199.38   13.40
  13   1   0  214.88   12.40
  14  -1   0    7.00    3.00
  14  -1   0    8.50    3.70
 -14   1   0    4.10    3.10
  14   1   0    4.20    2.60
  14   1   0    7.20    3.60
  15  -1   0   50.89    7.00
  15  -1   0   42.80    5.90
  15  -1   0   39.80    6.00
  15   1   0   38.00    6.60
  15   1   0   34.40    5.20
 -15   1   0   24.00    5.50
   0  -2   0   25.80    1.50
   0  -2   0   28.30    1.50
   0   2   0   27.10    1.50
  -1  -2   0 1349.86   51.19
  -1  -2   0 1139.09   51.49
   1  -2   0 1208.58   51.49
  -1  -2   0 1291.37   51.59
  -1  -2   0 1212.88   51.89
   1  -2   0 1241.58   51.79
   1   2   0 1304.97   51.49
  -1   2   0 1279.47   51.79
   1   2   0 1124.89   51.49
   1   2   0 1272.17   51.59
   1   2   0 1134.49   51.19
   2  -2   0 5314.57  263.47
   2  -2   0 5788.42  255.67
   2  -2   0 5346.47  251.17
   2  -2   0 5918.81  276.27
  -2  -2   0 5518.35  269.37
  -2  -2   0 5494.45  254.57
   2   2   0 5455.15  267.17
   2   2   0 5518.35  253.57
   3  -2   0 6816.32  322.47
  -3  -2   0 6700.03  324.17
  -3  -2   0 6517.25  302.67
   3  -2   0 6814.42  310.47
   3   2   0 6267.97  299.87
   3   2   0 6613.44  320.67
  -3   2   0 6165.48  317.27
  -3   2   0 6049.09  299.67
  -4  -2   0 1833.52   71.59
   4  -2   0 1653.53   71.59
   4  -2   0 1561.04   71.59
   4   2   0 1734.53   71.49
   4   2   0 1640.34   71.89
  -5  -2   0  169.28    8.90
   5   2   0  166.58    8.00
   5   2   0  160.78    8.90
  -6  -2   0  163.78    9.10
   6  -2   0  155.98    9.00
   6  -2   0  157.88    8.90
   6   2   0  167.28    8.20
   6   2   0  163.28    8.80
   6   2   0  160.48    8.90
  -7  -2   0  828.62   37.80
   7  -2   0  855.61   37.50
   7  -2   0  839.42   37.70
   7   2   0  836.92   36.50
   7   2   0  797.92   40.60
   7   2   0  867.01   37.50
  -8  -2   0 1641.74   73.09
   8  -2   0 1793.22   72.59
   8  -2   0 1705.13   72.99
   8   2   0 1659.33   71.39
   8   2   0 1553.14   72.09
   8   2   0 1696.13   72.49
  -9  -2   0 1514.65   70.39
   9  -2   0 1664.33   70.19
   9  -2   0 1676.63   69.69
   9   2   0 1654.33   69.79
   9   2   0 1612.64   68.59
   9   2   0 1468.65   69.09
 -10  -2   0  563.14   29.90
  10  -2   0  632.44   28.80
  10   2   0  631.44   27.90
  10   2   0  601.74   28.30
  11  -2   0   22.20    3.80
  11  -2   0   25.90    4.50
 -11  -2   0   23.20    4.30
  11   2   0   20.20    3.20
  11   2   0   27.40    3.30
  11   2   0   30.60    4.50
  12  -2   0  122.89    8.50
 -12  -2   0   93.19    8.70
  12  -2   0  104.49    8.70
 -12   2   0   93.69    8.30
  12   2   0  115.19    8.80
  12   2   0   93.99    6.90
  12   2   0  110.59    7.50
 -13  -2   0  328.37   21.40
  13  -2   0  380.36   20.10
  13  -2   0  398.16   21.00
  13   2   0  392.86   19.30
  13   2   0  386.46   20.70
 -13   2   0  343.27   20.80
  14  -2   0  564.74   28.20
 -14   2   0  467.45   27.80
  14   2   0  548.65   28.20
  14   2   0  533.45   26.00
  15  -2   0  311.57   18.00
  15  -2   0  326.97   19.60
  15  -2   0  314.77   18.00
 -15   2   0  280.67   19.50
  15   2   0  346.97   20.00
  15   2   0  311.67   17.30
   0  -3   0    0.60    0.30
   0  -3   0    0.40    0.30
  -1   3   0 2299.37  107.29
  -1   3   0 2858.41  107.79
   2  -3   0 1796.62   80.49
   2  -3   0 1929.81   80.49
  -2  -3   0 1892.41   80.59
   2  -3   0 1873.41   80.19
   2   3   0 1977.80   80.19
   2   3   0 2048.70   79.59
  -2   3   0 2017.80   80.49
   2   3   0 1783.92   80.09
   3  -3   0   18.30    1.70
   3  -3   0   18.20    1.90
  -3  -3   0   15.80    1.70
  -3   3   0   18.30    1.70
   3   3   0   16.20    1.20
   3   3   0   15.70    1.50
   4  -3   0 1130.39   50.39
   4  -3   0 1148.19   50.59
  -4  -3   0 1186.68   50.49
   4   3   0 1181.88   50.29
  -4   3   0 1220.08   50.29
   5  -3   0  839.62   38.30
  -5  -3   0  908.61   38.30
   5  -3   0  827.02   38.30
  -5   3   0  956.80   38.10
   5   3   0  832.52   38.80
   5   3   0  844.62   38.10
   6  -3   0   49.80    4.30
  -6  -3   0   59.49    4.50
   6  -3   0   45.90    4.20
  -6   3   0   60.79    4.30
   6   3   0   51.29    4.40
   6   3   0   54.99    4.10
   7  -3   0  848.72   39.10
  -7  -3   0  871.01   39.30
   7  -3   0  824.42   38.90
   7   3   0  902.91   38.70
   7   3   0  876.41   40.70
   7   3   0  880.71   37.70
   8  -3   0  353.96   17.40
   8  -3   0  340.17   17.40
  -8  -3   0  327.87   17.60
   8   3   0  342.47   16.90
   8   3   0  320.57   17.10
   8   3   0  343.17   15.90
  -9  -3   0  128.69    9.30
   9  -3   0  129.19    8.70
   9  -3   0  140.79    9.10
   9   3   0  129.69    8.50
   9   3   0  134.59    7.60
   9   3   0  141.69    8.70
  -9   3   0  125.69    8.70
  10  -3   0  346.07   18.30
 -10  -3   0  344.47   18.80
 -10   3   0  331.97   17.90
  10   3   0  353.36   16.50
  10   3   0  329.57   18.00
  10   3   0  308.97   17.20
  11  -3   0  160.28   10.50
 -11  -3   0  116.89   10.10
  11  -3   0  149.99    9.90
  11   3   0  143.79    9.30
 -11   3   0  139.99   10.00
  11   3   0  142.09    8.50
  11   3   0  146.09    9.90
  12  -3   0   13.20    3.50
  12  -3   0   13.30    3.50
 -12  -3   0   12.30    3.90
  12   3   0   21.30    3.40
  12   3   0   12.10    3.50
 -12   3   0   16.20    4.00
  12   3   0   17.10    3.20
 -13  -3   0  163.38   13.20
  13  -3   0  193.08   12.90
  13  -3   0  203.18   12.50
 -13   3   0  182.58   13.00
  13   3   0  201.98   12.80
  13   3   0  153.88   10.70
  13   3   0  187.48   11.10
  14  -3   0   29.60    5.30
  14  -3   0   25.30    5.40
  14  -3   0   34.80    5.30
 -14  -3   0   31.20    6.40
  14   3   0   32.40    5.80
  14   3   0   32.20    4.60
 -14   3   0   27.20    5.70
   0  -4   0 5104.89  241.58
   0  -4   0 5253.37  260.47
   0   4   0 4971.50  238.78
   0   4   0 5009.60  255.07
  -1  -4   0 2931.91  112.99
   1  -4   0 2693.43  113.89
  -1  -4   0 2795.72  113.49
   1  -4   0 2719.23  113.99
  -1   4   0 2838.92  113.79
   1   4   0 2635.94  113.19
  -1   4   0 2410.06  113.19
   2  -4   0  732.53   29.30
  -2  -4   0  660.03   29.80
   2  -4   0  695.43   29.80
  -2   4   0  723.93   29.70
   2   4   0  667.43   29.30
   2   4   0  627.44   29.10
   3  -4   0  169.78    9.00
  -3  -4   0  179.68    9.10
   3  -4   0  176.28    8.80
   3  -4   0  166.58    7.80
   3  -4   0  183.18    8.60
   3   4   0  179.08    8.60
   3   4   0  187.78    7.80
  -3   4   0  181.58    8.80
   4  -4   0  861.01   36.80
  -4  -4   0  840.92   37.00
   4  -4   0  827.12   37.10
   4  -4   0  875.51   36.80
   4   4   0  813.92   36.50
  -4   4   0  838.12   35.70
  -5  -4   0 2180.48   92.09
   5  -4   0 2138.79   92.19
   5  -4   0 2225.88   91.99
  -5   4   0 2273.67   91.69
   5   4   0 1996.70   92.69
   5   4   0 2141.49   91.49
   6  -4   0 2666.33  115.19
   6  -4   0 2679.73  114.99
  -6  -4   0 2685.33  114.99
   6   4   0 2792.82  114.49
   6   4   0 2524.05  115.49
  -6   4   0 2875.51  114.79
  -7  -4   0 1274.97   56.69
   7  -4   0 1227.78   56.39
   7  -4   0 1214.18   56.49
   7   4   0 1232.18   56.69
   7   4   0 1318.37   54.89
   7   4   0 1367.86   55.99
  -7   4   0 1336.57   56.19
   8  -4   0  218.28   12.50
  -8  -4   0  209.38   12.60
   8  -4   0  223.78   12.50
   8   4   0  219.48   10.90
   8   4   0  226.88   12.00
   8   4   0  206.18   12.40
  -8   4   0  223.78   12.30
   9  -4   0  110.09    7.90
   9  -4   0  104.49    7.70
  -9  -4   0   94.39    7.90
   9   4   0  104.39    6.20
   9   4   0  108.69    7.40
   9   4   0   96.19    7.50
  -9   4   0   99.79    7.50
  10  -4   0  341.57   18.30
 -10  -4   0  296.87   18.50
  10  -4   0  352.36   18.20
  10   4   0  335.57   18.00
  10   4   0  344.37   17.70
 -10   4   0  339.67   18.20
  10   4   0  332.97   16.20
  11  -4   0  801.72   36.20
  11  -4   0  776.12   35.60
 -11  -4   0  696.53   36.50
  11   4   0  692.83   35.00
  11   4   0  746.23   35.20
  11   4   0  768.32   33.60
 -11   4   0  726.73   35.90
  12  -4   0  662.33   31.70
  12  -4   0  646.94   31.20
 -12  -4   0  598.14   32.50
  12   4   0  671.33   31.50
  12   4   0  579.24   30.50
  12   4   0  667.93   29.40
 -12   4   0  605.84   31.70
 -13  -4   0  213.28   19.70
  13  -4   0  257.77   15.60
  13  -4   0  246.98   13.90
  13  -4   0  236.78   14.80
  13   4   0  237.18   14.90
  13   4   0  224.18   14.00
 -13   4   0  232.18   17.20
  13   4   0  255.37   13.40
  14  -4   0   52.29    7.00
 -14  -4   0   47.60    8.10
  14  -4   0   55.49    6.70
  14  -4   0   37.90    5.90
  14  -4   0   58.19    5.80
  14   4   0   49.20    7.00
 -14   4   0   35.00    6.30
  14   4   0   46.30    5.30
   0  -5   0    2.00    0.80
   0  -5   0    0.40    0.60
   0  -5   0    1.30    0.60
   0   5   0    3.70    0.80
  -1  -5   0    4.40    0.90
   1  -5   0    4.70    1.20
  -1  -5   0    3.60    0.50
  -1  -5   0    3.20    1.00
  -1  -5   0    4.20    1.10
   2  -5   0    7.10    1.40
  -2  -5   0    6.90    2.30
   2  -5   0    7.50    1.50
   2   5   0    7.80    0.90
  -3  -5   0   14.10    1.90
   3  -5   0   19.90    2.10
   3  -5   0   21.50    1.80
   3  -5   0   14.00    1.80
  -3   5   0   23.70    2.10
   3   5   0   15.90    1.60
  -4  -5   0    4.00    1.30
   4  -5   0    8.30    0.80
   4   5   0   11.80    1.80
   4   5   0    6.20    0.60
  -4   5   0    7.40    1.50
   5  -5   0    8.20    1.30
  -5  -5   0    8.70    2.00
   5  -5   0   13.10    2.30
   5  -5   0    8.70    2.10
   5   5   0   10.90    2.40
  -5   5   0    7.00    0.90
  -5   5   0    7.40    1.70
   6  -5   0   21.20    3.30
  -6  -5   0   16.80    3.00
   6  -5   0   18.80    2.70
   6  -5   0   18.00    2.60
  -6   5   0   17.30    2.70
   6   5   0   17.30    2.30
   6   5   0   14.00    2.90
  -7  -5   0   10.50    2.60
   7  -5   0   11.00    2.40
   7  -5   0   11.00    2.80
   7  -5   0   13.20    2.80
   7   5   0   11.50    2.80
  -7   5   0   12.90    2.50
   7   5   0   11.50    2.30
   8  -5   0    6.20    2.50
  -8  -5   0   15.20    3.30
   8  -5   0   12.60    2.90
   8  -5   0    9.10    2.50
   8   5   0    9.90    1.90
   8   5   0   16.40    2.80
   8   5   0   10.30    2.80
  -8   5   0   11.70    2.60
   9  -5   0   12.20    3.10
  -9  -5   0    9.60    2.90
   9  -5   0   12.40    3.70
   9  -5   0   11.10    2.80
   9   5   0    9.80    2.60
   9   5   0   16.50    3.50
  -9   5   0    8.60    2.60
   9   5   0   12.70    2.10
  10  -5   0    4.10    2.30
 -10  -5   0    2.70    2.10
  10  -5   0    5.80    2.60
  10  -5   0    1.30    2.00
 -10   5   0    4.20    2.30
  10   5   0    3.20    1.50
  10   5   0    2.90    2.00
  10   5   0    5.70    2.50
  11  -5   0    4.50    2.50
 -11  -5   0   -0.40    2.00
  11  -5   0    2.70    2.50
  11  -5   0    3.40    2.30
  11  -5   0    3.90    2.00
  11   5   0    1.40    1.70
  11   5   0    2.00    2.40
  11   5   0    1.90    3.50
  12  -5   0    3.40    2.70
  12  -5   0    3.20    2.50
 -12  -5   0    2.60    2.60
  12  -5   0    3.20    2.50
  12  -5   0    1.90    2.00
  12   5   0    0.20    1.90
 -12   5   0    3.20    2.80
  12   5   0    2.00    2.50
  12   5   0    1.70    1.90
  13  -5   0    3.00    3.60
  13  -5   0    1.40    2.90
 -13  -5   0    1.80    2.80
  13  -5   0    0.70    2.50
  13  -5   0    1.30    2.10
 -13   5   0    2.60    2.90
  13   5   0    2.40    2.00
  13   5   0   -1.40    1.90
  13   5   0    1.00    2.60
  14  -5   0    1.60    2.50
  14  -5   0    3.40    2.70
  14  -5   0   -0.40    2.20
 -14  -5   0    0.20    2.60
  14  -5   0    0.50    2.90
  14   5   0   -0.50    2.60
  14   5   0    4.00    2.50
 -14   5   0   -0.10    2.80
   0  -6   0 1736.83   67.59
   0  -6   0 1539.45   67.49
   0  -6   0 1546.75   66.89
   0   6   0 1530.75   65.89
   0   6   0 1505.85   65.79
   0   6   0 1605.74   66.89
  -1  -6   0 1344.47   55.79
  -1  -6   0 1284.67   56.49
   1  -6   0 1331.07   56.19
  -1  -6   0 1350.16   54.89
  -1  -6   0 1322.77   56.49
   1  -6   0 1174.78   57.49
   1   6   0 1263.37   55.19
  -1   6   0 1387.86   56.09
   1   6   0 1341.87   55.79
   2  -6   0  886.31   37.60
  -2  -6   0  762.42   39.00
   2  -6   0  875.61   37.40
   2   6   0  874.71   36.70
   2   6   0  838.02   36.30
  -2   6   0  870.11   37.20
  -3  -6   0 1107.99   49.00
   3  -6   0 1143.19   48.90
   3  -6   0 1101.19   48.80
   3   6   0 1096.19   47.90
  -3   6   0 1172.98   49.50
   4  -6   0 1428.16   59.69
   4  -6   0 1433.06   60.49
  -4  -6   0 1354.56   60.59
   4  -6   0 1375.46   60.59
   4   6   0 1362.26   59.59
  -4   6   0 1430.26   60.29
   5  -6   0 1184.78   50.59
  -5  -6   0 1133.79   50.89
   5  -6   0 1217.98   50.09
   5  -6   0 1162.48   50.89
   5   6   0 1071.99   52.09
  -5   6   0 1152.58   50.39
  -5   6   0 1188.58   49.40
   5   6   0 1085.29   48.20
   5   6   0 1175.48   49.90
   6  -6   0  857.31   38.50
   6  -6   0  861.31   37.90
   6  -6   0  830.12   35.90
  -6  -6   0  806.22   38.20
   6  -6   0  863.11   37.60
  -6   6   0  858.11   37.70
   6   6   0  786.32   39.20
   6   6   0  848.92   37.20
   7  -6   0  465.55   23.40
  -7  -6   0  449.76   23.30
   7  -6   0  463.45   21.00
   7  -6   0  505.35   23.10
   7  -6   0  469.15   22.70
   7   6   0  433.36   23.80
  -7   6   0  466.05   22.60
   7   6   0  486.05   22.20
   8  -6   0  654.83   32.10
  -8  -6   0  641.44   32.10
   8  -6   0  630.04   29.70
   8  -6   0  662.93   31.60
   8  -6   0  714.13   31.90
   8   6   0  685.93   30.80
   8   6   0  656.93   32.60
  -8   6   0  692.23   31.60
   8   6   0  668.33   29.50
   9  -6   0  490.25   27.90
   9  -6   0  477.55   24.90
  -9  -6   0  469.95   25.20
   9  -6   0  473.85   24.50
   9  -6   0  466.35   22.60
   9   6   0  511.65   22.30
   9   6   0  469.65   25.20
  -9   6   0  488.65   24.50
   9   6   0  528.75   23.90
  10  -6   0  386.56   18.70
  10  -6   0  408.16   21.00
  10  -6   0  347.37   20.20
  10  -6   0  411.26   21.20
 -10  -6   0  371.16   21.60
  10   6   0  372.46   21.10
  10   6   0  393.36   18.20
 -10   6   0  366.96   20.60
  10   6   0  398.36   19.90
  11  -6   0  426.26   22.30
  11  -6   0  426.76   20.20
  11  -6   0  411.46   22.10
 -11  -6   0  375.26   23.00
  11  -6   0  412.16   21.90
 -11   6   0  391.86   22.10
  11   6   0  422.16   21.40
  11   6   0  412.86   19.40
  11   6   0  400.96   22.50
  12  -6   0  207.78   13.40
 -12  -6   0  188.38   14.40
  12  -6   0  193.18   12.80
  12  -6   0  198.68   11.30
  12  -6   0  202.38   13.30
  12   6   0  215.18   13.00
  12   6   0  173.88   12.90
 -12   6   0  187.28   13.40
  13  -6   0  135.29   11.10
  13  -6   0  148.29   11.50
  13  -6   0  129.09   12.60
  13  -6   0  126.59    8.90
 -13  -6   0  131.39   12.30
 -13   6   0  126.99   11.10
  13   6   0  165.58    9.10
  13   6   0  138.39   10.80
  13   6   0  164.18   11.20
 -14  -6   0  111.19   11.60
  14  -6   0  116.79   10.30
  14  -6   0   99.69    9.10
  14  -6   0  119.59   10.40
 -14   6   0  108.89   10.40
  14   6   0  111.19    9.90
  14   6   0  103.99    9.00
   0  -7   0    0.90    0.80
   0  -7   0    5.80    1.60
   0   7   0    3.00    1.00
   0   7   0    2.30    0.40
   0   7   0    3.00    0.50
  -1  -7   0    5.40    1.50
  -1  -7   0    5.40    0.70
  -1  -7   0    5.70    1.70
   1  -7   0    3.90    1.20
  -1  -7   0    2.40    0.90
   1   7   0    6.90    1.30
  -1   7   0    2.60    1.00
   1   7   0    3.70    0.70
   2  -7   0   62.79    4.70
  -2  -7   0   66.49    4.80
   2  -7   0   68.39    4.60
   2   7   0   54.79    3.40
   2   7   0   59.59    3.90
  -2   7   0   58.69    4.20
   3  -7   0    4.80    1.50
   3  -7   0    1.70    1.20
  -3  -7   0    7.30    1.90
   3   7   0    5.80    1.10
   3   7   0   -0.10    0.60
  -3   7   0    2.20    1.00
   4  -7   0   13.10    2.60
  -4  -7   0   11.60    2.40
   4  -7   0   11.30    2.40
   4   7   0   15.50    1.80
  -4   7   0   15.50    2.50
   4   7   0   18.60    3.30
  -5  -7   0    2.10    1.40
   5  -7   0    9.50    2.30
  -5   7   0    1.90    1.20
  -5   7   0    2.50    1.10
   5   7   0    2.30    1.10
  -6  -7   0   20.10    3.50
   6  -7   0   19.60    3.30
   6  -7   0   22.30    2.80
   6  -7   0   22.50    3.70
   6  -7   0   20.60    1.70
   6   7   0   26.50    2.90
  -6   7   0   21.80    3.30
   6   7   0   18.00    3.90
  -6   7   0   28.30    2.20
   7  -7   0   25.20    3.60
  -7  -7   0   37.90    4.50
   7  -7   0   24.90    2.00
   7  -7   0   23.30    4.00
   7  -7   0   20.90    3.10
  -7   7   0   19.10    3.20
   7   7   0   25.80    3.10
   7   7   0   25.30    4.20
   8  -7   0   -1.00    2.00
   8  -7   0    0.10    1.80
   8  -7   0    8.20    2.60
  -8  -7   0    4.00    2.20
   8  -7   0    4.00    1.10
  -8   7   0    9.00    2.50
   8   7   0    4.80    1.90
   8   7   0    6.50    2.70
   9  -7   0   55.19    6.50
   9  -7   0   63.79    6.30
   9  -7   0   62.09    6.60
  -9  -7   0   58.49    6.70
   9   7   0   65.49    4.60
  -9   7   0   64.19    6.20
   9   7   0   60.19    6.90
   9   7   0   66.89    5.80
  10  -7   0   11.10    3.40
  10  -7   0   15.20    3.60
 -10  -7   0   15.40    4.20
  10  -7   0   16.20    4.20
  10  -7   0   12.40    2.40
  10   7   0   20.10    3.60
  10   7   0   11.60    3.70
 -10   7   0    7.20    3.00
  10   7   0   12.50    2.30
  11  -7   0   12.30    2.50
  11  -7   0    8.80    3.50
 -11  -7   0    8.10    3.50
  11  -7   0   15.70    3.80
  11  -7   0   11.80    3.40
  11   7   0   11.30    3.20
  11   7   0   17.40    4.40
  11   7   0   12.10    2.30
 -11   7   0    7.00    3.00
  12  -7   0   13.50    3.90
  12  -7   0   10.10    4.50
  12  -7   0   13.20    3.90
 -12  -7   0    8.20    4.10
 -12   7   0   11.10    3.80
  12   7   0   15.80    3.80
  12   7   0   11.90    2.90
  12   7   0   11.30    3.60
  13  -7   0    4.40    3.10
  13  -7   0    1.30    3.10
 -13  -7   0    2.30    3.30
  13  -7   0    1.40    2.40
 -13   7   0    3.00    2.90
  13   7   0    0.90    2.50
  13   7   0    2.50    2.60
   0  -8   0   42.70    4.20
   0  -8   0   45.60    2.90
   0  -8   0   46.60    3.70
   0  -8   0   47.80    4.20
   0   8   0   51.09    3.70
  -1  -8   0  573.24   25.40
   1  -8   0  600.04   25.90
  -1  -8   0  505.85   23.90
  -1  -8   0  566.74   26.50
  -1  -8   0  544.25   23.90
  -1  -8   0  563.34   26.30
   1  -8   0  593.04   26.30
   1   8   0  586.14   25.40
   1   8   0  533.15   24.00
  -1   8   0  574.44   25.60
   2  -8   0 2235.58   94.19
  -2  -8   0 2205.58   94.59
   2  -8   0 2281.07   94.69
   2   8   0 2119.69   93.29
   2   8   0 2172.88   92.49
  -2   8   0 2226.58   93.89
   3  -8   0 2372.86  102.79
  -3  -8   0 2306.27  102.99
   3  -8   0 2459.85  103.09
   3   8   0 2454.15  101.29
  -3   8   0 2476.55  102.59
   3   8   0 2385.46  101.79
   4  -8   0 1133.29   52.39
  -4  -8   0 1168.18   52.89
   4  -8   0 1154.18   52.39
   4   8   0 1179.78   51.09
  -4   8   0 1155.48   52.09
  -4   8   0 1364.66   53.09
   4   8   0 1165.48   54.99
   5  -8   0  111.89    7.60
   5  -8   0  103.79    7.30
  -5  -8   0  109.99    7.80
  -5   8   0  115.19    6.90
  -5   8   0  103.39    7.10
   5   8   0  108.39    6.50
   5   8   0   96.99    8.70
  -6  -8   0   56.29    5.70
   6  -8   0   57.89    5.40
   6  -8   0   57.49    5.70
   6   8   0   53.09    6.30
  -6   8   0   59.19    5.10
  -6   8   0   67.69    4.20
   6   8   0   60.29    4.50
  -7  -8   0  356.76   18.90
   7  -8   0  353.36   18.80
   7  -8   0  323.27   21.10
  -7   8   0  299.47   21.80
   7   8   0  326.77   21.00
   7   8   0  351.56   16.80
   8  -8   0 1097.79   50.09
   8  -8   0 1106.59   49.30
   8  -8   0 1101.39   50.79
  -8  -8   0 1069.09   50.69
   8   8   0 1041.90   51.49
  -8   8   0 1076.79   49.50
   8   8   0 1146.49   48.60
   9  -8   0  935.41   42.10
   9  -8   0  880.01   42.50
  -9  -8   0  839.32   42.50
   9  -8   0  840.82   46.80
  -9   8   0  916.71   41.60
   9   8   0  889.31   38.60
   9   8   0  841.72   43.10
   9   8   0  920.81   45.20
 -10  -8   0  376.16   21.50
  10  -8   0  369.36   20.30
  10  -8   0  333.87   19.40
  10  -8   0  358.56   20.80
  10   8   0  345.37   16.80
  10   8   0  338.37   21.00
  10   8   0  378.56   18.90
 -10   8   0  368.26   20.10
 -11  -8   0   30.00    5.90
  11  -8   0   22.70    5.20
  11  -8   0   32.10    5.90
  11  -8   0   30.80    5.20
  11   8   0   30.00    4.20
  11   8   0   36.40    5.90
  11   8   0   34.00    4.90
 -11   8   0   31.60    5.40
  12  -8   0   33.20    6.00
  12  -8   0   45.70    6.50
  12  -8   0   23.20    5.00
 -12  -8   0   26.60    5.80
 -12   8   0   29.10    5.70
  12   8   0   33.10    5.80
  12   8   0   41.40    5.40
  13  -8   0  203.78   14.40
 -13  -8   0  225.98   17.10
  13  -8   0  204.28   14.30
  13  -8   0  225.68   15.40
 -13   8   0  218.28   15.50
  13   8   0  223.38   14.00
  13   8   0  194.88   14.70
   0  -9   0    2.80    1.00
   0  -9   0   12.00    2.80
   0  -9   0    4.00    1.50
   0  -9   0    1.10    1.50
   0   9   0    3.50    1.30
  -1  -9   0  448.66   22.00
   1  -9   0  443.56   21.30
  -1  -9   0  434.16   22.10
   1  -9   0  464.85   22.30
   1  -9   0  459.65   21.90
  -1  -9   0  442.36   20.90
   1   9   0  457.25   20.80
   1   9   0  427.76   19.40
  -1   9   0  448.26   21.10
  -2  -9   0  612.34   29.10
   2  -9   0  620.84   28.60
   2  -9   0  642.54   29.30
  -2   9   0  612.34   28.20
   2   9   0  617.54   26.50
   2   9   0  586.64   27.60
   2   9   0  613.84   31.40
   3  -9   0   42.00    4.50
   3  -9   0   40.90    4.20
  -3  -9   0   46.70    4.80
   3   9   0   47.60    3.10
   3   9   0   45.90    5.80
  -3   9   0   46.10    4.10
   3   9   0   45.70    3.60
   4  -9   0  517.35   26.10
   4  -9   0  530.05   26.10
  -4  -9   0  512.25   26.50
  -4   9   0  558.74   25.90
   4   9   0  548.85   29.00
   4   9   0  535.75   24.30
  -4   9   0  622.24   26.80
   5  -9   0  371.96   19.40
   5  -9   0  377.06   19.30
  -5  -9   0  367.16   19.90
  -5   9   0  415.06   18.90
   5   9   0  383.96   23.80
   5   9   0  370.96   20.30
  -5   9   0  346.57   18.70
  -6  -9   0   47.00    5.60
   6  -9   0   52.39    5.40
   6  -9   0   54.09    5.70
  -6   9   0   48.10    7.40
  -6   9   0   56.39    4.20
   6   9   0   47.30    6.50
   6   9   0   50.09    4.20
   7  -9   0  457.05   22.80
   7  -9   0  432.06   22.80
  -7  -9   0  437.66   23.10
   7   9   0  459.75   20.90
   7   9   0  406.46   24.10
  -7   9   0  408.66   21.80
  -8  -9   0  113.99    9.50
   8  -9   0  112.19    9.30
   8  -9   0  104.39    8.80
   8   9   0  106.29    9.90
  -8   9   0  102.09    8.20
   8   9   0  111.99    7.50
  -9  -9   0   56.39    7.00
   9  -9   0   65.39    7.30
   9  -9   0   78.89    7.50
   9   9   0   62.59    4.40
   9   9   0   65.79    5.70
   9   9   0   57.79    7.50
  -9   9   0   66.49    6.70
  10  -9   0  176.78   13.00
 -10  -9   0  202.48   14.10
  10  -9   0  167.38   12.40
 -10   9   0  162.98   12.00
  10   9   0  178.58   11.10
  10   9   0  172.28   13.50
  11  -9   0   15.00    4.40
 -11  -9   0    8.30    3.70
  11   9   0    9.50    3.00
  11   9   0    6.50    3.40
 -11   9   0   13.90    4.00
  12  -9   0   14.00    4.60
 -12  -9   0   22.70    5.50
  12  -9   0   16.60    4.40
  12   9   0   16.40    4.70
 -12   9   0   21.40    5.10
  12   9   0   22.70    6.70
   0 -10   0 2116.29   92.49
   0 -10   0 2151.18   93.99
   0 -10   0 1992.60   90.59
   0 -10   0 2145.19   93.59
   0  10   0 2164.58   92.39
   0  10   0 2396.66   96.59
  -1 -10   0 1122.49   51.69
   1 -10   0 1155.98   50.59
  -1 -10   0 1161.98   51.49
   1 -10   0 1155.08   51.29
   1 -10   0 1089.59   49.10
   1 -10   0 1128.09   51.59
   1  10   0 1099.89   49.80
   1  10   0 1179.78   53.99
  -1  10   0 1110.99   50.09
   1  10   0 1039.40   47.90
  -1  10   0 1309.67   53.89
   2 -10   0  256.27   14.30
   2 -10   0  245.68   13.50
   2 -10   0  245.78   13.90
  -2 -10   0  241.48   14.10
   2  10   0  253.77   16.20
  -2  10   0  243.38   13.10
  -2  10   0  291.77   15.80
   2  10   0  227.48   12.50
   2  10   0  225.18   11.40
   3 -10   0   56.49    5.00
  -3 -10   0   51.19    5.50
   3 -10   0   55.49    7.50
  -3  10   0   55.29    4.70
   3  10   0   48.50    3.20
   3  10   0   47.90    4.10
   3  10   0   56.39    7.30
  -3  10   0   66.09    6.10
   4 -10   0  400.16   20.60
  -4 -10   0  398.56   21.50
   4 -10   0  400.86   20.90
   4  10   0  397.46   23.30
  -4  10   0  395.06   20.20
   4  10   0  442.26   18.50
   5 -10   0 1137.09   49.99
  -5 -10   0 1091.89   50.49
   5 -10   0 1077.09   49.90
   5  10   0 1139.49   53.09
  -5  10   0 1000.20   51.79
   5  10   0 1123.59   47.70
  -6 -10   0  874.31   43.90
   6 -10   0  905.01   43.60
   6 -10   0  927.41   43.80
   6  10   0  915.11   46.20
  -6  10   0  921.61   42.90
   6  10   0  935.61   41.20
  -6  10   0 1066.59   42.00
  -7 -10   0  349.17   19.80
   7 -10   0  343.67   19.10
   7 -10   0  353.66   19.60
   7  10   0  355.86   16.90
   7  10   0  325.47   20.90
  -7  10   0  328.57   18.20
   8 -10   0   52.89    6.60
  -8 -10   0   62.49    7.20
   8 -10   0   58.09    6.50
  -8  10   0   56.19    5.90
   8  10   0   47.20    4.50
   8  10   0   44.20    6.80
   9 -10   0   51.59    6.70
  -9 -10   0   42.50    6.90
   9 -10   0   48.00    6.30
   9  10   0   48.30    5.00
   9  10   0   49.20    7.30
  -9  10   0   41.40    5.50
  10 -10   0  224.68   15.70
 -10 -10   0  239.08   16.60
  10 -10   0  226.28   17.30
  10  10   0  212.38   18.20
  10  10   0  237.88   13.30
 -10  10   0  198.18   17.50
 -11 -10   0  684.93   35.00
  11 -10   0  607.54   32.40
  11 -10   0  616.14   33.10
 -11  10   0  626.64   32.30
  11  10   0  593.94   33.80
  11  10   0  620.74   30.00
   0 -11   0    2.30    2.10
   0 -11   0    3.20    1.80
   0 -11   0    0.00    1.70
   0  11   0    1.90    1.50
   0  11   0    4.80    2.70
  -1 -11   0  485.75   25.50
   1 -11   0  518.65   25.30
  -1 -11   0  515.45   25.50
   1 -11   0  479.85   23.60
   1 -11   0  506.35   24.40
   1 -11   0  476.55   25.50
   1  11   0  488.55   23.60
  -1  11   0  483.95   23.90
  -1  11   0  560.54   27.50
   1  11   0  476.15   30.70
  -2 -11   0  340.17   19.00
   2 -11   0  346.77   19.20
   2 -11   0  353.86   18.80
   2 -11   0  347.07   18.20
   2  11   0  373.36   21.50
   2  11   0  319.17   15.50
  -2  11   0  406.06   20.60
  -2  11   0  334.97   17.70
   2  11   0  322.17   17.10
   3 -11   0   11.70    3.10
  -3 -11   0   11.80    3.50
   3 -11   0   12.70    3.50
   3 -11   0   16.50    3.80
   3  11   0   16.20    2.10
  -3  11   0   16.20    3.90
   3  11   0   17.40    4.50
  -3  11   0   13.80    3.00
   3  11   0   15.00    2.80
  -4 -11   0  456.05   23.70
   4 -11   0  445.86   22.70
   4 -11   0  426.36   23.00
   4  11   0  420.66   20.50
  -4  11   0  451.05   22.30
  -4  11   0  514.95   23.60
   4  11   0  406.56   19.50
   4  11   0  448.46   25.80
   5 -11   0  241.48   15.00
   5 -11   0  253.07   14.90
  -5 -11   0  238.08   15.40
  -5  11   0  296.27   14.80
   5  11   0  245.68   17.20
   5  11   0  227.18   11.90
  -5  11   0  248.88   14.30
  -6 -11   0   60.39    6.90
   6 -11   0   51.19    6.10
   6 -11   0   46.20    5.90
  -6  11   0   55.19    5.50
   6  11   0   55.59    4.10
   6  11   0   51.69    7.40
  -6  11   0   64.69    5.20
  -7 -11   0  282.67   18.00
   7 -11   0  309.47   17.90
   7 -11   0  320.57   17.90
   7  11   0  284.47   14.50
  -7  11   0  280.77   16.50
   7  11   0  294.47   19.70
   8 -11   0   99.49    9.00
   8 -11   0   89.69    8.70
  -8 -11   0   88.59    9.30
  -8  11   0   80.59    7.50
   8  11   0   82.69    9.60
   8  11   0   87.19    6.30
  -9 -11   0   54.29    7.90
   9 -11   0   44.40    7.20
  -9  11   0   52.29    9.70
   9  11   0   46.20    8.30
   9  11   0   47.80    4.90
  10 -11   0  111.69   10.90
 -10 -11   0  126.29   12.10
  10 -11   0  123.29   11.00
  10  11   0  118.99    8.30
  10  11   0  104.59   11.20
 -10  11   0  110.39    9.60
   0 -12   0   51.19    6.50
   0 -12   0   55.99    5.20
   0 -12   0   54.79    6.20
   0  12   0   59.79    5.20
   0  12   0   63.89    7.60
   1 -12   0   94.79    8.20
   1 -12   0   82.39    5.30
   1 -12   0   93.69    8.40
   1 -12   0   83.19    6.90
  -1 -12   0  117.09    8.90
  -1  12   0  102.49    9.40
   1  12   0   97.99    9.60
   1  12   0   82.49    6.50
  -1  12   0   93.49    9.60
  -2 -12   0 1267.87   56.49
   2 -12   0 1102.69   52.89
   2 -12   0 1204.98   55.79
   2 -12   0 1219.18   55.09
   2 -12   0 1221.78   56.49
   2  12   0 1416.76   60.09
  -2  12   0 1191.48   54.49
   2  12   0 1172.68   53.89
   3 -12   0 1916.71   85.29
   3 -12   0 1919.11   84.79
  -3 -12   0 1982.50   86.29
   3 -12   0 1895.81   85.89
   3  12   0 1816.22   83.29
   3  12   0 2101.29   89.59
  -3  12   0 1907.71   84.19
  -4 -12   0  746.73   35.90
   4 -12   0  728.83   34.80
   4 -12   0  707.93   34.40
   4 -12   0  697.93   35.20
  -4  12   0  719.43   34.00
   4  12   0  751.62   38.40
   4  12   0  670.93   31.70
   5 -12   0   31.60    5.40
  -5 -12   0   29.70    5.40
   5 -12   0   32.30    5.30
  -5  12   0   35.30    4.70
   5  12   0   28.20    6.10
   5  12   0   29.90    3.40
  -5  12   0   46.40    5.10
   6 -12   0   25.10    4.70
  -6 -12   0   34.90    6.20
   6 -12   0   30.90    5.50
   6  12   0   27.90    3.50
  -6  12   0   21.80    4.10
   6  12   0   28.10    6.30
  -7 -12   0   90.09    9.30
   7 -12   0   98.09    9.00
   7 -12   0   87.49    8.50
   7  12   0   92.99   10.40
  -7  12   0   90.69    7.80
   7  12   0   79.89    6.50
   8 -12   0  803.02   40.60
   8 -12   0  849.81   41.00
  -8 -12   0  848.22   41.70
   8  12   0  753.82   37.50
   8  12   0  824.32   43.30
  -9 -12   0  865.51   43.40
   9 -12   0  868.71   42.60
   9 -12   0  896.81   43.10
   9  12   0  849.22   44.80
  -9  12   0  816.22   40.90
   9  12   0  796.32   41.40
   0 -13   0   -0.50    2.40
   0 -13   0    3.00    2.70
   0  13   0   -2.90    1.10
   0  13   0    0.80    2.30
  -1 -13   0  156.58   12.00
   1 -13   0  156.88   12.10
   1 -13   0  148.59   10.30
   1 -13   0  173.68   12.00
   1  13   0  150.88   10.00
   1  13   0  186.78   14.10
  -1  13   0  149.29   10.10
   2 -13   0  167.98   11.50
   2 -13   0  171.68   13.10
   2 -13   0  186.78   13.00
  -2 -13   0  188.08   13.40
   2  13   0  195.38   15.20
   2  13   0  174.28   10.90
  -2  13   0  212.18   14.30
  -2  13   0  181.58   11.40
   3 -13   0   -1.10    2.40
   3 -13   0    4.30    1.90
   3 -13   0    6.60    2.80
   3 -13   0    0.50    2.50
  -3 -13   0    4.70    3.30
  -3  13   0    0.90    1.80
  -3  13   0    4.10    2.80
   3  13   0    3.10    3.20
  -4 -13   0  136.39   11.40
   4 -13   0  136.79   10.70
   4 -13   0  125.89   10.00
   4 -13   0  128.89   10.80
  -4  13   0  145.09    9.80
   4  13   0  146.49   13.00
   5 -13   0   81.69    8.30
   5 -13   0   85.39    8.20
  -5 -13   0   98.49    9.50
   5 -13   0   72.69    7.60
   5  13   0   85.09   10.10
  -5  13   0   98.29    8.00
   5  13   0   80.59    5.70
  -5  13   0   81.49    7.30
   6 -13   0   26.90    5.60
  -6 -13   0   27.50    7.70
   6 -13   0   29.70    5.30
   6  13   0   25.80    3.60
  -6  13   0   31.30    4.90
   6  13   0   27.00    6.30
  -7 -13   0  101.09   10.10
   7 -13   0  101.19   10.10
   7 -13   0  120.59    9.90
   7  13   0   84.59   10.60
  -7  13   0  111.69    8.90
   7  13   0   76.99    6.60
   8 -13   0   23.30    5.80
  -8 -13   0   25.90    6.50
   8 -13   0   26.90    5.60
   8  13   0   23.30    3.90
  -8  13   0   26.00    4.80
   8  13   0   20.00    5.90
   0 -14   0  704.23   37.00
   0  14   0  848.42   40.10
   0  14   0  668.83   34.60
  -1 -14   0  404.36   24.20
   1 -14   0  424.56   24.90
   1 -14   0  418.56   24.20
  -1  14   0  407.36   22.20
   1  14   0  406.96   22.00
   1  14   0  492.45   27.30
  -1  14   0  500.95   26.50
  -2 -14   0  139.99   11.80
   2 -14   0  116.49    9.50
   2 -14   0  133.19   11.10
   2 -14   0  130.19   15.10
   2  14   0  129.89    9.10
  -2  14   0  120.69    9.40
  -2  14   0  166.88   12.50
   2  14   0  162.28   13.60
  -3 -14   0   34.70    7.40
   3 -14   0   37.80    6.70
   3 -14   0   28.10    5.10
   3 -14   0   32.70    6.10
  -3  14   0   35.40    6.10
   3  14   0   33.80   12.20
  -3  14   0   37.20    4.70
   4 -14   0  149.79   12.50
   4 -14   0  155.58   11.60
   4 -14   0  155.58   12.80
  -4 -14   0  153.78   13.00
  -4  14   0  181.38   12.20
   4  14   0  181.38   15.00
  -4  14   0  141.09   10.60
   5 -14   0  392.16   21.80
   5 -14   0  430.16   26.00
  -5 -14   0  448.46   25.80
   5 -14   0  443.36   24.60
   5 -14   0  451.85   25.30
   5  14   0  469.65   27.80
  -5  14   0  419.26   24.60
   6 -14   0  453.45   26.00
  -6 -14   0  472.55   27.40
   6 -14   0  458.35   25.60
   6 -14   0  463.45   26.70
   6  14   0  485.95   29.40
  -6  14   0  467.35   24.70
   7 -14   0  285.57   18.60
   7 -14   0  297.47   19.60
  -7 -14   0  319.97   20.60
   7  14   0  298.67   21.70
  -7  14   0  272.57   17.20
   0 -15   0    4.50    3.50
   0  15   0    2.70    2.00
   0  15   0    2.00    3.40
  -1 -15   0  137.09   12.20
   1 -15   0  118.59   11.40
   1  15   0  133.39    9.50
  -1  15   0  136.29    9.70
  -1  15   0  150.68   14.20
   1  15   0  155.48   13.60
   2 -15   0   87.99   10.10
   2 -15   0   70.89    8.90
  -2 -15   0   88.79   10.00
  -2  15   0  100.09   10.00
   2  15   0   94.29   10.80
  -2  15   0   74.89    7.20
  -3 -15   0    5.90    3.90
   3 -15   0    8.30    3.90
   3 -15   0   -3.20    2.50
   3  15   0    2.60    3.40
  -3  15   0    3.00    3.00
   4 -15   0   72.89    9.10
  -4 -15   0   77.29    9.60
   4 -15   0   74.99    7.90
   4 -15   0   69.69    8.70
  -4  15   0   91.49    8.80
   4  15   0   68.39    9.90
  -4  15   0   75.99    7.20
  15   0  -1    1.30    2.70
  15   0  -1    5.20    3.50
 -15   0   1   -1.80    2.90
  14   0  -1    2.40    2.80
 -14   0   1   -0.70    2.40
  14   0  -1    3.60    2.70
  13   0  -1    1.50    2.20
  13   0  -1    0.80    2.50
  12   0  -1    3.30    2.20
  12   0  -1    1.70    2.30
  11   0  -1    2.40    2.00
  11   0  -1    0.10    1.70
  10   0  -1    1.30    0.90
  10   0  -1    0.40    1.50
  10   0  -1    4.10    2.00
   9   0  -1    0.60    1.20
   9   0  -1    1.90    1.40
   9   0  -1    3.60    1.10
  -9   0   1    0.90    1.20
  -8   0   1    6.20    1.80
   8   0  -1    3.40    1.00
   8   0  -1    3.10    1.40
   8   0  -1    5.10    1.50
  -7   0   1    4.80    1.60
   7   0  -1    1.80    0.70
   7   0  -1    1.90    1.20
   7   0  -1    3.30    1.30
   6   0  -1   22.60    2.60
   5   0  -1    1.80    0.80
  -5   0   1    0.20    0.60
   5   0  -1    0.90    0.70
  -4   0   1    4.60    1.10
  -3   0   1    2.30    0.60
  -2   0   1    2.10    0.50
  -2   0   1    1.60    0.40
   1   0  -1    0.00    0.10
   1   0  -1    0.30    0.10
   0   0   1    0.90    0.20
   0   0   1    1.20    0.30
  -1   0  -1    4.40    0.50
  -1   0  -1    3.30    0.50
   2   0   1    7.50    0.90
   2   0   1    5.90    0.90
   3   0   1    1.70    0.70
   3   0   1    4.90    1.00
  -3   0  -1    2.90    0.80
   4   0   1    1.80    0.70
  -4   0  -1    0.50    0.50
   4   0   1    0.70    0.60
   4   0   1    3.00    0.90
   5   0   1    0.30    0.60
   5   0   1    1.80    0.80
   5   0   1    0.70    0.80
  -5   0  -1    0.50    0.80
   6   0   1    4.60    1.30
  -6   0  -1    4.90    1.60
   6   0   1    5.30    1.50
   7   0   1    5.40    1.70
   7   0   1    5.40    1.30
   7   0   1    1.10    1.00
   8   0   1    3.50    1.20
   8   0   1    1.60    1.50
   8   0   1   -0.20    0.90
  -8   0  -1    1.60    1.30
   9   0   1    4.80    1.80
   9   0   1    0.40    1.30
  10   0   1    0.80    1.90
  10   0   1    0.60    1.60
 -10   0  -1    3.60    2.10
  10   0   1    3.20    1.20
  11   0   1    0.60    2.10
  11   0   1    0.70    1.10
  12   0   1    0.90    2.40
  12   0   1   -1.10    1.90
  13   0   1    0.80    2.60
  13   0   1    0.30    2.00
  14   0   1    1.60    2.30
  14   0   1    0.50    2.50
  14   0   1   -0.30    2.40
  15  -1  -1  134.39   11.40
  15  -1  -1  132.09   10.00
 -15  -1   1  128.49   11.20
  15   1  -1  127.29   11.00
 -15   1   1  117.79   11.10
  15   1  -1  133.09    9.70
  14  -1  -1  189.18   13.20
  14  -1  -1  184.68   11.90
  14   1  -1  171.98   12.50
  14   1  -1  187.68   11.70
 -14   1   1  163.58   17.80
  13  -1  -1  337.37   18.30
  13  -1  -1  337.77   19.10
 -13   1   1  307.67   19.20
  13   1  -1  357.46   19.40
  13   1  -1  358.16   18.10
  12  -1  -1  575.94   28.20
  12  -1  -1  557.44   27.20
  12   1  -1  566.44   26.80
  12   1  -1  551.84   27.80
  11  -1  -1  584.64   27.30
 -11  -1   1  496.15   27.70
  11  -1  -1  567.44   26.50
  11   1  -1  563.44   26.10
  11   1  -1  554.84   27.00
  10  -1  -1  204.58   11.70
 -10  -1   1  172.98   11.80
  10  -1  -1  201.98   11.10
  10   1  -1  197.38   10.70
  10   1  -1  189.18   10.40
  10   1  -1  207.28   11.70
   9  -1  -1  402.76   18.70
  -9  -1   1  385.06   19.70
   9  -1  -1  391.06   19.20
   9   1  -1  374.56   19.00
   9   1  -1  390.46   18.30
   9   1  -1  358.16   18.00
   8  -1  -1  903.31   40.10
   8  -1  -1  927.41   39.70
  -8  -1   1  914.41   40.70
   8   1  -1  844.12   39.10
   8   1  -1  886.21   39.20
   8   1  -1  897.81   40.00
   7  -1  -1 1454.25   60.19
   7  -1  -1 1380.36   60.39
  -7  -1   1 1492.75   61.09
   7   1  -1 1268.47   59.69
   7   1  -1 1370.26   60.39
   7   1  -1 1415.76   59.79
   6  -1  -1 2656.73  110.59
   6  -1  -1 2748.72  110.39
  -6  -1   1 2756.02  112.29
   6   1  -1 2634.44  110.09
   6   1  -1 2473.35  110.09
   6   1  -1 2414.16  111.79
   5  -1  -1 1497.85   66.39
   5  -1  -1 1555.94   66.19
  -5  -1   1 1697.33   66.79
   5   1  -1 1479.85   66.29
   4  -1  -1  882.31   40.50
   4  -1  -1  915.71   40.50
  -4  -1   1 1033.10   40.80
   3  -1  -1 1027.60   46.10
  -3  -1   1 1099.19   46.00
  -3  -1   1 1174.58   46.20
   3  -1  -1 1061.49   46.10
   3   1  -1 1067.89   46.00
   2  -1  -1 2854.31  113.49
  -2   1   1 2595.54  113.59
   1  -1  -1 4688.73  194.98
  -1  -1   1 4711.13  205.38
   1  -1  -1 3810.42  194.28
   1   1  -1 4651.23  204.98
   0  -1   1 4034.90  190.08
   0  -1  -1 4038.10  181.28
   0   1  -1 4187.58  190.08
   0   1   1 4245.28  181.28
  -1  -1  -1 2846.52  136.29
   1  -1   1 3120.29  149.88
   1  -1   1 2964.10  139.09
  -1  -1  -1 2782.22  144.79
   2  -1   1   76.79    3.50
   2  -1   1   62.19    3.60
  -2  -1  -1   64.49    3.50
   2   1   1   61.39    3.90
   2   1   1   60.19    3.10
   2   1   1   59.89    3.60
   3  -1   1  747.83   28.80
   3  -1   1  642.54   29.00
   3   1   1  590.54   29.10
   3   1   1  671.03   29.50
  -3   1  -1  749.53   29.20
   3   1   1  579.24   28.50
  -3   1  -1  698.43   28.70
  -4  -1  -1 1672.13   67.29
   4  -1   1 1527.25   67.49
   4  -1   1 1745.53   66.79
   4  -1   1 1479.05   66.99
  -4   1  -1 1529.05   66.99
   4   1   1 1389.56   67.19
  -4   1  -1 1725.53   67.29
   4   1   1 1651.43   67.49
   4   1   1 1481.35   66.49
   5  -1   1 2604.74  121.79
   5  -1   1 2595.24  121.19
  -5  -1  -1 3043.20  121.69
   5  -1   1 2939.61  120.79
   5   1   1 2978.70  121.69
   5   1   1 2787.12  121.69
  -5   1  -1 3143.99  121.79
   5   1   1 2943.81  120.89
   6  -1   1 1833.82   84.09
   6  -1   1 1929.11   82.79
   6  -1   1 1820.32   83.59
  -6  -1  -1 2005.80   84.09
   6   1   1 1950.10   83.99
   6   1   1 2046.80   83.89
   6   1   1 1979.10   82.99
  -6   1  -1 2123.09   84.29
   7  -1   1  672.23   30.40
  -7  -1  -1  682.13   31.90
   7  -1   1  692.73   31.40
   7  -1   1  722.93   32.20
  -7   1  -1  718.03   32.10
   7   1   1  682.83   31.70
   7   1   1  687.03   31.30
   8  -1   1  297.77   15.20
   8  -1   1  287.87   14.50
   8  -1   1  266.87   13.20
  -8  -1  -1  272.97   15.00
   8   1   1  275.47   14.80
   8   1   1  285.87   13.90
   9  -1   1  188.58   10.00
   9  -1   1  214.18   12.40
   9  -1   1  214.28   11.60
  -9  -1  -1  202.58   12.30
   9   1   1  209.58   11.30
   9   1   1  222.08   12.40
  10  -1   1  940.51   40.80
 -10  -1  -1  801.02   41.60
  10  -1   1  935.91   41.80
  10   1   1  913.41   41.40
  10   1   1  898.71   40.10
  11  -1   1  889.21   39.10
 -11  -1  -1  750.32   40.10
  11  -1   1  916.21   40.40
  11   1   1  902.01   38.60
  11   1   1  760.42   37.80
  11   1   1  886.91   40.00
  12  -1   1  412.76   22.80
  12  -1   1  420.96   21.70
  12   1   1  439.16   22.90
  12   1   1  439.66   21.30
  13  -1   1  161.88   10.90
  13  -1   1  164.98   11.10
  13  -1   1  165.58   12.00
  13   1   1  169.18   12.10
  13   1   1  172.28   10.70
  14  -1   1   55.39    6.80
  14  -1   1   50.99    7.40
  14  -1   1   48.50    8.60
  14   1   1   67.29    7.40
  14   1   1   54.19    6.00
  14   1   1   63.69    7.30
 -14   1  -1   51.79    7.10
  15  -2  -1   27.60    5.70
  15  -2  -1   26.90    5.00
  15   2  -1   21.00    4.30
  15   2  -1   30.80    5.60
 -15   2   1   25.20    5.90
  14  -2  -1    2.20    2.90
  14  -2  -1    0.10    2.60
  14   2  -1   -0.60    2.20
 -14   2   1    6.80    3.70
  14   2  -1    0.30    2.80
  13  -2  -1   84.59    7.90
  13  -2  -1   63.39    6.80
 -13   2   1   66.39    7.30
  13   2  -1   70.39    7.50
  13   2  -1   77.59    6.60
  12  -2  -1   71.29    6.70
 -12  -2   1   52.49    6.60
  12  -2  -1   72.49    6.60
  12   2  -1   77.89    6.80
 -12   2   1   83.39    7.30
  12   2  -1   62.79    5.70
  12   2  -1   63.19    5.10
  11  -2  -1    3.60    2.10
  11  -2  -1    2.40    1.90
 -11  -2   1    2.10    1.70
  11   2  -1    1.70    1.70
 -11   2   1    4.50    2.30
  11   2  -1   -1.20    1.70
  11   2  -1    0.30    1.20
  10  -2  -1  187.48   10.70
 -10  -2   1  175.48   11.50
  10  -2  -1  190.38   11.10
  10   2  -1  181.58   10.00
  10   2  -1  180.18   10.90
  10   2  -1  166.58   10.00
 -10   2   1  178.48   11.10
   9  -2  -1  340.37   17.30
   9  -2  -1  346.77   17.10
  -9  -2   1  337.27   18.00
   9   2  -1  314.27   16.70
   9   2  -1  340.77   17.30
   9   2  -1  351.76   16.40
   8  -2  -1   69.89    5.50
   8  -2  -1   68.29    5.30
  -8  -2   1   79.09    6.10
   8   2  -1   75.29    5.00
   8   2  -1   76.29    5.60
   8   2  -1   67.29    5.10
   7  -2  -1  356.86   16.90
   7  -2  -1  355.96   17.00
  -7  -2   1  355.26   17.40
   7   2  -1  318.57   16.70
   7   2  -1  352.56   16.90
  -6  -2   1  150.68    8.50
   6  -2  -1  154.18    8.40
   6  -2  -1  154.98    8.40
   6   2  -1  143.09    9.10
   5  -2  -1   86.79    5.90
   5  -2  -1   83.89    5.20
   5   2  -1   86.59    5.20
  -5   2   1   91.99    5.90
   4  -2  -1 1096.09   47.70
  -4  -2   1 1157.28   47.80
   4  -2  -1  962.90   47.60
  -4   2   1 1213.68   47.70
   4   2  -1 1138.29   47.60
   3  -2  -1   38.40    2.80
   3  -2  -1   42.10    2.80
  -3  -2   1   46.10    2.60
  -3  -2   1   39.80    2.70
   3   2  -1   43.30    2.70
  -3   2   1   46.30    2.80
   2  -2  -1  657.23   27.30
  -2  -2   1  638.24   27.70
   2  -2  -1  559.84   27.70
  -2  -2   1  703.03   27.30
   2  -2  -1  594.64   27.60
  -2  -2   1  720.73   27.50
  -2   2   1  696.03   27.80
  -2   2   1  618.84   27.50
  -2   2   1  571.04   27.50
   2   2  -1  712.93   27.40
   2   2  -1  650.13   27.60
  -1  -2   1 1990.10   79.59
   1  -2  -1 1942.31   79.79
   1  -2  -1 1914.31   79.49
  -1   2   1 1869.71   79.39
   1   2  -1 2037.60   79.79
  -1   2   1 2003.60   80.39
  -1   2   1 1611.64   79.69
   0  -2  -1  110.39    5.20
   0  -2  -1  107.99    5.00
   0  -2  -1  124.29    5.00
   0  -2   1  109.59    5.00
   0  -2   1  117.49    5.60
   0  -2  -1  104.79    5.30
   0  -2   1  111.89    5.00
   0   2  -1  117.69    5.00
   0   2   1  116.39    5.10
   0   2  -1  120.69    5.00
   0   2   1   95.19    5.10
   0   2   1  110.99    4.90
   1  -2   1  190.58    7.70
  -1  -2  -1  176.78    8.10
   1  -2   1  167.48    8.10
  -1  -2  -1  164.08    7.90
   1  -2   1  173.98    8.00
  -1  -2  -1  185.98    8.00
   1   2   1  153.98    7.80
   1   2   1  177.88    7.90
  -1   2  -1  179.48    8.00
   1   2   1  200.28    7.50
   1   2   1  148.19    8.80
  -1   2  -1  175.28    7.70
   1   2   1  194.18    7.50
  -2  -2  -1  800.42   33.10
   2  -2   1  789.42   33.10
   2  -2   1  776.32   32.60
   2  -2   1  812.42   32.80
   2   2   1  683.63   33.80
   2   2   1  674.03   32.90
  -2   2  -1  857.11   32.90
   3  -2   1   60.29    3.80
   3   2   1   56.29    4.20
  -3   2  -1   69.79    3.40
   3   2   1   54.69    3.70
   3   2   1   59.69    3.30
   4  -2   1  295.87   13.10
   4  -2   1  297.87   14.30
  -4  -2  -1  320.57   14.10
   4  -2   1  294.77   14.10
   4   2   1  281.77   14.00
   4   2   1  288.07   14.50
  -4   2  -1  297.87   13.10
   4   2   1  282.97   13.10
   5  -2   1  140.69    7.90
   5  -2   1  143.79    8.20
   5  -2   1  137.49    6.70
   5   2   1  138.89    8.10
   5   2   1  152.18    8.00
  -5   2  -1  137.19    6.80
   5   2   1  140.89    7.00
   6  -2   1   10.20    2.00
   6  -2   1   13.40    1.30
  -6  -2  -1   14.40    2.50
   6  -2   1   14.10    2.60
   6   2   1    9.80    2.10
   6   2   1   12.60    1.60
   7  -2   1  290.47   16.10
  -7  -2  -1  315.17   16.10
   7  -2   1  316.07   15.90
   7   2   1  301.17   15.70
   7   2   1  325.47   15.90
   7   2   1  335.37   14.90
  -8  -2  -1  101.79    7.40
   8  -2   1  106.79    7.10
   8  -2   1   97.79    7.40
   8   2   1  101.99    6.10
   8   2   1   94.89    7.00
   8   2   1  101.89    7.00
   9  -2   1    2.70    1.80
   9  -2   1    2.40    2.20
  -9  -2  -1    0.60    1.50
   9   2   1    0.30    1.10
   9   2   1    4.40    2.00
   9   2   1    1.80    1.30
  10  -2   1   74.99    6.20
 -10  -2  -1   67.59    6.50
  10  -2   1   65.29    6.50
  10   2   1   68.39    5.60
  10   2   1   60.59    5.00
  10   2   1   57.89    6.10
  11  -2   1   97.19    7.60
 -11  -2  -1   86.49    8.20
  11  -2   1  122.39    8.80
  11   2   1   98.79    6.80
  11   2   1  106.49    8.10
  11   2   1   86.59    6.80
 -12  -2  -1    5.10    2.80
  12  -2   1    9.50    3.40
  12  -2   1    6.50    3.00
  12   2   1    6.10    3.00
  12   2   1    4.90    2.20
  12   2   1    7.10    2.20
  13  -2   1   41.70    5.60
  13  -2   1   35.30    6.00
 -13  -2  -1   26.00    5.70
  13  -2   1   42.10    5.50
  13   2   1   32.90    4.70
  13   2   1   30.70    5.60
 -13   2  -1   31.10    5.50
  14  -2   1    6.40    3.10
  14  -2   1    7.70    3.20
  14  -2   1    7.80    3.80
  14   2   1    4.00    2.60
 -14   2  -1    2.10    3.00
  14   2   1   10.70    3.60
  14   2   1    4.30    3.50
  15  -3  -1  287.37   17.50
  15  -3  -1  292.27   16.80
  15  -3  -1  298.77   18.30
  15   3  -1  316.47   18.60
 -15   3   1  279.77   18.90
  15   3  -1  302.67   16.70
  14  -3  -1  762.92   36.90
  14  -3  -1  788.22   37.50
  14   3  -1  770.42   35.30
  14   3  -1  798.22   37.50
 -14   3   1  652.73   37.30
 -13  -3   1  441.56   26.30
  13  -3  -1  536.15   25.90
  13  -3  -1  501.75   25.10
  13   3  -1  447.46   23.60
  13   3  -1  520.15   25.80
 -13   3   1  476.85   26.00
  13   3  -1  512.15   23.90
  12  -3  -1   66.69    6.50
 -12  -3   1   55.99    6.70
  12  -3  -1   60.69    6.70
  12   3  -1   61.89    5.50
  12   3  -1   70.89    6.70
 -12   3   1   57.29    6.50
  12   3  -1   66.19    5.60
  11  -3  -1   19.10    3.90
  11  -3  -1   15.30    3.50
 -11  -3   1   18.70    4.10
  11   3  -1   14.90    3.10
  11   3  -1   20.10    3.80
 -11   3   1   14.90    3.40
  11   3  -1   17.80    3.10
 -10  -3   1  320.37   20.10
  10  -3  -1  390.16   18.90
  10  -3  -1  369.86   19.80
 -10   3   1  335.77   21.50
  10   3  -1  351.16   19.10
  10   3  -1  361.86   17.30
  10   3  -1  343.87   18.00
   9  -3  -1 1884.91   77.19
  -9  -3   1 1746.33   77.79
   9  -3  -1 1848.62   76.99
   9   3  -1 1630.44   76.59
   9   3  -1 1772.82   75.69
  -9   3   1 1747.83   77.09
   9   3  -1 1764.32   76.79
   8  -3  -1 2311.67   97.09
  -8  -3   1 2205.68   97.49
   8  -3  -1 2419.76   97.19
   8   3  -1 2242.48   95.89
   8   3  -1 2293.47   96.89
   8   3  -1 2102.89   96.89
  -8   3   1 2269.37   96.99
   7  -3  -1 1252.57   55.19
  -7  -3   1 1235.28   55.59
   7  -3  -1 1287.27   55.39
   7   3  -1 1224.88   55.59
  -7   3   1 1315.27   55.29
   7   3  -1 1285.17   55.19
   6  -3  -1   55.99    4.60
  -6  -3   1   65.19    4.80
   6  -3  -1   55.39    4.60
  -6   3   1   77.39    4.80
   6   3  -1   76.19    4.80
   5  -3  -1   98.89    5.90
   5   3  -1   93.49    6.50
  -5   3   1  106.19    5.90
  -4  -3   1 1210.18   48.70
   4  -3  -1 1084.59   48.70
  -4  -3   1 1135.99   48.00
   4  -3  -1 1029.60   48.40
   4   3  -1 1190.58   48.40
   3  -3  -1 4539.75  192.58
   3  -3  -1 4695.93  191.98
  -2  -3   1 7522.15  448.26
   2  -3  -1 8220.28  369.86
  -2  -3   1 8201.18  363.36
   1  -3  -1 1454.65   58.49
   1  -3  -1 1318.97   58.99
  -1  -3   1 1390.56   59.09
  -1  -3   1 1529.55   58.79
   1  -3  -1 1226.48   59.19
  -1  -3   1 1455.25   58.69
  -1  -3   1 1476.85   59.19
  -1  -3   1 1473.35   59.39
   1  -3  -1 1374.46   58.49
  -1   3   1 1241.68   58.49
   1   3  -1 1352.96   59.09
  -1   3   1 1506.85   59.19
  -1   3   1 1218.88   59.79
  -1   3   1 1539.95   58.49
   1   3  -1 1512.65   58.69
   0  -3  -1   25.70    1.50
   0  -3  -1   25.70    1.80
   0  -3   1   23.60    1.70
   0  -3   1   26.60    1.70
   0   3   1   22.40    2.30
   0   3   1   20.70    1.40
   0   3   1   27.60    1.80
  -1  -3  -1  432.66   20.00
  -1  -3  -1  479.95   20.70
  -1  -3  -1  482.65   20.50
   1  -3   1  476.05   20.60
   1  -3   1  510.85   19.90
   1  -3   1  475.55   20.70
   1   3   1  408.16   20.10
   1   3   1  492.15   20.40
  -1   3  -1  496.15   19.90
   1   3   1  431.66   19.90
  -1   3  -1  505.55   20.40
   2  -3   1 2742.03  113.89
   2  -3   1 3059.19  112.99
  -2   3  -1 2966.60  113.59
   2   3   1 2497.25  114.89
   2   3   1 2968.30  112.89
   2   3   1 2291.07  113.29
   2   3   1 2464.85  112.69
   3   3   1 4070.49  177.08
   3   3   1 4446.26  177.98
   4  -3   1 3868.11  157.98
  -4   3  -1 3895.01  156.78
   4   3   1 3610.54  158.78
   4   3   1 3670.63  157.68
   5  -3   1  302.77   15.30
   5  -3   1  300.87   14.90
   5   3   1  286.27   15.10
   5   3   1  295.47   13.40
  -5   3  -1  297.07   13.20
   5   3   1  305.77   14.50
   6  -3   1   41.00    3.90
   6  -3   1   37.60    3.80
  -6  -3  -1   40.40    3.80
   6   3   1   46.30    3.00
   6   3   1   37.60    3.90
   6   3   1   46.50    3.80
   7  -3   1  392.96   20.40
  -7  -3  -1  414.96   20.30
   7  -3   1  405.56   20.10
   7   3   1  421.06   18.50
   7   3   1  420.56   19.80
   7   3   1  391.76   20.10
   8  -3   1 1275.47   56.09
   8  -3   1 1276.97   56.49
  -8  -3  -1 1205.48   56.19
   8   3   1 1313.77   54.29
   8   3   1 1216.68   55.89
   8   3   1 1288.47   55.69
  -9  -3  -1 1572.74   72.59
   9  -3   1 1706.73   72.19
   9  -3   1 1693.23   72.79
   9   3   1 1697.23   71.89
   9   3   1 1546.85   71.89
   9   3   1 1648.04   70.29
  10  -3   1  556.14   26.60
  10  -3   1  546.15   27.10
 -10  -3  -1  522.55   27.20
  10   3   1  552.34   24.90
  10   3   1  558.04   26.70
  10   3   1  504.35   26.10
  11  -3   1  111.79    8.30
  11  -3   1  111.99    7.80
  11  -3   1  114.19    8.90
 -11  -3  -1   92.19    8.60
 -11   3  -1   98.69    8.30
  11   3   1   95.99    7.60
  11   3   1   98.09    8.00
  11   3   1  108.99    7.00
  12  -3   1   67.39    6.80
  12  -3   1   84.09    7.80
 -12  -3  -1   68.39    7.60
  12  -3   1   69.79    6.30
  12   3   1   59.79    5.80
 -12   3  -1   55.89    6.80
  12   3   1   73.49    7.10
  12   3   1   64.39    5.60
  13  -3   1  215.08   17.00
  13  -3   1  225.08   13.70
  13  -3   1  205.38   13.00
  13   3   1  217.48   12.30
  13   3   1  205.28   14.00
 -13   3  -1  216.88   20.30
  14  -3   1  311.57   19.20
  14  -3   1  321.27   17.70
  14  -3   1  305.37   18.80
  14  -3   1  270.07   17.00
 -14   3  -1  272.77   18.30
  14   3   1  313.17   18.60
  14   3   1  308.87   16.10
 -14  -4   1   30.90    6.30
  14  -4  -1   26.90    5.10
  14  -4  -1   33.40    5.60
  14  -4  -1   23.30    4.20
  14   4  -1   23.30    5.00
 -14   4   1   22.60    5.10
  14   4  -1   25.70    4.20
  13  -4  -1   70.29    7.70
  13  -4  -1   87.39    8.00
 -13  -4   1   69.09    8.20
 -13   4   1   73.29    7.90
  13   4  -1   73.79    7.70
  13   4  -1   82.29    6.50
  13   4  -1   67.29    6.80
  12  -4  -1   51.39    6.00
  12  -4  -1   48.50    6.00
 -12  -4   1   38.10    6.70
  12   4  -1   52.69    6.00
 -12   4   1   51.09    6.20
  12   4  -1   50.69    4.90
  12   4  -1   41.60    5.00
 -11  -4   1   79.79    7.80
  11  -4  -1   92.49    7.60
  11  -4  -1   84.39    7.30
  11   4  -1   77.29    6.80
 -11   4   1   81.09    7.40
  11   4  -1   84.49    7.10
  11   4  -1   84.39    6.00
  10  -4  -1  293.67   16.70
 -10  -4   1  271.17   16.80
  10  -4  -1  320.97   16.40
  10   4  -1  288.67   17.80
  10   4  -1  309.27   14.90
  10   4  -1  285.47   16.10
 -10   4   1  295.77   16.40
   9  -4  -1   77.59    6.00
   9  -4  -1   58.99    5.40
  -9  -4   1   62.09    5.90
   9   4  -1   59.09    5.20
   9   4  -1   60.69    5.50
   9   4  -1   61.19    4.50
  -9   4   1   53.89    5.30
  -8  -4   1  318.57   17.20
   8  -4  -1  347.67   16.90
   8  -4  -1  329.07   16.90
   8   4  -1  307.57   17.00
  -8   4   1  323.87   16.70
   8   4  -1  328.97   16.50
  -7  -4   1  874.31   40.30
   7  -4  -1  874.31   40.10
   7  -4  -1  927.71   40.10
   7   4  -1  900.11   39.70
  -7   4   1  918.71   39.90
   7   4  -1  849.22   40.50
  -6  -4   1   20.50    2.70
   6  -4  -1   16.30    2.80
  -6   4   1   17.20    2.40
   5  -4  -1  751.62   34.80
  -5  -4   1  750.72   35.50
   5  -4  -1  778.22   35.20
   5   4  -1  819.32   34.70
  -5   4   1  841.52   35.00
   4  -4  -1 1781.92   72.09
   4  -4  -1 1628.34   71.79
  -4  -4   1 1692.73   71.29
   4  -4  -1 1599.64   72.19
  -4  -4   1 1710.93   72.49
  -4   4   1 1815.82   72.19
   4   4  -1 1758.32   71.79
  -4   4   1 1570.94   71.09
   3  -4  -1   65.09    3.00
  -3  -4   1   65.19    3.30
   3  -4  -1   53.99    3.50
   3  -4  -1   68.69    4.10
  -3  -4   1   61.99    4.00
   3   4  -1   58.79    3.60
  -3   4   1   54.09    3.70
   3   4  -1   67.89    3.30
  -3   4   1   67.59    4.00
   2  -4  -1 1595.34   69.09
  -2  -4   1 1664.53   69.29
  -2  -4   1 1723.23   68.39
   2  -4  -1 1663.13   68.49
  -2   4   1 1729.83   69.29
   2   4  -1 1689.93   68.39
  -2   4   1 1505.25   69.79
  -2   4   1 1468.55   68.59
   2   4  -1 1695.03   68.59
   2   4  -1 1633.34   68.79
   1  -4  -1  811.12   35.10
   1  -4  -1  835.92   35.40
  -1  -4   1  800.82   35.20
  -1  -4   1  858.71   35.20
  -1  -4   1  856.81   34.70
  -1  -4   1  834.52   35.50
   1   4  -1  870.21   34.80
  -1   4   1  713.53   34.30
  -1   4   1  755.82   36.30
  -1   4   1  878.01   34.30
   0  -4  -1   17.30    1.30
   0  -4  -1   14.60    1.00
   0  -4  -1   13.90    1.40
   0   4   1   14.50    1.40
   0   4  -1   15.60    1.30
   0   4   1   16.00    2.10
   0   4  -1   14.60    1.00
   1  -4   1 2471.05  103.19
  -1  -4  -1 2407.66  103.19
   1  -4   1 2412.26  102.09
  -1  -4  -1 2557.34  102.49
   1  -4   1 2477.45  103.19
  -1  -4  -1 2410.46  102.99
   1   4   1 2167.88  104.49
  -1   4  -1 2660.53  102.89
   1   4   1 2532.85  102.89
   2  -4   1 1608.84   63.09
   2  -4   1 1493.15   64.29
   2  -4   1 1583.94   64.19
  -2  -4  -1 1525.95   64.39
   2   4   1 1341.77   65.49
   2   4   1 1511.95   63.79
   2   4   1 1386.66   63.59
   2   4   1 1520.15   63.19
  -2   4  -1 1634.84   63.99
   3  -4   1  495.95   23.90
   3  -4   1  527.85   22.90
   3  -4   1  519.65   22.90
   3   4   1  467.85   22.60
   3   4   1  546.95   21.80
  -3   4  -1  524.65   22.80
  -4  -4  -1 1559.54   72.29
   4  -4   1 1745.43   70.89
   4  -4   1 1691.43   70.09
   4  -4   1 1730.13   71.09
   4  -4   1 1688.83   73.19
  -4   4  -1 1728.73   70.89
   4   4   1 1639.64   70.79
   4   4   1 1537.85   72.29
   5  -4   1  461.85   20.70
   5  -4   1  461.65   21.90
  -5  -4  -1  458.45   21.70
   5   4   1  461.45   21.20
   5   4   1  439.76   22.50
  -5   4  -1  482.05   21.40
  -5   4  -1  464.85   20.10
   6  -4   1  115.09    7.50
  -6  -4  -1  110.69    7.30
   6  -4   1  114.09    7.50
   6  -4   1  116.39    7.00
   6  -4   1  109.29    6.40
   6   4   1  116.69    7.00
   6   4   1  104.09    7.60
  -6   4  -1  113.39    7.00
   6   4   1  113.79    5.90
   7  -4   1  960.70   44.00
   7  -4   1  973.40   44.00
  -7  -4  -1  960.40   43.90
   7   4   1 1019.20   43.30
  -7   4  -1 1006.30   43.40
   7   4   1  913.61   44.00
   8  -4   1  171.68    9.80
   8  -4   1  183.48   11.00
   8  -4   1  163.38   10.90
  -8  -4  -1  174.88   11.10
   8   4   1  180.88    9.70
  -8   4  -1  198.78   10.90
   8   4   1  178.48   10.30
   8   4   1  174.78   10.90
   9  -4   1  171.08   10.90
   9  -4   1  182.88   11.30
   9  -4   1  158.88    9.70
   9   4   1  162.58   10.80
   9   4   1  176.78   10.50
   9   4   1  172.18    9.00
  10  -4   1  468.05   23.00
 -10  -4  -1  393.16   23.20
  10  -4   1  450.35   21.80
  10  -4   1  464.65   23.50
  10   4   1  426.46   22.80
 -10   4  -1  421.26   22.70
  10   4   1  479.65   22.80
  10   4   1  455.15   20.70
  11  -4   1   41.60    5.70
  11  -4   1   41.50    5.80
 -11  -4  -1   42.70    6.10
  11  -4   1   43.40    5.10
  11  -4   1   54.69    6.20
  11   4   1   38.70    4.10
  11   4   1   38.20    5.00
 -11   4  -1   35.50    5.50
  11   4   1   49.30    5.60
  12  -4   1  115.69    9.70
  12  -4   1  106.99    8.50
  12  -4   1  102.39    8.70
  12  -4   1  113.09    8.20
 -12  -4  -1   98.99    9.70
  12   4   1   95.79    9.60
  12   4   1  122.09    9.20
 -12   4  -1   90.69    8.90
  13  -4   1  231.48   17.00
  13  -4   1  259.67   14.20
 -13  -4  -1  248.38   16.70
  13  -4   1  244.78   14.50
  13  -4   1  256.47   16.60
 -13   4  -1  237.28   15.80
  13   4   1  208.98   14.10
  13   4   1  252.87   13.30
 -14  -4  -1   14.30    4.70
  14  -4   1   11.40    4.20
  14  -4   1    8.10    3.20
  14  -4   1   15.10    4.10
 -14   4  -1   10.30    4.30
  14   4   1   15.80    3.50
  14   4   1   15.60    4.40
 -14  -5   1    4.70    3.30
  14  -5  -1    8.70    3.40
  14  -5  -1    9.20    2.80
  14  -5  -1    6.00    3.50
  14  -5  -1    2.80    3.10
  14   5  -1   18.50    4.60
  14   5  -1   14.00    3.20
 -14   5   1    4.50    3.20
  14   5  -1    6.50    4.10
 -13  -5   1  182.38   19.40
  13  -5  -1  165.58   11.70
  13  -5  -1  158.08    9.90
  13  -5  -1  161.18   12.40
  13  -5  -1  161.88   11.40
  13   5  -1  164.78    9.90
  13   5  -1  145.69   10.90
  13   5  -1  169.68   11.80
  12  -5  -1 1116.99   49.00
 -12  -5   1  985.70   50.09
  12  -5  -1 1093.09   48.80
  12  -5  -1 1019.60   48.30
  12   5  -1 1072.09   48.40
  12   5  -1 1088.89   46.60
  12   5  -1  988.00   48.50
 -12   5   1 1024.60   49.30
  11  -5  -1 1381.56   59.79
  11  -5  -1 1373.66   59.79
 -11  -5   1 1256.07   60.89
  11   5  -1 1324.27   57.49
  11   5  -1 1361.96   59.29
 -11   5   1 1307.17   59.99
  11   5  -1 1243.48   59.49
  10  -5  -1  444.26   26.80
  10  -5  -1  487.55   23.60
 -10  -5   1  424.96   23.90
 -10   5   1  456.95   23.40
  10   5  -1  438.76   23.40
  10   5  -1  473.85   22.80
  10   5  -1  454.05   21.30
   9  -5  -1   20.20    3.60
  -9  -5   1   17.20    3.60
   9  -5  -1   14.60    3.40
   9   5  -1   14.60    3.20
   9   5  -1   17.00    2.40
  -9   5   1   15.00    3.60
   9   5  -1   15.40    3.10
   8  -5  -1   41.70    4.70
   8  -5  -1   41.40    4.20
  -8  -5   1   38.70    4.60
   8   5  -1   54.09    4.50
   8   5  -1   40.10    4.60
   7  -5  -1  707.13   33.90
  -7  -5   1  750.32   34.10
   7  -5  -1  708.53   33.40
   7   5  -1  755.92   33.30
   7   5  -1  706.53   34.60
  -7   5   1  779.62   33.70
   6  -5  -1 3048.20  149.19
   6  -5  -1 3545.55  149.69
   6  -5  -1 3802.12  149.49
  -6  -5   1 3547.04  149.59
   6   5  -1 3636.74  148.89
  -6   5   1 3607.24  149.09
   5  -5  -1 3369.06  138.19
   5  -5  -1 3212.08  138.39
  -5  -5   1 3251.77  138.39
   5  -5  -1 3248.18  137.69
   5   5  -1 3250.27  137.59
  -5   5   1 3302.47  137.99
   4  -5  -1  519.75   23.00
   4  -5  -1  493.25   21.40
  -4  -5   1  492.75   24.20
   4  -5  -1  514.15   22.40
  -4   5   1  473.05   22.30
   4   5  -1  523.05   22.50
   3  -5  -1   63.99    3.50
   3  -5  -1   55.49    4.50
  -3  -5   1   70.69    3.30
   3  -5  -1   59.69    4.10
  -3  -5   1   63.79    4.30
   3   5  -1   59.29    3.10
  -3   5   1   57.59    4.20
   3   5  -1   60.49    3.70
  -3   5   1   73.39    4.30
   2  -5  -1   18.20    1.90
  -2  -5   1   22.30    1.40
   2  -5  -1   23.40    2.20
  -2  -5   1   17.40    2.00
   2   5  -1   19.80    1.60
  -2   5   1   15.30    1.80
   2   5  -1   21.90    1.60
  -2   5   1   24.70    1.60
  -2   5   1   18.90    2.40
   1  -5  -1 3834.32  157.38
  -1  -5   1 3650.23  157.58
  -1  -5   1 3912.71  156.78
  -1   5   1 3284.07  158.78
  -1   5   1 4142.69  157.68
   0  -5  -1 7142.79  296.57
  -1  -5  -1 4062.29  156.08
  -1  -5  -1 3494.95  158.18
   1  -5   1 3876.31  156.88
   1  -5   1 3811.62  156.98
   1   5   1 3319.57  155.58
  -1   5  -1 4149.98  156.48
   1   5   1 3481.35  158.48
   2  -5   1  283.47   13.00
   2  -5   1  277.57   13.10
  -2  -5  -1  264.07   13.00
  -2   5  -1  290.87   12.70
   2   5   1  242.58   14.30
   2   5   1  277.57   12.50
   2   5   1  248.18   12.10
   3  -5   1   12.40    2.40
   3  -5   1   14.70    1.00
   3  -5   1   17.30    2.00
   3   5   1   13.40    1.50
  -3   5  -1   12.70    1.60
   4  -5   1  287.77   14.30
   4  -5   1  295.17   12.90
   4  -5   1  307.67   14.20
   4   5   1  305.57   13.90
   4   5   1  281.67   12.40
  -4   5  -1  292.47   14.00
   4   5   1  273.17   15.60
  -5  -5  -1 2989.60  128.69
   5  -5   1 3082.19  128.19
   5  -5   1 3022.30  126.89
   5  -5   1 3167.68  128.39
   5  -5   1 3089.69  128.89
   5   5   1 3018.10  127.79
  -5   5  -1 3075.19  128.09
   5   5   1 2823.02  129.59
   6  -5   1 3323.37  139.49
   6  -5   1 3426.96  141.49
  -6  -5  -1 3265.27  141.19
   6  -5   1 3425.56  140.99
   6  -5   1 3541.85  140.79
   6   5   1 3180.28  138.99
   6   5   1 2992.00  141.79
  -6   5  -1 3351.26  140.59
   6   5   1 3415.86  140.39
   7  -5   1 1073.49   47.40
   7  -5   1 1010.60   45.40
  -7  -5  -1 1003.40   47.00
   7  -5   1 1087.99   46.60
   7  -5   1 1066.89   47.10
   7   5   1 1015.40   44.80
  -7   5  -1 1062.99   46.60
   7   5   1  982.00   47.60
   7   5   1 1093.69   46.30
   8  -5   1   30.50    3.80
   8  -5   1   21.30    3.80
   8  -5   1   27.40    3.90
   8  -5   1   27.80    3.10
  -8   5  -1   18.00    3.50
   8   5   1   27.70    3.10
   8   5   1   26.00    3.90
   9  -5   1   19.20    3.70
   9  -5   1   16.00    3.60
  -9  -5  -1   19.30    4.30
   9  -5   1   23.20    3.10
   9  -5   1   25.60    4.40
   9   5   1   24.90    3.80
  -9   5  -1   22.20    3.90
   9   5   1   29.30    4.10
   9   5   1   18.90    2.50
  10  -5   1  368.56   19.10
  10  -5   1  319.17   17.80
 -10  -5  -1  290.77   18.70
  10  -5   1  349.87   17.20
  10  -5   1  344.07   18.70
 -10   5  -1  318.77   18.30
  10   5   1  319.67   18.50
  10   5   1  323.77   15.90
  10   5   1  371.66   18.30
  11  -5   1 1122.99   49.80
  11  -5   1 1062.19   47.80
  11  -5   1 1049.20   48.40
 -11  -5  -1 1024.00   50.49
  11  -5   1 1072.09   49.20
  11   5   1  982.70   49.00
  11   5   1 1096.79   48.60
  11   5   1 1093.49   46.40
 -11   5  -1 1031.20   49.20
  12  -5   1  746.03   35.80
 -12  -5  -1  745.43   38.30
  12  -5   1  767.72   35.00
  12  -5   1  769.92   37.20
  12  -5   1  781.02   36.70
  12   5   1  676.83   36.10
  12   5   1  761.62   33.80
  12   5   1  788.32   36.40
 -12   5  -1  711.53   36.80
 -13  -5  -1  157.08   12.80
  13  -5   1  135.59    9.50
  13  -5   1  145.19   11.10
  13  -5   1  152.78   11.60
  13  -5   1  137.49   10.10
  13   5   1  151.78    9.00
 -13   5  -1  148.69   11.70
  13   5   1  116.99   10.00
  13   5   1  165.78   11.40
  14  -5   1   11.00    3.70
  14  -5   1   15.90    4.40
  14  -5   1   19.50    4.80
 -14  -5  -1   21.40    5.80
  14   5   1   19.90    5.10
 -14   5  -1   22.40    5.60
  14   5   1   12.80    3.90
  14  -6  -1    3.90    3.00
 -14  -6   1    2.20    3.20
  14  -6  -1    3.50    2.80
  14  -6  -1    2.40    2.90
  14  -6  -1    2.10    3.30
  14   6  -1    0.60    2.40
  14   6  -1    2.50    3.00
  14   6  -1    7.70    2.80
 -14   6   1   -0.70    2.80
  13  -6  -1  183.88   12.60
 -13  -6   1  169.08   13.70
  13  -6  -1  174.18   13.10
  13  -6  -1  185.88   12.80
  13  -6  -1  170.68   10.40
  13   6  -1  185.48   16.10
 -13   6   1  173.98   13.00
  13   6  -1  157.98   11.80
  13   6  -1  176.08   10.20
  12  -6  -1  217.18   13.50
  12  -6  -1  176.58   11.80
 -12  -6   1  187.58   14.30
  12  -6  -1  191.48   12.90
  12  -6  -1  208.58   13.40
  12   6  -1  183.18   12.90
  12   6  -1  204.98   11.10
 -12   6   1  177.28   13.10
  12   6  -1  209.68   12.80
  11  -6  -1    6.20    2.90
  11  -6  -1    9.80    2.40
 -11  -6   1    7.20    3.20
  11  -6  -1    6.20    2.90
  11  -6  -1    8.10    3.10
  11   6  -1   11.30    3.20
  11   6  -1    9.30    3.30
  11   6  -1   10.00    2.30
 -11   6   1    4.90    2.40
  10  -6  -1  490.25   24.30
  10  -6  -1  453.85   24.00
  10  -6  -1  474.25   23.90
 -10  -6   1  441.56   24.80
  10   6  -1  421.56   28.20
  10   6  -1  483.35   21.90
 -10   6   1  450.55   23.90
  10   6  -1  497.75   23.40
   9  -6  -1  437.96   22.50
   9  -6  -1  419.66   21.90
   9  -6  -1  441.96   24.70
  -9  -6   1  402.86   22.60
   9   6  -1  426.16   22.90
  -9   6   1  455.55   22.20
   9   6  -1  437.96   21.40
   8  -6  -1  225.68   12.50
   8  -6  -1  194.38   12.30
   8  -6  -1  194.18   11.80
  -8  -6   1  207.68   12.70
   8   6  -1  202.78   13.00
  -8   6   1  213.78   12.10
   8   6  -1  214.28   11.60
   7  -6  -1 1088.59   47.50
   7  -6  -1 1057.09   48.30
   7  -6  -1 1087.59   47.90
  -7  -6   1 1087.29   48.50
   7   6  -1 1104.09   47.30
   7   6  -1 1003.90   49.00
  -7   6   1 1057.69   47.60
   6  -6  -1  328.87   15.80
  -6  -6   1  299.37   16.40
   6  -6  -1  325.87   16.60
   6  -6  -1  325.57   16.30
   6   6  -1  314.87   15.60
  -6   6   1  322.37   16.00
   5  -6  -1  222.98   10.50
  -5  -6   1  241.88   12.80
   5  -6  -1  242.48   12.70
   5  -6  -1  252.87   12.60
   5  -6  -1  243.28   12.00
  -5   6   1  241.48   12.40
  -5   6   1  226.58   11.30
   5   6  -1  245.68   11.90
   4  -6  -1 1675.83   71.29
   4  -6  -1 1669.53   71.39
  -4  -6   1 1619.64   71.49
   4  -6  -1 1705.93   70.29
   4   6  -1 1696.93   70.59
  -4   6   1 1698.63   71.19
   4   6  -1 1584.24   69.29
  -4   6   1 1638.84   70.99
   3  -6  -1  314.77   16.20
  -3  -6   1  347.67   14.70
  -3  -6   1  337.37   16.30
   3  -6  -1  345.87   16.20
   3   6  -1  330.37   15.20
   3   6  -1  331.87   15.30
  -3   6   1  345.37   16.70
  -3   6   1  348.77   16.10
  -2  -6   1  416.36   17.90
  -2  -6   1  396.06   19.20
   2  -6  -1  433.06   19.40
  -2   6   1  414.66   20.40
  -2   6   1  446.86   19.30
  -2   6   1  385.26   18.00
   2   6  -1  423.76   18.40
   2   6  -1  416.16   18.40
  -1  -6   1 2054.69   85.99
   1  -6  -1 1905.21   86.59
   1  -6  -1 2072.69   85.99
  -1  -6   1 2002.70   86.29
  -1  -6   1 2058.39   85.19
  -1   6   1 2112.39   86.19
  -1   6   1 1969.00   87.89
   1   6  -1 2100.49   85.59
   0  -6   1  167.58    8.70
   0  -6  -1  150.58    7.60
   0  -6   1  169.08    9.80
   0  -6  -1  171.58    8.20
   0  -6  -1  165.78    9.00
   0   6  -1  180.88    8.30
   0   6  -1  164.08    7.30
   0   6   1  154.88   10.10
   0   6   1  169.68    8.50
  -1  -6  -1  678.53   33.40
   1  -6   1  828.62   32.50
  -1  -6  -1  713.53   32.30
  -1  -6  -1  747.33   31.40
   1   6   1  677.33   34.40
   1   6   1  648.84   30.70
  -1   6  -1  794.22   31.90
   1   6   1  749.62   31.80
   2  -6   1 1669.63   69.39
   2  -6   1 1587.94   70.09
  -2  -6  -1 1645.04   69.49
   2   6   1 1531.75   67.99
  -2   6  -1 1724.33   68.99
   2   6   1 1537.45   71.39
   2   6   1 1636.74   68.69
  -3  -6  -1   82.49    5.70
   3  -6   1   93.79    5.70
   3  -6   1   86.99    5.80
   3   6   1   87.19    4.90
  -3   6  -1   90.19    7.40
  -4  -6  -1  980.60   43.30
   4  -6   1  989.00   43.30
   4  -6   1  974.80   42.80
   4  -6   1  958.70   40.80
   4   6   1  916.21   44.70
   4   6   1  990.50   42.10
  -4   6  -1 1000.00   42.60
   5  -6   1  781.82   35.60
   5  -6   1  824.42   35.50
   5  -6   1  827.72   36.40
  -5  -6  -1  780.02   36.10
   5  -6   1  825.82   33.90
   5   6   1  738.03   37.30
   5   6   1  784.02   35.00
  -5   6  -1  788.72   35.50
   6  -6   1   10.90    2.80
   6  -6   1   16.60    2.80
   6  -6   1   11.20    2.30
  -6  -6  -1    9.30    2.50
   6   6   1   17.20    2.70
   6   6   1   16.60    3.60
  -6   6  -1   11.40    2.50
  -7  -6  -1  550.54   26.80
   7  -6   1  553.14   26.90
   7  -6   1  568.74   26.40
   7  -6   1  560.44   26.10
   7  -6   1  544.35   24.60
   7   6   1  506.95   27.20
   7   6   1  562.14   25.50
  -7   6  -1  549.74   25.90
   7   6   1  508.65   23.90
   8  -6   1  213.98   12.40
   8  -6   1  226.28   12.90
  -8  -6  -1  207.68   14.20
   8  -6   1  185.88   17.20
   8  -6   1  205.48   11.00
  -8   6  -1  213.68   12.70
   8   6   1  214.48   10.30
   8   6   1  232.78   12.00
   8   6   1  198.58   13.20
   9  -6   1    6.10    2.80
  -9  -6  -1    0.90    1.90
   9  -6   1    4.50    4.00
   9  -6   1    5.70    1.90
   9  -6   1    3.90    2.50
  -9   6  -1    3.50    2.00
   9   6   1    3.00    2.30
   9   6   1    3.70    1.90
   9   6   1    2.90    1.30
  10  -6   1  143.49    8.70
 -10  -6  -1  140.69   11.30
  10  -6   1  143.39   10.70
  10  -6   1  138.89   10.00
  10  -6   1  157.48   10.90
  10   6   1  137.39   10.70
 -10   6  -1  141.49   10.40
  10   6   1  157.18   10.10
  10   6   1  153.68    8.10
  11  -6   1  158.18    9.60
 -11  -6  -1  141.29   12.00
  11  -6   1  164.68   11.70
  11  -6   1  164.38   10.90
  11  -6   1  160.98   11.60
  11   6   1  173.68   10.90
 -11   6  -1  138.39   11.20
  11   6   1  155.88    8.60
  11   6   1  145.99   11.40
  12  -6   1    7.60    2.60
  12  -6   1    7.00    3.20
  12  -6   1   12.70    3.40
  12  -6   1    9.30    3.70
 -12   6  -1    8.10    5.20
  12   6   1   12.50    3.50
  12   6   1    9.70    3.40
  12   6   1   12.30    2.80
  13  -6   1  116.29   10.10
 -13  -6  -1  107.59   11.20
  13  -6   1  125.29    8.30
  13  -6   1  120.69   10.20
 -13   6  -1  114.59   10.60
  13   6   1  102.89    9.30
  13   6   1  125.49   10.10
  13  -7  -1  193.68   14.40
 -13  -7   1  164.08   14.10
  13  -7  -1  171.58   12.50
  13  -7  -1  174.98   13.10
  13   7  -1  170.88   12.70
  13   7  -1  191.58   12.60
  13   7  -1  177.58   10.20
 -13   7   1  175.88   13.30
 -12  -7   1   15.10    4.80
  12  -7  -1   23.80    4.90
  12  -7  -1   15.10    3.20
  12  -7  -1   21.80    4.40
  12  -7  -1   22.10    5.00
  12   7  -1   18.30    4.40
  12   7  -1   21.40    3.40
  12   7  -1   21.20    4.20
 -12   7   1   14.40    4.10
  11  -7  -1   20.30    4.50
 -11  -7   1   17.70    4.80
  11  -7  -1   18.90    3.90
  11  -7  -1   19.20    4.30
  11  -7  -1   25.00    3.20
  11   7  -1   24.30    3.20
  11   7  -1   15.80    3.50
  11   7  -1   21.40    4.80
 -11   7   1   16.20    3.90
  10  -7  -1  484.05   23.10
  10  -7  -1  509.05   26.30
  10  -7  -1  489.45   25.90
 -10  -7   1  504.05   27.10
  10  -7  -1  516.75   25.60
  10   7  -1  526.55   25.00
 -10   7   1  508.25   25.90
  10   7  -1  517.55   23.40
  10   7  -1  480.55   26.60
  -9  -7   1 1375.46   63.19
   9  -7  -1 1388.86   61.89
   9  -7  -1 1381.46   62.69
   9  -7  -1 1479.65   62.59
   9  -7  -1 1272.77   59.29
   9   7  -1 1489.35   61.29
   9   7  -1 1366.76   63.49
  -9   7   1 1346.57   61.89
   8  -7  -1 1393.76   60.39
   8  -7  -1 1367.86   65.99
   8  -7  -1 1305.47   58.09
  -8  -7   1 1332.37   67.69
   8  -7  -1 1352.76   61.49
  -8   7   1 1358.66   60.79
   8   7  -1 1467.45   60.09
   8   7  -1 1337.47   62.29
   7  -7  -1  556.24   25.40
   7  -7  -1  505.45   23.30
   7  -7  -1  561.74   26.20
  -7  -7   1  514.85   26.40
   7  -7  -1  540.35   26.50
  -7   7   1  527.05   25.70
   7   7  -1  559.44   27.90
   7   7  -1  541.45   25.20
   6  -7  -1   19.40    3.20
   6  -7  -1   28.90    2.80
  -6  -7   1   22.60    3.80
   6  -7  -1   20.60    3.60
  -6   7   1   25.70    3.10
   6   7  -1   26.70    2.90
  -5  -7   1   71.69    5.80
   5  -7  -1   76.79    5.60
   5  -7  -1   79.49    5.80
   5  -7  -1   78.99    6.80
  -5   7   1   68.09    4.70
  -5   7   1   73.39    5.40
  -4  -7   1 1500.45   67.39
   4  -7  -1 1561.24   67.29
   4  -7  -1 1562.64   67.29
  -4   7   1 1627.24   67.29
  -4   7   1 1680.83   67.49
   4   7  -1 1397.46   69.09
  -3  -7   1 4433.96  197.38
   3  -7  -1 4674.63  197.48
   3  -7  -1 4642.24  197.28
  -3   7   1 4859.01  198.38
  -3   7   1 4882.31  197.38
   3   7  -1 4716.53  196.38
   2  -7  -1 2717.63  111.89
  -2  -7   1 2622.84  111.79
   2  -7  -1 2624.94  112.29
  -2  -7   1 2680.53  110.89
   2   7  -1 2633.84  110.69
  -2   7   1 2634.54  113.09
  -2   7   1 2450.65  109.89
  -2   7   1 2755.62  111.59
   2   7  -1 2606.84  110.49
   1  -7  -1  162.08    8.50
  -1  -7   1  156.18    9.20
   1  -7  -1  166.28    9.10
  -1  -7   1  163.98    9.00
  -1  -7   1  161.38    7.70
  -1  -7   1  158.38    8.60
   1   7  -1  172.08    8.30
  -1   7   1  169.48    8.70
  -1   7   1  157.28   10.60
   0  -7   1   26.30    2.70
   0  -7  -1   20.90    2.60
   0  -7  -1   21.90    2.10
   0  -7   1   29.90    3.10
   0  -7  -1   17.70    2.40
   0  -7   1   17.00    2.50
   0  -7   1   22.20    2.00
   0   7   1   23.00    1.60
   0   7  -1   20.00    2.30
   0   7   1   22.40    3.30
   0   7  -1   23.00    1.30
   0   7   1   23.70    2.40
   1  -7   1  251.97   13.10
  -1  -7  -1  256.77   11.90
  -1  -7  -1  263.17   13.00
   1  -7   1  267.47   13.00
   1   7   1  229.68   11.50
   1   7   1  249.38   14.80
  -1   7  -1  267.97   12.30
   1   7   1  244.38   12.20
   2  -7   1 3446.36  138.19
  -2  -7  -1 3462.25  138.39
   2  -7   1 3382.26  138.09
   2   7   1 2988.70  136.19
  -2   7  -1 2975.90  139.09
   2   7   1 3222.48  140.39
   2   7   1 3383.26  137.29
   3  -7   1 3410.06  143.79
   3  -7   1 3571.74  143.79
  -3  -7  -1 3463.65  143.99
   3   7   1 3212.28  145.79
  -3   7  -1 3559.04  143.29
   3   7   1 3201.48  142.09
   3   7   1 3375.06  142.79
   4  -7   1 1548.25   65.69
   4  -7   1 1506.45   65.89
  -4  -7  -1 1508.85   66.09
   4   7   1 1464.95   67.99
  -4   7  -1 1580.14   65.39
   4   7   1 1478.25   64.39
   5  -7   1   69.99    5.80
   5  -7   1   75.29    5.60
  -5  -7  -1   73.19    5.90
  -5   7  -1   68.89    5.20
   5   7   1   68.39    6.60
   5   7   1   72.69    4.80
   6  -7   1   13.70    2.80
   6  -7   1   11.00    2.90
   6  -7   1   13.10    1.30
  -6  -7  -1   11.00    2.70
   6   7   1   12.00    3.20
  -6   7  -1   19.00    3.10
   6   7   1   14.90    2.40
   7  -7   1  277.47   14.80
   7  -7   1  268.97   16.20
   7  -7   1  289.87   15.10
  -7  -7  -1  275.67   15.90
   7  -7   1  271.97   12.60
   7   7   1  264.97   12.60
   7   7   1  242.08   15.90
  -7   7  -1  263.17   14.50
   7   7   1  284.57   14.00
   8  -7   1 1323.97   64.19
  -8  -7  -1 1267.77   58.59
   8  -7   1 1230.68   56.09
   8  -7   1 1334.67   57.89
   8  -7   1 1303.27   58.79
  -8   7  -1 1270.87   57.49
   8   7   1 1271.47   54.89
   8   7   1 1354.86   56.79
   8   7   1 1238.08   60.89
   9  -7   1 1709.13   74.49
   9  -7   1 1737.33   74.19
   9  -7   1 1630.04   74.89
   9  -7   1 1598.54   71.39
  -9  -7  -1 1678.73   75.39
   9   7   1 1654.53   70.79
   9   7   1 1802.22   73.89
   9   7   1 1601.84   75.29
  -9   7  -1 1617.44   73.79
 -10  -7  -1  260.37   17.10
  10  -7   1  268.37   15.90
  10  -7   1  279.37   16.30
  10  -7   1  241.98   13.50
  10  -7   1  267.37   16.50
  10   7   1  284.47   15.30
 -10   7  -1  273.07   16.10
  10   7   1  270.77   12.90
  10   7   1  268.37   17.10
  11  -7   1   14.80    3.90
 -11  -7  -1   19.20    4.80
  11  -7   1   13.10    3.70
  11  -7   1   14.10    3.80
  11  -7   1   15.50    2.70
 -11   7  -1   11.00    3.40
  11   7   1   11.80    3.20
  11   7   1    8.90    3.40
 -12  -7  -1   12.30    4.40
  12  -7   1   16.40    3.90
  12  -7   1   10.90    3.80
  12   7   1   21.20    4.40
  12   7   1   17.80    4.50
 -12   7  -1    7.30    3.20
  13  -7   1  174.88   12.40
  13  -7   1  182.98   13.60
  13  -7   1  174.68   13.50
 -13  -7  -1  194.78   15.50
  13   7   1  202.78   13.10
 -13   7  -1  162.28   13.40
  13   7   1  193.88   13.50
  13  -8  -1   94.49    9.50
  13  -8  -1   88.69    8.90
 -13  -8   1   82.99   10.40
  13  -8  -1   92.59    8.80
  13   8  -1   87.59    8.40
 -13   8   1   88.39    9.50
  13   8  -1   83.39    8.90
  12  -8  -1   26.60    6.50
 -12  -8   1   27.30    6.50
  12  -8  -1   25.10    4.90
  12  -8  -1   36.20    6.20
  12   8  -1   28.30    5.70
  12   8  -1   28.40    4.70
 -12   8   1   21.80    5.00
  12   8  -1   32.20    3.90
 -11  -8   1  108.39   10.20
  11  -8  -1  104.59    9.10
  11  -8  -1  110.29    9.70
  11  -8  -1   99.79    8.50
  11   8  -1  102.89    8.10
 -11   8   1   88.59    8.70
  11   8  -1   99.99    9.60
  11   8  -1  100.49    6.60
 -10  -8   1  187.48   13.50
  10  -8  -1  192.38   12.90
  10  -8  -1  166.68   11.60
  10  -8  -1  180.18   12.90
  10   8  -1  186.38   10.10
  10   8  -1  172.88   13.20
 -10   8   1  182.68   12.40
  10   8  -1  215.48   11.90
   9  -8  -1   21.40    3.90
  -9  -8   1   24.20    5.00
   9  -8  -1   20.40    4.40
   9  -8  -1   24.60    4.70
   9   8  -1   21.40    4.70
  -9   8   1   20.20    4.00
   9   8  -1   23.20    4.70
   8  -8  -1  214.88   11.60
   8  -8  -1  198.88   12.40
   8  -8  -1  196.98   12.70
  -8  -8   1  183.28   12.60
  -8   8   1  176.18   11.60
   8   8  -1  202.28   11.20
   8   8  -1  176.68   13.20
  -7  -8   1  306.17   19.00
   7  -8  -1  301.47   15.40
   7  -8  -1  300.37   19.10
   7   8  -1  316.87   15.50
   7   8  -1  292.27   20.00
   6  -8  -1    4.40    1.90
  -6  -8   1    0.10    1.40
   6  -8  -1    1.70    1.50
  -6   8   1    5.00    1.80
  -6   8   1    2.40    1.10
   6   8  -1    1.00    1.10
   6   8  -1    4.80    2.30
   5  -8  -1  493.75   22.80
  -5  -8   1  446.76   22.70
   5  -8  -1  444.76   22.30
   5   8  -1  457.65   21.30
  -5   8   1  441.46   22.10
  -5   8   1  480.05   21.80
   4  -8  -1  475.05   22.60
   4  -8  -1  450.95   22.60
  -4  -8   1  450.45   22.90
  -4   8   1  511.25   23.00
  -4   8   1  477.05   22.60
   4   8  -1  472.55   21.40
   3  -8  -1   16.90    2.90
   3  -8  -1   18.90    2.60
  -3  -8   1   22.80    3.10
   3   8  -1   17.80    1.90
   3   8  -1   18.90    2.10
  -3   8   1   15.00    2.70
  -3   8   1   17.50    3.00
   2  -8  -1  481.85   22.70
  -2  -8   1  461.85   20.80
   2  -8  -1  485.45   22.30
  -2  -8   1  471.55   22.70
   2   8  -1  462.55   21.00
  -2   8   1  496.45   24.10
  -2   8   1  497.65   22.40
   2   8  -1  468.25   21.40
   1  -8  -1  777.62   34.90
  -1  -8   1  778.82   34.70
  -1  -8   1  748.13   35.00
   1  -8  -1  786.52   34.80
   1  -8  -1  775.22   34.80
  -1  -8   1  758.42   32.80
  -1  -8   1  763.72   34.10
   1   8  -1  725.33   32.80
  -1   8   1  764.32   36.50
   1   8  -1  779.02   33.60
  -1   8   1  769.12   34.10
   0  -8  -1    1.60    0.90
   0  -8   1    2.20    0.90
   0  -8   1    1.90    1.20
   0  -8  -1    0.00    0.90
   0  -8  -1    2.70    1.40
   0  -8   1    1.90    1.20
   0  -8   1    9.10    2.20
   0   8   1    2.40    1.10
  -1  -8  -1  665.13   31.30
   1  -8   1  695.43   31.10
  -1  -8  -1  741.53   30.20
   1  -8   1  682.53   31.00
   1  -8   1  675.23   31.50
  -1  -8  -1  674.53   31.40
  -1   8  -1  693.43   30.40
   1   8   1  678.23   30.40
   1   8   1  652.43   33.30
   1   8   1  655.03   29.30
   2  -8   1  619.64   28.50
   2  -8   1  645.54   28.90
  -2  -8  -1  620.34   28.80
   2   8   1  601.14   30.80
   2   8   1  600.34   27.00
  -2   8  -1  632.34   27.90
   2   8   1  604.64   27.60
   2   8   1  606.64   27.10
   3  -8   1   25.40    3.30
   3  -8   1   31.30    3.60
  -3  -8  -1   31.30    3.80
   3   8   1   30.00    2.20
   3   8   1   25.60    2.70
   3   8   1   26.50    4.30
   4  -8   1  792.82   36.50
  -4  -8  -1  800.72   36.90
   4  -8   1  816.82   36.50
   4   8   1  763.82   34.60
  -4   8  -1  827.82   36.00
   4   8   1  786.62   38.80
  -5  -8  -1  190.98   11.70
   5  -8   1  203.88   11.80
   5  -8   1  195.78   11.30
  -5   8  -1  200.78   11.00
   5   8   1  186.88   12.90
   5   8   1  198.28   10.10
   6  -8   1   94.89    7.10
   6  -8   1   90.69    7.40
  -6  -8  -1   92.19    7.70
  -6   8  -1   90.09    6.70
   6   8   1   88.99    5.90
   6   8   1   88.19    8.20
  -6   8  -1  106.19    6.00
   7  -8   1  535.95   26.20
  -7  -8  -1  514.35   26.10
   7  -8   1  492.65   27.30
   7   8   1  485.35   26.90
  -7   8  -1  498.25   25.00
   7   8   1  517.25   23.90
   8  -8   1   88.09    8.10
   8  -8   1   94.99    7.70
   8  -8   1   80.29    5.90
  -8  -8  -1   85.49    8.10
   8   8   1   89.19    6.60
   8   8   1   85.39    4.90
   8   8   1   80.59    8.40
  -8   8  -1   92.29    7.30
   9  -8   1   59.49    6.40
  -9  -8  -1   54.99    6.90
   9  -8   1   53.29    6.70
  -9   8  -1   62.09    6.30
   9   8   1   64.39    6.30
   9   8   1   52.29    6.90
  10  -8   1  202.18   13.60
  10  -8   1  203.18   14.20
 -10  -8  -1  227.18   15.20
  10   8   1  217.88   12.70
 -10   8  -1  206.18   13.70
  10   8   1  213.18   15.00
  11  -8   1   45.10    6.00
 -11  -8  -1   41.90    8.40
  11  -8   1   38.50    8.50
  11   8   1   39.10    6.30
 -11   8  -1   55.49   10.60
  11   8   1   44.50    5.40
  12  -8   1   26.80    5.20
  12  -8   1   31.60    5.70
 -12  -8  -1   26.70    6.30
  12   8   1   24.00    5.30
  12   8   1   35.10   10.00
 -12   8  -1   20.40    4.80
  12  -9  -1  351.56   20.40
  12  -9  -1  355.66   21.50
 -12  -9   1  370.06   23.30
  12  -9  -1  371.86   22.00
 -12   9   1  379.66   21.70
  12   9  -1  364.86   21.70
  12   9  -1  375.96   22.60
  11  -9  -1  500.15   29.10
  11  -9  -1  470.45   25.40
  11  -9  -1  522.05   27.70
 -11  -9   1  477.35   32.70
  11   9  -1  524.55   25.00
 -11   9   1  474.45   27.40
  11   9  -1  496.75   23.70
  11   9  -1  488.95   28.00
 -10  -9   1  433.36   24.90
  10  -9  -1  452.45   24.40
  10  -9  -1  428.36   22.50
  10  -9  -1  444.26   23.90
  10   9  -1  437.56   21.90
  10   9  -1  421.16   20.30
 -10   9   1  423.26   23.10
  10   9  -1  423.46   24.80
   9  -9  -1   55.39    6.50
  -9  -9   1   45.90    6.40
   9  -9  -1   47.50    6.10
   9   9  -1   54.19    5.00
  -9   9   1   40.70    5.30
   9   9  -1   42.90    6.40
   8  -9  -1   44.20    5.70
   8  -9  -1   55.19    6.10
  -8  -9   1   63.09    6.80
   8   9  -1   47.00    6.60
   8   9  -1   55.99    4.90
  -8   9   1   47.70    5.30
   7  -9  -1  425.26   21.30
  -7  -9   1  392.76   21.60
   7  -9  -1  414.26   21.50
   7   9  -1  386.56   22.90
   7   9  -1  407.06   19.60
  -7   9   1  384.16   20.40
   6  -9  -1 1446.26   66.19
  -6  -9   1 1216.38   66.89
   6  -9  -1 1362.06   60.49
  -6   9   1 1492.05   58.79
   6   9  -1 1251.47   62.59
   6   9  -1 1355.16   58.89
   5  -9  -1 1858.81   81.99
  -5  -9   1 1834.42   82.59
   5  -9  -1 1853.31   82.09
  -5   9   1 1874.11   81.89
  -5   9   1 2063.99   81.69
   5   9  -1 1840.12   80.49
   4  -9  -1  748.03   35.10
  -4  -9   1  728.63   35.60
   4  -9  -1  762.52   35.50
  -4   9   1  761.72   35.10
  -4   9   1  833.02   35.80
   4   9  -1  769.42   33.70
   3  -9  -1   58.89    4.90
   3  -9  -1   67.19    5.50
   3   9  -1   61.69    4.00
  -3   9   1   73.79    5.30
   3   9  -1   59.79    4.20
  -2  -9   1   88.69    6.60
   2  -9  -1   92.69    6.10
   2  -9  -1   93.59    6.80
  -2   9   1   91.99    7.60
   2   9  -1   85.29    4.90
  -2   9   1   92.89    6.20
  -1  -9   1 1066.59   49.30
   1  -9  -1 1103.29   48.90
   1  -9  -1 1121.99   49.00
  -1  -9   1 1106.19   48.10
  -1  -9   1 1040.40   46.40
   1  -9  -1 1114.09   47.90
  -1  -9   1 1091.09   48.80
   1   9  -1 1017.50   46.40
  -1   9   1 1181.98   51.09
  -1   9   1 1090.09   48.10
   1   9  -1 1105.19   47.50
   0  -9   1 1983.60   89.09
   0  -9  -1 1922.31   86.59
   0  -9   1 2067.69   88.69
   0  -9  -1 2066.69   88.99
   0  -9  -1 2144.39   89.09
   0  -9   1 2007.60   86.89
   0  -9   1 2114.69   88.39
   0  -9  -1 2139.19   87.69
   0   9   1 2015.80   87.89
   0   9   1 2107.39   91.29
   0   9  -1 2057.79   87.49
   1  -9   1 1590.64   67.99
  -1  -9  -1 1597.14   68.39
   1  -9   1 1611.44   67.99
  -1  -9  -1 1565.54   68.29
   1  -9   1 1538.65   68.39
   1  -9   1 1510.55   66.69
   1   9   1 1532.15   66.99
  -1   9  -1 1572.14   67.09
   1   9   1 1547.05   70.59
   1   9   1 1510.25   65.59
   2  -9   1  544.15   26.20
  -2  -9  -1  564.44   26.40
   2  -9   1  555.94   25.80
  -2   9  -1  537.75   25.00
   2   9   1  565.04   28.60
   2   9   1  511.05   24.70
   2   9   1  513.15   24.00
  -3  -9  -1  125.39    8.20
   3  -9   1  107.39    7.50
   3  -9   1  104.79    7.60
  -3   9  -1  123.59    7.20
   3   9   1  110.09    6.30
   3   9   1  111.09    6.70
   3   9   1  111.29    9.40
   3   9   1   97.49    5.40
  -4  -9  -1  122.79    8.80
   4  -9   1  130.79    8.60
   4  -9   1  122.69    8.40
  -4   9  -1  129.89    7.90
   4   9   1  128.19   10.20
   4   9   1  117.19    6.50
   5  -9   1  592.64   28.60
   5  -9   1  599.34   29.50
  -5  -9  -1  572.64   31.20
   5   9   1  580.64   31.30
   5   9   1  579.04   26.40
  -5   9  -1  627.74   28.10
   6  -9   1 1265.57   55.19
   6  -9   1 1216.58   54.39
  -6  -9  -1 1228.88   55.19
   6   9   1 1186.98   52.39
   6   9   1 1145.79   56.79
   7  -9   1  968.90   45.70
  -7  -9  -1  939.71   45.60
   7  -9   1  998.00   45.00
   7   9   1  965.30   47.30
   7   9   1 1011.40   43.20
  -7   9  -1  939.61   44.30
   8  -9   1  256.17   15.20
   8  -9   1  264.07   16.00
  -8  -9  -1  250.67   15.90
   8   9   1  253.57   13.50
  -8   9  -1  245.68   14.50
   8   9   1  229.98   16.40
   9  -9   1   59.19    6.90
   9  -9   1   67.89    7.50
  -9  -9  -1   64.89    7.60
  -9   9  -1   73.19    6.90
   9   9   1   71.49    5.90
   9   9   1   67.19    8.00
 -10  -9  -1  101.19    9.90
  10  -9   1   97.99    8.70
  10  -9   1   88.69    9.20
 -10   9  -1   85.49    8.10
  10   9   1   84.09    7.10
  10   9   1   80.39    9.00
  11  -9   1  279.47   18.00
 -11  -9  -1  288.87   19.40
  11  -9   1  272.17   19.60
  11   9   1  289.37   16.00
  11   9   1  267.77   22.20
 -11   9  -1  280.77   17.40
  12  -9   1  417.06   24.40
 -12  -9  -1  465.15   27.40
  12  -9   1  480.35   26.20
  12   9   1  419.06   26.00
 -12   9  -1  438.06   25.20
  12   9   1  480.75   24.80
  12   9   1  451.65   23.40
  12 -10  -1    8.90    4.70
  12 -10  -1    9.70    4.20
 -12 -10   1    7.50    4.90
  12  10  -1   18.00    4.00
 -12  10   1   12.90    4.40
  12  10  -1   18.10    5.00
 -11 -10   1   27.60    6.20
  11 -10  -1   26.50    5.90
  11 -10  -1   30.40    6.40
 -11  10   1   19.90    4.80
  11  10  -1   23.60    4.40
  11  10  -1   25.60    6.10
 -10 -10   1   53.39    9.30
  10 -10  -1   56.59    7.40
 -10  10   1   48.80    8.50
  10  10  -1   57.89    5.80
  10  10  -1   63.19    8.00
   9 -10  -1    3.50    2.60
   9 -10  -1    2.00    2.60
  -9 -10   1   -0.10    2.30
   9  10  -1    2.80    1.80
   9  10  -1    4.20    2.90
  -9  10   1    2.60    2.00
   8 -10  -1   18.70    4.10
   8 -10  -1   16.20    4.30
  -8 -10   1   16.90    4.20
   8  10  -1   15.70    2.90
   8  10  -1   14.50    4.50
  -8  10   1   16.00    3.70
  -7 -10   1   98.39    8.70
   7 -10  -1  108.49    8.40
   7 -10  -1   93.39    8.10
   7  10  -1   90.59    6.50
  -7  10   1   88.19    7.40
   7  10  -1   96.99    9.60
   6 -10  -1    5.90    2.60
  -6 -10   1    4.90    2.70
   6 -10  -1    5.60    2.70
  -6  10   1    5.40    2.10
   6  10  -1    5.20    3.00
  -6  10   1    4.30    1.70
   6  10  -1    3.10    1.60
   5 -10  -1   44.00    5.20
  -5 -10   1   49.90    5.90
   5  10  -1   49.10    4.00
  -5  10   1   54.79    5.00
  -5  10   1   43.40    4.80
   5  10  -1   46.70    6.70
   4 -10  -1   60.39    5.40
  -4 -10   1   51.79    5.70
   4 -10  -1   54.59    5.50
  -4  10   1   52.39    5.00
  -4  10   1   72.69    6.10
   4  10  -1   60.39    4.20
   3 -10  -1   11.50    2.70
  -3 -10   1   15.40    3.40
   3 -10  -1   11.70    3.30
   3  10  -1   12.80    1.70
  -3  10   1   23.00    3.70
   3  10  -1   15.10    2.30
  -3  10   1   18.40    3.20
   2 -10  -1   63.69    5.60
   2 -10  -1   52.39    4.60
   2 -10  -1   61.19    5.50
  -2 -10   1   50.19    5.20
   2  10  -1   45.90    3.90
   2  10  -1   43.10    3.10
  -2  10   1   50.69    5.80
  -2  10   1   48.70    4.50
  -1 -10   1  129.49    9.10
   1 -10  -1  121.29    8.60
  -1 -10   1  123.09    8.60
   1 -10  -1  124.19    7.70
  -1 -10   1  113.79    6.10
   1 -10  -1  122.19    8.70
  -1  10   1  143.69   10.30
   1  10  -1  116.19    5.80
   1  10  -1  128.79    7.40
  -1  10   1  113.89    7.60
   1  10  -1  126.29    6.20
   0 -10   1   27.60    3.70
   0 -10   1   29.50    4.10
   0 -10  -1   28.40    4.50
   0 -10   1   25.80    4.50
   0 -10  -1   22.30    4.00
   0 -10  -1   28.10    3.20
   0 -10   1   28.00    2.50
   0  10   1   25.00    5.00
   0  10  -1   34.80    3.20
   0  10  -1   19.90    1.90
   0  10   1   26.90    3.20
   1 -10   1   66.99    5.10
   1 -10   1   84.29    6.40
   1 -10   1   94.99    7.40
   1 -10   1   79.39    6.60
  -1 -10  -1   80.09    6.80
  -1 -10  -1   77.39    6.70
  -1  10  -1   82.39    5.70
   1  10   1   71.49    4.10
   1  10   1   79.99    5.70
   1  10   1   77.69    7.90
  -2 -10  -1  120.59    8.80
   2 -10   1  116.99    8.70
   2 -10   1  132.09    8.60
   2 -10   1  110.89    8.10
   2  10   1  113.89    7.40
  -2  10  -1  128.29    7.80
   2  10   1  134.09   10.70
   3 -10   1   14.60    3.00
   3 -10   1    8.60    4.10
  -3  10  -1    8.00    2.10
   3  10   1    5.50    3.40
   3  10   1   12.50    2.00
   3  10   1    9.90    2.10
   4 -10   1   57.79    5.90
  -4 -10  -1   65.29    6.40
   4 -10   1   58.69    7.30
   4  10   1   62.99    7.20
   4  10   1   63.69    4.60
   4  10   1   58.99    3.60
  -4  10  -1   59.59    5.20
   5 -10   1  106.39    8.40
  -5 -10  -1  108.99    9.00
   5 -10   1  114.89    8.50
   5  10   1  101.99    7.00
   5  10   1  114.39   10.30
  -5  10  -1  132.99    8.30
   5  10   1   95.59    6.70
  -6 -10  -1    1.90    2.40
   6 -10   1    2.00    2.30
   6 -10   1    1.70    2.20
  -6  10  -1    4.70    2.20
   6  10   1    6.20    3.30
  -6  10  -1    4.10    1.70
   6  10   1    4.40    1.40
   7 -10   1   31.00    5.30
   7 -10   1   30.90    5.20
  -7  10  -1   35.50    4.50
   7  10   1   38.10    3.60
   7  10   1   29.80    6.20
   8 -10   1   35.80    6.10
  -8 -10  -1   34.90    6.00
   8 -10   1   41.10    5.70
  -8  10  -1   35.60    4.70
   8  10   1   44.10    6.80
   8  10   1   34.40    3.80
  -9 -10  -1    1.70    2.90
   9 -10   1    0.90    2.80
   9 -10   1    2.70    3.10
   9  10   1    1.30    1.80
  -9  10  -1    7.20    2.70
   9  10   1   -0.60    2.50
  10 -10   1   22.90    7.00
  10 -10   1   27.90    5.70
 -10 -10  -1   22.20    5.70
  10  10   1   26.80    4.10
  10  10   1   31.40    6.80
 -10  10  -1   32.30    5.50
  11 -10   1   12.10    4.20
  11 -10   1    9.90    4.60
 -11 -10  -1    6.80    4.30
  11  10   1   11.80    3.20
  11  10   1   14.60    4.80
  11  10   1   11.80    3.70
 -11  10  -1   15.70    4.10
  11 -11  -1  200.68   15.50
  11 -11  -1  196.48   15.00
 -11 -11   1  219.68   16.60
  11  11  -1  214.68   12.80
  11  11  -1  212.68   16.30
 -11  11   1  204.18   14.40
  10 -11  -1  359.96   21.40
 -10 -11   1  362.56   22.30
  10 -11  -1  356.36   21.20
  10  11  -1  339.17   18.00
 -10  11   1  331.77   19.90
  10  11  -1  337.87   22.40
   9 -11  -1  382.56   25.00
   9 -11  -1  395.56   27.70
  -9 -11   1  344.47   25.00
  -9  11   1  335.57   20.60
   9  11  -1  367.06   18.40
   9  11  -1  360.36   28.60
  -8 -11   1  212.78   14.90
   8 -11  -1  212.98   14.40
   8 -11  -1  225.08   14.50
   8  11  -1  201.68   15.70
   8  11  -1  209.18   11.60
  -8  11   1  212.58   13.60
  -7 -11   1  127.19   10.50
   7 -11  -1  127.09    9.90
   7 -11  -1  120.59    9.70
   7  11  -1  125.29    7.50
  -7  11   1  110.29    8.70
   7  11  -1  125.99   11.60
   6 -11  -1  253.07   15.30
  -6 -11   1  250.47   15.90
   6 -11  -1  258.37   15.60
   6  11  -1  262.67   13.10
  -6  11   1  288.97   14.20
  -6  11   1  250.77   14.80
   6  11  -1  251.97   17.70
   5 -11  -1  473.45   25.40
   5 -11  -1  489.35   25.10
  -5 -11   1  496.95   26.20
   5  11  -1  513.55   23.00
  -5  11   1  486.05   24.90
  -5  11   1  562.04   25.40
   5  11  -1  503.15   28.60
  -4 -11   1  975.90   44.70
   4 -11  -1  941.21   43.60
   4 -11  -1  943.81   44.10
  -4  11   1  964.00   43.30
   4  11  -1  933.81   41.90
   4  11  -1  929.21   46.90
   3 -11  -1  827.62   39.70
   3 -11  -1  831.32   39.50
  -3 -11   1  836.82   39.90
   3 -11  -1  826.62   38.70
  -3  11   1  970.00   41.00
   3  11  -1  861.61   42.60
   3  11  -1  830.22   36.40
   3  11  -1  797.42   37.50
  -3  11   1  798.52   43.80
   2 -11  -1  297.97   15.90
   2 -11  -1  304.37   17.10
  -2 -11   1  298.17   17.10
   2 -11  -1  304.77   17.00
   2  11  -1  288.17   15.10
   2  11  -1  305.77   13.70
   2  11  -1  283.07   13.60
  -2  11   1  363.96   18.90
  -2  11   1  300.77   16.00
  -1 -11   1  216.38   10.90
   1 -11  -1  254.67   13.40
   1 -11  -1  254.97   14.80
   1 -11  -1  236.68   11.50
   1 -11  -1  252.67   14.60
  -1  11   1  282.97   16.40
  -1  11   1  243.88   13.40
   1  11  -1  235.28   11.00
   1  11  -1  256.07   12.90
   0 -11  -1  350.76   17.60
   0 -11   1  358.26   18.40
   0 -11   1  343.87   19.60
   0 -11  -1  374.56   19.60
   0 -11  -1  362.36   19.40
   0 -11   1  333.27   16.30
   0  11   1  366.56   18.00
   0  11   1  388.46   21.60
   0  11  -1  372.36   17.80
   0  11  -1  322.17   15.50
   1 -11   1  472.25   22.90
   1 -11   1  504.95   24.30
   1 -11   1  483.85   29.80
   1 -11   1  495.95   25.40
  -1 -11  -1  501.65   25.20
  -1 -11  -1  519.65   25.30
  -1  11  -1  498.75   23.40
   1  11   1  524.75   27.60
  -1  11  -1  456.55   21.20
   1  11   1  485.95   23.40
   1  11   1  451.35   20.90
   2 -11   1  849.52   39.60
   2 -11   1  838.52   40.20
  -2 -11  -1  858.11   40.30
   2 -11   1  873.21   39.70
   2 -11   1  818.42   38.00
   2  11   1  932.11   43.30
   2  11   1  787.52   38.10
  -2  11  -1  861.31   38.50
   2  11   1  820.62   36.70
  -3 -11  -1  679.03   32.40
   3 -11   1  655.93   31.90
   3 -11   1  650.73   31.20
   3 -11   1  668.13   31.40
   3  11   1  679.03   34.70
  -3  11  -1  681.03   30.60
   3  11   1  602.54   29.80
   3  11   1  585.84   28.60
   4 -11   1  247.28   14.80
  -4 -11  -1  252.57   15.70
   4 -11   1  254.27   15.20
   4  11   1  278.97   17.80
   4  11   1  234.28   12.60
  -4  11  -1  257.77   14.10
  -5 -11  -1  240.78   15.70
   5 -11   1  249.68   15.30
   5 -11   1  251.07   15.10
  -5  11  -1  299.97   15.00
  -5  11  -1  237.28   14.20
   5  11   1  244.28   13.20
   5  11   1  238.38   17.30
   6 -11   1  223.88   14.20
  -6 -11  -1  225.78   14.70
   6 -11   1  238.38   14.40
   6  11   1  202.08   11.20
   6  11   1  205.48   12.30
   6  11   1  216.38   16.10
  -6  11  -1  236.08   13.50
   7 -11   1  275.87   16.50
   7 -11   1  295.57   17.20
  -7 -11  -1  260.07   16.90
   7  11   1  239.98   13.10
  -7  11  -1  282.07   15.60
   7  11   1  247.58   14.40
   7  11   1  274.57   18.80
  -8 -11  -1  452.85   25.20
   8 -11   1  448.26   24.80
   8 -11   1  452.05   24.40
   8  11   1  438.66   26.30
   8  11   1  418.56   20.80
  -8  11  -1  441.06   23.10
   8  11   1  422.06   22.20
   9 -11   1  342.77   20.60
  -9 -11  -1  351.86   20.90
   9 -11   1  335.47   20.10
  -9  11  -1  316.97   20.50
   9  11   1  324.27   21.50
   9  11   1  284.37   16.50
   9  11   1  315.77   17.80
  10 -11   1  182.48   13.80
  10 -11   1  174.68   14.30
 -10 -11  -1  189.88   15.10
  10  11   1  178.98   12.10
 -10  11  -1  177.58   12.80
  10  11   1  183.18   15.00
 -10 -12   1    0.50    3.40
  10 -12  -1    7.70    3.80
  10 -12  -1    7.00    3.80
 -10  12   1    1.90    2.40
  10  12  -1    5.10    3.80
  -9 -12   1   13.60    5.00
   9 -12  -1    9.40    4.10
   9 -12  -1    6.20    3.80
  -9  12   1    7.50    2.90
   9  12  -1    7.30    4.20
  -8 -12   1    2.90    5.00
   8 -12  -1    4.30    3.10
  -8  12   1   -0.80    2.80
   8  12  -1    2.30    3.20
  -7 -12   1    4.50    3.10
   7 -12  -1    3.10    2.60
   7 -12  -1    4.00    2.80
   7  12  -1    3.40    3.30
  -7  12   1    2.80    2.00
  -6 -12   1   -0.30    2.40
   6 -12  -1    1.10    2.10
   6 -12  -1   12.60    3.70
  -6  12   1    0.70    1.60
   6  12  -1    0.40    2.40
  -6  12   1    2.00    2.00
   5 -12  -1    3.40    2.60
   5 -12  -1    0.10    1.80
  -5 -12   1    0.40    2.60
  -5  12   1   -0.40    1.60
  -5  12   1    1.70    1.80
   5  12  -1    2.30    2.60
   4 -12  -1    5.10    2.70
   4 -12  -1    4.70    2.80
  -4 -12   1    7.20    3.40
   4 -12  -1    7.40    2.80
  -4  12   1    7.90    2.60
   4  12  -1   14.70    4.80
  -4  12   1   11.10    3.10
   4  12  -1    9.80    1.80
   3 -12  -1    9.70    3.20
  -3 -12   1    2.10    2.90
   3 -12  -1    6.80    2.50
   3 -12  -1    4.90    2.80
   3  12  -1    1.80    1.50
  -3  12   1    4.70    2.10
  -3  12   1    6.40    2.90
   3  12  -1    5.40    1.30
   3  12  -1    6.50    3.50
   2 -12  -1   12.70    3.00
   2 -12  -1   15.30    3.70
   2 -12  -1   12.00    3.40
  -2 -12   1   11.50    3.60
   2 -12  -1   15.50    2.20
  -2  12   1   16.50    5.30
   2  12  -1   16.50    4.70
  -2  12   1   12.40    2.90
   2  12  -1   17.20    3.00
   1 -12  -1    3.10    2.40
  -1 -12   1    1.00    2.10
   1 -12  -1   12.30    2.80
   1 -12  -1    0.60    2.00
   1  12  -1    1.40    2.30
  -1  12   1    9.20    2.40
   1  12  -1    9.00    2.30
  -1  12   1    5.80    2.80
   0 -12   1    5.30    1.30
   0 -12   1    5.50    3.10
   0 -12   1    7.80    2.80
   0 -12  -1    4.80    2.70
   0 -12  -1    5.00    2.70
   0 -12   1    4.80    2.70
   0  12  -1    4.60    2.90
   0  12   1    3.30    2.60
   0  12   1    4.30    1.90
   0  12  -1    6.30    2.00
   1 -12   1   18.50    4.50
   1 -12   1   24.30    4.40
  -1 -12  -1   11.10    3.50
   1 -12   1   15.00    2.20
   1 -12   1   26.10    4.30
   1  12   1   16.90    4.80
  -1  12  -1   20.50    4.80
   1  12   1   15.70    3.10
  -1  12  -1   20.50    3.40
   2 -12   1   18.50    2.70
   2 -12   1    9.80    3.30
   2 -12   1   29.30    4.80
  -2 -12  -1   14.40    3.80
   2 -12   1   21.50    4.70
   2  12   1   12.90    2.80
  -2  12  -1   17.20    5.80
   2  12   1   13.30    2.50
   2  12   1   24.00    5.60
  -2  12  -1   16.50    4.90
   3 -12   1   21.50    4.70
   3 -12   1   19.90    4.20
   3 -12   1   13.90    2.80
   3 -12   1   22.80    4.40
  -3 -12  -1   25.30    5.10
  -3  12  -1   20.50    3.60
   3  12   1   36.20    6.50
   3  12   1   19.50    3.30
  -3  12  -1   28.60    4.90
   3  12   1   18.30    2.30
   4 -12   1    4.10    2.60
   4 -12   1    6.60    2.90
  -4 -12  -1    7.80    3.40
   4 -12   1    9.70    3.10
  -4  12  -1    8.60    3.10
   4  12   1    6.80    1.80
   4  12   1    3.50    3.10
  -4  12  -1    9.70    2.70
   5 -12   1    7.20    2.80
   5 -12   1    2.10    2.60
  -5 -12  -1    3.30    2.70
   5  12   1    9.00    2.00
  -5  12  -1    5.00    2.20
  -5  12  -1    6.20    2.60
   5  12   1    5.70    3.30
  -6 -12  -1   13.20    4.10
   6 -12   1   17.50    4.30
   6 -12   1   23.20    5.10
   6  12   1   14.70    3.00
   6  12   1   13.50    4.70
  -6  12  -1   17.30    3.60
   7 -12   1   16.50    4.60
   7 -12   1   17.30    4.90
  -7  12  -1   19.70    4.00
   7  12   1   18.20    8.20
   7  12   1   22.00    3.60
   8 -12   1    2.70    3.20
  -8 -12  -1    3.60    3.70
   8 -12   1    1.80    3.10
   8  12   1    3.60    2.30
   8  12   1   -0.70    2.70
  -8  12  -1   -2.00    2.50
   9 -12   1   18.60    5.10
  -9 -12  -1   15.40    5.40
   9 -12   1   18.50    5.10
   9  12   1   13.60    5.10
   9  12   1   12.10    3.50
  -9  12  -1   17.10    4.30
  -8 -13   1  269.87   18.40
   8 -13  -1  270.87   17.70
   8 -13  -1  275.97   17.00
   8  13  -1  244.88   18.80
   8  13  -1  227.68   13.80
  -8  13   1  252.37   15.80
   7 -13  -1  234.38   15.80
   7 -13  -1  210.78   15.40
  -7 -13   1  238.58   16.30
  -7  13   1  212.98   14.00
   7  13  -1  212.38   12.20
   7  13  -1  217.48   17.30
   6 -13  -1   98.19    8.60
  -6 -13   1  101.69   10.10
   6 -13  -1   83.89    9.60
   6  13  -1   92.49   10.70
  -6  13   1   92.69    8.00
   6  13  -1   88.39    6.40
   5 -13  -1  142.49   11.20
  -5 -13   1  159.38   12.20
   5 -13  -1  144.99   11.50
   5 -13  -1  141.19   10.40
  -5  13   1  158.28   10.60
   5  13  -1  154.58   13.30
   5  13  -1  126.39    8.00
  -5  13   1  134.69   10.00
   4 -13  -1  456.95   24.80
  -4 -13   1  441.56   24.90
   4 -13  -1  448.76   24.50
   4 -13  -1  435.16   23.40
  -4  13   1  426.16   23.10
   4  13  -1  511.15   28.00
  -3 -13   1  659.33   32.80
   3 -13  -1  590.84   30.60
   3 -13  -1  604.84   32.20
   3 -13  -1  610.54   32.00
  -3  13   1  725.23   33.50
  -3  13   1  597.94   30.60
   3  13  -1  666.63   35.20
   2 -13  -1  455.65   24.80
  -2 -13   1  443.36   24.90
   2 -13  -1  444.16   23.20
   2 -13  -1  424.66   24.90
  -2  13   1  529.85   26.80
  -2  13   1  441.46   23.30
   2  13  -1  496.15   27.70
   1 -13  -1  124.39   10.70
   1 -13  -1  144.39   10.90
   1 -13  -1  126.59    9.00
  -1 -13   1  131.29   10.90
  -1  13   1  146.29   11.90
   1  13  -1  142.19   10.20
  -1  13   1  126.29    9.10
   1  13  -1  150.78   12.50
   0 -13  -1  107.59    9.80
   0 -13   1  111.09    9.70
   0 -13  -1  105.59    9.70
   0  13   1  115.59    8.20
   0  13  -1  119.99   11.00
   0  13   1  121.59   11.10
   0  13  -1  109.39    7.70
  -1 -13  -1  418.26   23.80
   1 -13   1  406.66   22.20
   1 -13   1  416.16   23.20
   1 -13   1  432.96   24.20
   1  13   1  389.26   21.40
  -1  13  -1  493.15   25.60
   1  13   1  470.15   26.20
  -1  13  -1  406.96   21.50
   2 -13   1  587.04   29.70
   2 -13   1  669.63   33.00
   2 -13   1  649.04   32.20
  -2 -13  -1  670.13   33.60
   2 -13   1  653.83   33.70
  -2  13  -1  656.83   31.30
   2  13   1  727.13   36.60
   2  13   1  648.74   31.10
   3 -13   1  566.04   29.90
   3 -13   1  520.45   26.70
  -3 -13  -1  584.24   30.20
   3 -13   1  565.54   29.20
   3 -13   1  557.64   28.80
   3  13   1  653.73   33.30
  -3  13  -1  543.45   27.70
  -4 -13  -1  228.78   16.10
   4 -13   1  241.58   15.40
   4 -13   1  251.67   16.10
   4 -13   1  235.88   15.10
   4 -13   1  224.28   13.60
  -4  13  -1  288.57   16.10
   4  13   1  261.27   18.50
  -4  13  -1  222.28   14.00
   5 -13   1   74.09    7.70
   5 -13   1   77.09    7.50
   5 -13   1   74.79    8.40
  -5 -13  -1   82.29    9.30
  -5  13  -1   74.39    6.80
   5  13   1   61.79    5.10
   5  13   1   77.79   17.90
   6 -13   1   93.99   11.40
  -6 -13  -1  105.49   10.70
   6 -13   1  108.39   10.10
  -6  13  -1   96.19    8.30
   6  13   1  128.99   12.40
   6  13   1   92.79    6.80
  -7 -13  -1  251.27   17.20
   7 -13   1  243.88   16.40
   7 -13   1  234.38   15.90
   7  13   1  216.68   12.80
   7  13   1  228.08   17.90
  -7  13  -1  216.78   14.10
   8 -13   1  416.56   23.90
  -8 -13  -1  404.66   24.30
   8 -13   1  417.46   23.70
  -8  13  -1  358.56   21.10
   8  13   1  381.66   25.10
   8  13   1  330.17   20.80
   7 -14  -1   79.99    8.90
  -7 -14   1   79.19    9.90
   7 -14  -1   69.19    8.90
   7 -14  -1   68.99    8.00
  -7  14   1   76.79    7.70
   7  14  -1   84.39   10.80
   6 -14  -1   29.00    6.20
   6 -14  -1   31.90    5.70
   6 -14  -1   26.40    5.90
  -6 -14   1   21.60    6.10
  -6  14   1   26.70    5.00
   6  14  -1   23.20    6.30
   5 -14  -1    5.70    3.60
   5 -14  -1    6.50    3.00
  -5 -14   1    5.10    4.00
   5 -14  -1    4.40    3.40
   5  14  -1    6.20    3.90
  -5  14   1    1.30    5.00
   4 -14  -1   77.69    8.70
   4 -14  -1   87.69    9.20
   4 -14  -1   83.69    7.80
  -4  14   1   83.99    7.40
   4  14  -1   96.49   10.90
  -4  14   1   91.99    8.60
  -3 -14   1   55.49    7.60
   3 -14  -1   48.70    5.60
   3 -14  -1   41.90    7.20
   3 -14  -1   45.00    9.80
  -3  14   1   39.40    5.30
   3  14  -1   58.09   10.60
  -3  14   1   59.09    7.30
   2 -14  -1   10.60    4.70
   2 -14  -1    6.90    3.40
  -2 -14   1   14.20    4.60
   2 -14  -1    9.20    2.70
   2  14  -1    7.60    2.40
   2  14  -1    8.00    4.00
  -2  14   1    6.00    2.50
  -2  14   1    3.90    2.80
  -1 -14   1  120.29   10.70
   1 -14  -1   97.59    9.90
   1 -14  -1  113.19   10.60
   1  14  -1  102.99    7.80
  -1  14   1  114.79    8.60
   1  14  -1  127.99   11.90
  -1  14   1  137.39   11.80
   0 -14   1   17.30    4.70
   0 -14  -1   31.40    5.80
   0  14  -1   28.30    6.20
   0  14  -1   25.80    4.00
   0  14   1   23.10    4.10
   0  14   1   25.70    6.10
   1 -14   1   34.80    6.80
   1 -14   1   27.90    5.90
  -1 -14  -1   32.10    6.20
  -1  14  -1   34.80    4.40
   1  14   1   37.20    4.70
   1  14   1   37.10    7.60
  -1  14  -1   42.60    7.00
  -2 -14  -1  109.69   11.80
   2 -14   1  105.99    9.80
   2 -14   1   95.09   15.70
   2 -14   1  104.99    8.80
   2  14   1  107.09   11.50
  -2  14  -1   98.59    7.90
  -2  14  -1  125.99   10.80
   2  14   1  103.89    8.00
  -3 -14  -1    8.60    4.20
   3 -14   1    7.40    2.80
   3 -14   1   12.60    4.20
   3 -14   1    4.30    3.10
  -3  14  -1    7.60    2.40
   3  14   1    9.30    5.00
  -3  14  -1   10.90    4.00
   4 -14   1   67.09    6.20
   4 -14   1   77.09    9.90
   4 -14   1   87.49    9.10
   4 -14   1   69.89    9.40
  -4 -14  -1   85.99    9.80
  -4  14  -1   79.79    7.10
  -4  14  -1   96.09    8.60
   4  14   1   89.19   10.80
  -5 -14  -1   49.20    8.10
   5 -14   1   61.79    7.30
   5 -14   1   58.89    8.00
   5 -14   1   55.79    5.90
   5 -14   1   57.99    7.40
  -5  14  -1   52.09    6.30
   5  14   1   56.19    8.60
   6 -14   1    2.10    2.60
   6 -14   1   -0.40    2.60
  -6 -14  -1    9.00    4.80
   6 -14   1    1.00    3.10
   6 -14   1    2.00    3.40
  -6  14  -1    1.00    2.50
   6  14   1    5.30    4.10
   5 -15  -1  484.75   27.20
   5 -15  -1  493.25   28.50
  -5 -15   1  552.94   30.20
   5 -15  -1  514.95   29.40
   5  15  -1  575.94   32.30
  -5  15   1  506.35   27.00
  -4 -15   1  191.78   15.00
   4 -15  -1  181.38   13.90
   4 -15  -1  175.28   12.30
   4 -15  -1  174.58   14.50
  -4  15   1  165.68   12.10
   4  15  -1  222.88   17.00
   3 -15  -1    2.40    2.50
  -3 -15   1    9.20    4.30
   3 -15  -1   12.50    4.30
   3 -15  -1   10.30    4.40
  -3  15   1    7.70    3.60
   3  15  -1    7.10    4.10
  -3  15   1    6.40    2.70
   2 -15  -1   34.20    6.90
  -2 -15   1   45.70    7.60
   2 -15  -1   49.99    7.30
  -2  15   1   50.69    7.70
   2  15  -1   43.90    8.40
  -2  15   1   34.40    6.40
  -1 -15   1  396.96   23.40
   1 -15  -1  391.56   23.40
  -1  15   1  481.85   34.40
   1  15  -1  363.76   20.30
   1  15  -1  422.16   25.30
  -1  15   1  351.06   20.70
   0 -15   1  677.93   35.80
   0 -15  -1  667.53   36.00
   0  15   1  786.72   38.70
   0  15  -1  730.13   38.80
   0  15   1  642.54   33.30
   0  15  -1  658.53   33.00
   1 -15   1  478.45   27.40
  -1 -15  -1  463.25   27.70
   1  15   1  475.95   25.20
   1  15   1  531.85   30.20
  -1  15  -1  588.64   35.60
  -1  15  -1  474.75   24.90
   2 -15   1   66.59    9.10
   2 -15   1   87.79    9.30
  -2 -15  -1   82.59    9.80
   2  15   1   98.19   11.10
  -2  15  -1   80.69    7.30
  -2  15  -1  103.89   10.00
   3 -15   1   58.29    6.60
   3 -15   1   55.79    7.40
  -3 -15  -1   44.30    7.80
   3 -15   1   60.69    8.00
  -3  15  -1   52.19    7.40
   3  15   1   57.59    8.90
  -3  15  -1   41.50    5.90
   4 -15   1   89.69    8.50
   4 -15   1   82.59    9.20
   4 -15   1   95.89   10.20
  -4 -15  -1   89.49   10.70
  -4  15  -1   99.79   11.10
  -4  15  -1   88.09    7.70
   4  15   1  101.29   11.60
  15   0  -2   71.89    8.00
  15   0  -2   61.19    7.10
 -15   0   2   55.49    7.60
  14   0  -2   42.90    7.00
  14   0  -2   36.60    5.30
 -14   0   2   27.50    5.50
  13   0  -2   97.09    7.70
  13   0  -2   94.89    8.20
 -13   0   2   87.49    8.30
  12   0  -2  879.81   40.50
  12   0  -2  851.91   39.50
  11   0  -2 1616.84   72.59
  11   0  -2 1529.85   69.19
  10   0  -2 1058.69   45.70
  10   0  -2 1047.10   46.30
  10   0  -2  984.80   44.10
   9   0  -2  119.69    6.50
   9   0  -2  127.09    7.60
   9   0  -2  128.69    8.10
   8   0  -2   37.60    2.80
   8   0  -2   42.20    3.60
  -8   0   2   41.50    4.10
   8   0  -2   39.50    3.80
   7   0  -2  920.31   40.60
   7   0  -2  909.91   41.00
  -7   0   2  960.60   41.60
   6   0  -2 4112.09  178.18
   6   0  -2 4175.48  177.88
  -6   0   2 4461.75  178.68
  -5   0   2 5448.05  259.97
   5   0  -2 5135.39  286.07
  -5   0   2 5528.55  284.27
   5   0  -2 4949.21  259.77
  -4   0   2  554.04   24.50
   3   0  -2   21.20    1.60
  -3   0   2   19.90    1.40
  -3   0   2   22.10    1.70
  -3   0   2   17.10    1.60
   2   0  -2   64.49    3.60
  -2   0   2   66.99    3.60
   2   0  -2   65.39    3.10
   2   0  -2   67.69    3.30
  -2   0   2   61.69    3.10
  -2   0   2   64.29    3.40
  -1   0   2 5675.43  254.77
   1   0  -2 6059.09  254.77
   0   0   2 5228.28  233.78
  -1   0  -2 2831.42  136.19
  -1   0  -2 2863.31  146.79
   2   0   2 2760.02  115.19
  -3   0  -2   57.19    3.50
   3   0   2   51.69    3.20
   3   0   2   55.19    3.80
   3   0   2   50.89    3.60
   4   0   2  653.43   30.40
   4   0   2  639.84   29.70
   4   0   2  690.13   30.50
  -4   0  -2  735.93   30.20
  -5   0  -2 3245.88  126.49
   5   0   2 3143.09  126.59
   5   0   2 2735.93  130.69
   5   0   2 2822.12  125.79
  -6   0  -2 4136.29  158.58
   6   0   2 3948.10  158.18
   6   0   2 3465.75  157.68
   6   0   2 3456.85  158.68
   7   0   2 1212.78   51.69
   7   0   2 1158.38   51.39
  -7   0  -2 1194.78   52.19
   7   0   2 1146.49   52.49
   8   0   2   52.69    4.30
   8   0   2   57.69    4.70
  -8   0  -2   53.79    5.00
   8   0   2   56.99    5.30
   9   0   2   17.70    3.10
   9   0   2   27.00    3.10
  -9   0  -2   31.80    4.00
   9   0   2   17.40    3.50
  10   0   2  437.16   20.60
 -10   0  -2  390.76   21.80
  10   0   2  447.56   22.10
  10   0   2  390.06   19.70
  11   0   2 1254.37   53.89
  11   0   2 1222.08   53.29
  11   0   2 1014.80   51.49
  11   0   2 1287.27   54.89
  12   0   2  469.35   23.20
  12   0   2  477.45   24.20
  12   0   2  458.85   24.70
  13   0   2  170.48   11.00
  13   0   2  165.58   13.10
  13   0   2  193.88   12.40
  14   0   2   24.20    4.70
  14   0   2   21.30    4.30
  14   0   2   28.90    5.80
 -15  -1   2  118.79   10.90
  15  -1  -2  144.69   10.40
  15  -1  -2  132.39   11.10
 -15   1   2  120.09   11.40
  15   1  -2  142.79   10.00
  15   1  -2  121.09   10.80
  14  -1  -2   17.20    5.10
  14  -1  -2    9.90    3.40
 -14  -1   2   11.00    3.80
  14   1  -2   15.80    5.50
 -14   1   2    7.10    3.60
  14   1  -2   10.70    3.30
  13  -1  -2  309.27   17.50
  13  -1  -2  305.27   16.70
 -13   1   2  302.27   17.80
  13   1  -2  312.57   16.40
  13   1  -2  283.47   17.10
  12  -1  -2  150.18   10.30
  12  -1  -2  160.38    9.90
  12   1  -2  129.39    7.80
 -12   1   2  143.59   10.40
  12   1  -2  169.28    9.80
  12   1  -2  145.89   10.30
 -11  -1   2   43.20    5.70
  11  -1  -2   62.99    5.90
  11  -1  -2   60.39    5.40
  11   1  -2   53.39    4.30
  11   1  -2   65.09    5.90
 -11   1   2   60.09    5.90
  11   1  -2   63.59    5.30
  10  -1  -2  892.11   38.60
  10  -1  -2  896.41   39.20
 -10  -1   2  801.52   39.60
  10   1  -2  786.32   37.40
  10   1  -2  853.21   39.00
 -10   1   2  878.31   39.30
  10   1  -2  868.11   38.20
   9  -1  -2  186.18   10.70
  -9  -1   2  178.78   11.20
   9  -1  -2  205.28   10.60
   9   1  -2  183.68   10.20
   9   1  -2  194.98   10.90
   9   1  -2  177.38    9.70
   8  -1  -2  308.37   15.70
   8  -1  -2  315.17   15.30
  -8  -1   2  328.87   16.30
   8   1  -2  284.67   14.90
   8   1  -2  334.87   15.30
   8   1  -2  304.47   15.70
  -7  -1   2 1577.24   64.69
   7  -1  -2 1462.55   63.99
   7  -1  -2 1471.05   63.69
   7   1  -2 1434.96   63.49
   7   1  -2 1480.55   64.09
   6  -1  -2  374.66   16.80
   6  -1  -2  313.27   15.50
   6  -1  -2  375.96   17.00
  -6  -1   2  396.66   17.40
   6   1  -2  333.87   17.00
   5  -1  -2  432.56   19.80
  -5  -1   2  468.15   21.00
   5  -1  -2  455.05   20.70
  -5   1   2  483.95   20.70
   5   1  -2  462.45   20.80
  -4  -1   2 3313.87  124.39
  -4  -1   2 3072.89  124.19
   4  -1  -2 2723.73  123.89
   4  -1  -2 2800.42  123.99
   4  -1  -2 3007.00  123.49
  -4   1   2 2799.92  124.29
  -4   1   2 2999.20  123.89
   3  -1  -2  695.63   32.50
   3  -1  -2  788.12   32.50
  -3  -1   2  810.02   32.80
  -3  -1   2  810.42   32.80
  -3   1   2  761.12   32.60
  -3   1   2  725.73   32.90
  -3   1   2  750.32   32.40
   2  -1  -2 2337.97   95.49
  -2  -1   2 2282.47   94.89
   2   1  -2 2224.38   95.09
  -1  -1   2 3452.35  158.98
  -1  -1   2 3513.15  167.68
   1   1  -2 3546.45  159.18
   1   1  -2 3491.55  167.18
   0  -1  -2  875.11   36.00
   0  -1   2  873.01   36.20
   0  -1  -2  801.72   36.00
   0  -1  -2  820.42   35.80
   0  -1   2  919.91   37.50
   0  -1   2  874.01   36.30
   0   1   2  878.61   36.00
   0   1  -2  812.42   35.90
   1  -1   2 5724.33  265.27
   1  -1   2 6282.07  267.87
   1  -1   2 6316.17  281.67
  -1  -1  -2 5539.15  264.77
   1  -1   2 5942.51  278.17
  -1  -1  -2 5731.63  278.07
   1   1   2 5777.52  263.27
   1   1   2 5749.32  274.97
   2  -1   2 2800.12  111.29
   2  -1   2 2981.60  110.79
  -2  -1  -2 2344.57  110.59
   2   1   2 2653.33  111.39
   2   1   2 2614.34  110.69
   2   1   2 2563.44  111.39
   3  -1   2   39.20    2.60
   3  -1   2   29.40    2.40
   3  -1   2   32.80    2.60
  -3  -1  -2   30.80    2.40
   3   1   2   30.30    2.90
   3   1   2   26.90    2.00
  -3   1  -2   34.60    2.50
   3   1   2   29.70    2.50
   4  -1   2 1530.15   61.99
   4  -1   2 1471.65   61.79
   4  -1   2 1281.67   65.39
  -4  -1  -2 1502.35   61.89
   4   1   2 1328.07   62.09
  -4   1  -2 1614.04   62.09
   4   1   2 1479.85   62.59
   4   1   2 1352.76   61.19
  -5  -1  -2 1196.98   50.99
   5  -1   2 1169.58   50.69
  -5   1  -2 1260.67   51.09
   5   1   2 1222.88   51.59
   5   1   2 1023.10   50.09
   6  -1   2   23.50    3.20
   6  -1   2   17.50    2.20
  -6  -1  -2   22.10    2.70
   6  -1   2   28.40    3.50
   6   1   2   23.00    2.90
   6   1   2   18.00    2.20
   6   1   2   22.20    2.70
  -6   1  -2   27.40    3.00
   7  -1   2  658.43   29.40
   7  -1   2  615.14   30.80
   7  -1   2  617.64   29.80
  -7  -1  -2  675.83   30.50
   7   1   2  670.63   30.30
  -7   1  -2  688.73   30.60
   7   1   2  649.74   30.50
   8  -1   2  460.05   23.00
   8  -1   2  422.86   20.90
  -8  -1  -2  445.16   22.50
   8  -1   2  461.75   22.00
   8   1   2  466.65   22.70
   8   1   2  476.45   21.40
   8   1   2  451.95   22.00
   9  -1   2   26.20    2.70
   9  -1   2   27.30    4.40
  -9  -1  -2   27.20    4.00
   9  -1   2   33.60    4.10
   9   1   2   30.20    3.50
   9   1   2   30.10    4.30
   9   1   2   33.90    3.50
  10  -1   2  273.17   14.70
  10  -1   2  349.57   16.90
 -10  -1  -2  288.07   17.40
  10  -1   2  335.57   18.00
  10   1   2  342.77   17.80
  10   1   2  301.07   16.10
  10   1   2  336.27   16.20
  11  -1   2  271.77   15.00
  11  -1   2  270.67   14.50
  11  -1   2  265.37   15.70
 -11  -1  -2  248.08   15.60
  11   1   2  277.07   15.60
  11   1   2  260.57   13.90
  11   1   2  222.98   13.40
  12  -1   2   27.40    5.10
  12  -1   2   20.50    4.10
  12  -1   2   37.80    4.80
  12   1   2   22.90    4.50
  12   1   2   33.10    4.30
  12   1   2   26.50    4.90
  13  -1   2  246.28   14.90
  13  -1   2  276.77   15.90
  13  -1   2  272.77   17.10
  13   1   2  288.87   19.10
  13   1   2  260.67   17.70
  13   1   2  259.07   14.70
  14  -1   2   42.80    6.20
  14  -1   2   43.60    5.80
  14  -1   2   30.80    5.80
  14   1   2   32.90    5.80
  14   1   2   33.40    4.90
  14   1   2   34.20    6.00
  15  -2  -2  593.64   29.70
  15  -2  -2  590.14   28.70
 -15  -2   2  515.35   29.40
  15   2  -2  563.24   27.70
 -15   2   2  519.85   29.80
  15   2  -2  567.24   29.50
  14  -2  -2  811.92   37.70
  14  -2  -2  837.42   46.50
 -14   2   2  713.53   39.00
  14   2  -2  786.02   45.40
  14   2  -2  806.12   36.90
  13  -2  -2  477.25   24.50
  13  -2  -2  487.35   24.00
  13   2  -2  472.35   24.40
  13   2  -2  462.45   23.10
 -13   2   2  438.36   24.70
 -12  -2   2   12.70    3.70
  12  -2  -2   16.00    3.60
  12  -2  -2   17.60    3.50
  12   2  -2   15.90    2.80
 -12   2   2   15.30    3.70
  12   2  -2   11.50    2.90
  12   2  -2   12.80    3.30
  11  -2  -2   15.60    3.30
 -11  -2   2   11.80    3.30
  11  -2  -2   13.20    3.00
  11   2  -2   13.10    3.20
  11   2  -2   12.00    2.50
  11   2  -2   12.20    2.60
 -11   2   2   14.10    3.20
  10  -2  -2  511.65   24.30
 -10  -2   2  499.65   25.40
  10  -2  -2  549.74   24.90
 -10   2   2  510.75   25.00
  10   2  -2  473.05   23.70
  10   2  -2  498.95   24.70
  10   2  -2  517.45   23.90
  -9  -2   2 2322.47  101.49
   9  -2  -2 2376.76  100.49
   9  -2  -2 2397.66  100.79
   9   2  -2 2176.88  100.19
  -9   2   2 2378.36  100.99
   9   2  -2 2415.96  100.99
   9   2  -2 2390.26   99.99
   8  -2  -2 4048.59  175.28
  -8  -2   2 4228.88  176.18
   8  -2  -2 4284.07  175.28
   8   2  -2 4093.49  174.68
  -8   2   2 4082.69  175.48
   8   2  -2 4233.78  175.68
   7  -2  -2  876.71   40.30
   7  -2  -2  905.51   40.30
  -7  -2   2  922.61   40.90
  -7   2   2  915.61   40.40
   7   2  -2  946.71   40.60
   6  -2  -2  115.99    6.90
   6  -2  -2  128.49    7.10
  -6  -2   2  127.29    7.30
  -6   2   2  118.09    9.30
   5  -2  -2   23.50    2.60
   5  -2  -2   19.50    2.10
   5   2  -2   20.20    3.80
  -5   2   2   22.00    2.30
   4  -2  -2 2785.02  123.29
   4  -2  -2 2712.33  123.09
  -4  -2   2 2981.50  123.39
  -4  -2   2 3116.29  123.29
   4  -2  -2 2926.91  122.49
  -4   2   2 3053.99  123.29
   4   2  -2 2992.20  123.29
   3  -2  -2 8389.96  388.06
   3  -2  -2 8365.86  400.86
  -3  -2   2 9491.65  418.06
   3   2  -2 9385.96  417.96
  -3   2   2 8614.84  398.26
  -2  -2   2 7638.04  361.56
   2  -2  -2 7730.73  344.47
   2  -2  -2 8014.30  342.77
   2   2  -2 7800.92  364.56
  -1  -2   2  996.50   39.20
  -1  -2   2  922.21   39.10
   1  -2  -2  929.01   39.00
   1  -2  -2  794.82   38.90
  -1  -2   2  925.01   38.80
   1  -2  -2  982.60   38.90
  -1   2   2  981.40   39.10
  -1   2   2  949.60   39.10
   1   2  -2  831.32   38.70
  -1   2   2  993.10   38.90
  -1   2   2  862.51   39.70
   0  -2  -2  438.06   18.30
   0  -2  -2  415.46   18.30
   0  -2   2  464.35   18.50
   0  -2   2  415.86   18.60
   0  -2   2  440.16   18.80
   0  -2   2  435.86   18.80
   0  -2  -2  418.46   18.60
   0  -2  -2  446.56   18.30
   0   2   2  446.16   18.60
   0   2   2  464.75   18.40
   0   2   2  377.96   18.30
   0   2   2  394.76   19.50
  -1  -2  -2  289.87   11.80
   1  -2   2  304.47   12.00
  -1  -2  -2  275.77   12.10
   1  -2   2  262.07   11.90
  -1  -2  -2  229.48   11.80
   1   2   2  237.18   11.60
   1   2   2  245.88   13.10
   1   2   2  256.97   11.80
   1   2   2  291.37   12.10
   1   2   2  258.17   12.10
   1   2   2  309.77   11.70
   2  -2   2 3728.83  137.39
   2   2   2 3054.49  135.99
   2   2   2 3180.78  138.29
   2   2   2 3138.39  136.89
  -3  -2  -2 8099.19  410.96
   3  -2   2 8439.36  434.96
  -3  -2  -2 7851.61  384.66
   3  -2   2 8967.70  388.46
   3   2   2 8222.68  381.96
   3   2   2 7915.51  403.36
   4  -2   2 4714.03  185.38
   4  -2   2 4624.24  185.68
   4  -2   2 4562.34  184.98
   4  -2   2 4647.73  184.78
   4   2   2 3844.42  184.08
   4   2   2 4538.65  186.18
   4   2   2 4005.50  185.18
   5  -2   2  331.77   16.30
   5  -2   2  330.37   16.00
  -5  -2  -2  322.37   15.50
   5  -2   2  303.27   14.70
   5  -2   2  327.17   15.60
   5   2   2  343.07   17.70
   5   2   2  298.47   14.40
   5   2   2  281.57   15.40
   6  -2   2  113.39    7.60
   6  -2   2  114.59    7.20
   6  -2   2  109.79    6.20
   6   2   2  106.29    7.20
   6   2   2  115.49    7.50
   6   2   2  114.59    6.20
   7  -2   2  132.99    9.00
   7  -2   2  122.79    7.10
  -7  -2  -2  142.09    8.70
   7  -2   2  134.89    8.50
   7   2   2  134.79    8.60
   7   2   2  153.08    7.60
   7   2   2  138.59    8.60
  -8  -2  -2 1763.22   81.09
   8  -2   2 1641.64   78.69
   8  -2   2 1901.71   80.89
   8  -2   2 1882.21   81.79
   8   2   2 2014.70   79.69
   8   2   2 1855.41   80.89
   8   2   2 1999.90   81.29
  -9  -2  -2 2288.87  104.89
   9  -2   2 2477.45  104.39
   9  -2   2 2415.36  105.29
   9  -2   2 2480.15  104.29
   9   2   2 2501.25  102.99
   9   2   2 2531.35  104.79
   9   2   2 2268.37  104.09
 -10  -2  -2  601.94   31.30
  10  -2   2  684.93   31.90
  10  -2   2  651.83   32.00
  10   2   2  599.24   30.10
  10   2   2  657.33   31.10
  10   2   2  653.03   29.40
  11  -2   2   44.20    5.10
  11  -2   2   41.50    5.80
  11  -2   2   33.10    4.70
 -11  -2  -2   35.60    5.10
  11   2   2   35.40    4.10
  11   2   2   32.20    4.00
  11   2   2   38.30    5.30
  12  -2   2   19.10    4.40
 -12  -2  -2    5.70    3.10
  12  -2   2   12.20    3.30
  12  -2   2    9.20    3.30
  12   2   2   14.70    3.10
  12   2   2   13.00    3.60
  12   2   2   10.00    2.70
  12   2   2   12.70    3.60
  13  -2   2   99.59    9.50
  13  -2   2   90.59    8.00
  13  -2   2   95.09    8.10
  13   2   2   87.49    7.10
  13   2   2  101.49    9.10
  13   2   2   92.89    8.90
  14  -2   2  443.86   23.50
  14  -2   2  453.45   25.10
  14  -2   2  419.46   22.30
  14  -2   2  440.46   23.30
  14   2   2  492.25   24.80
 -14   2  -2  382.16   24.30
  14   2   2  442.66   22.10
  14   2   2  488.85   25.30
  15  -3  -2   28.30    5.50
  15  -3  -2   22.90    5.10
  15   3  -2   24.30    4.60
 -15   3   2   24.60    5.40
  15   3  -2   17.40    4.60
  14  -3  -2    1.60    4.40
  14   3  -2    3.20    2.50
 -14   3   2    2.50    3.00
  14   3  -2    4.30    3.10
  13  -3  -2   84.99    7.60
 -13  -3   2   67.29    7.90
  13  -3  -2   79.19    7.60
  13   3  -2   93.29    7.00
 -13   3   2   85.69    8.10
  13   3  -2   70.29    6.10
  13   3  -2   88.29    7.90
 -12  -3   2   48.90    6.30
  12  -3  -2   57.19    6.00
  12  -3  -2   52.19    5.80
 -12   3   2   57.09    6.50
  12   3  -2   50.59    5.10
  12   3  -2   53.79    5.20
  12   3  -2   62.59    6.30
 -11  -3   2    2.10    1.70
  11  -3  -2    1.90    2.00
  11  -3  -2    1.70    1.90
  11   3  -2    4.60    1.90
  11   3  -2    3.50    2.20
  11   3  -2    3.50    1.80
 -11   3   2   10.70    3.10
  10  -3  -2  254.07   13.60
 -10  -3   2  227.78   14.20
  10  -3  -2  246.88   13.50
 -10   3   2  242.38   13.90
  10   3  -2  214.98   13.00
  10   3  -2  253.47   13.80
  10   3  -2  254.87   12.80
  -9  -3   2   40.60    4.80
   9  -3  -2   48.60    4.70
   9  -3  -2   46.50    4.60
   9   3  -2   45.70    4.50
   9   3  -2   54.09    4.90
   9   3  -2   50.39    4.10
  -9   3   2   44.10    4.60
   8  -3  -2   74.69    5.50
   8  -3  -2   68.49    5.20
  -8  -3   2   68.59    5.70
  -8   3   2   72.39    5.50
   8   3  -2   60.89    5.20
  -7  -3   2  167.78    9.60
   7  -3  -2  164.78    9.30
   7  -3  -2  152.18    8.90
   7   3  -2  169.18    9.30
  -7   3   2  166.58    9.30
   6  -3  -2   66.29    4.70
   6  -3  -2   68.69    5.00
  -6  -3   2   76.49    5.10
   6   3  -2   78.39    5.00
  -6   3   2   72.89    4.90
   5  -3  -2  236.18   11.40
  -5  -3   2  243.48   11.30
  -5  -3   2  218.58   11.70
   5  -3  -2  208.38   11.50
   5   3  -2  237.58   11.40
  -5   3   2  244.98   11.50
   4  -3  -2  551.54   25.10
  -4  -3   2  625.24   25.20
   4  -3  -2  490.55   25.30
  -4  -3   2  566.74   25.30
  -4   3   2  595.24   25.40
  -4   3   2  586.44   24.50
   4   3  -2  590.24   25.30
   3  -3  -2  188.38    9.90
   3  -3  -2  198.88    9.60
   3  -3  -2  189.38   10.20
  -3  -3   2  216.58    9.90
  -3  -3   2  227.48    9.70
  -3   3   2  216.08   10.00
  -3   3   2  211.28    9.80
   3   3  -2  213.98    9.80
   2  -3  -2  445.06   21.60
  -2  -3   2  539.95   21.50
  -2  -3   2  535.35   21.00
   2  -3  -2  520.55   21.20
   2  -3  -2  476.35   21.30
  -2  -3   2  505.05   21.60
   2  -3  -2  510.25   21.80
  -2   3   2  471.85   21.80
  -2   3   2  460.75   21.10
  -2   3   2  521.55   21.20
  -2   3   2  461.35   22.10
  -2   3   2  524.05   21.90
  -1  -3   2  810.02   33.50
   1  -3  -2  853.51   33.70
  -1  -3   2  770.52   33.90
  -1  -3   2  834.72   34.30
  -1  -3   2  815.32   34.00
   1  -3  -2  720.43   34.00
   1  -3  -2  703.03   33.30
   1  -3  -2  815.52   34.10
  -1  -3   2  840.72   34.00
  -1   3   2  782.72   34.10
  -1   3   2  858.71   33.70
  -1   3   2  718.93   35.00
   1   3  -2  857.41   33.40
   0  -3  -2   78.49    3.30
   0  -3   2   66.49    3.80
   0  -3  -2   63.99    3.80
   0  -3  -2   62.39    3.10
   0  -3   2   74.59    3.90
   0  -3  -2   66.39    3.20
   0  -3  -2   68.39    3.60
   0   3   2   72.19    3.80
   0   3   2   68.49    3.50
   0   3  -2   75.89    3.40
   0   3   2   58.29    3.30
   0   3   2   74.79    3.40
   0   3   2   59.69    4.60
  -1  -3  -2  246.68   11.00
  -1  -3  -2  238.48   11.30
  -1  -3  -2  224.38   10.80
   1  -3   2  271.77   11.20
   1   3   2  218.98   11.00
   1   3   2  260.67   10.50
   1   3   2  216.08   10.60
  -1   3  -2  271.07   10.90
   2  -3   2  535.35   21.00
  -2  -3  -2  482.95   21.50
   2  -3   2  487.75   21.20
   2   3   2  425.86   22.70
   2   3   2  527.45   20.60
   2   3   2  490.15   21.30
   2   3   2  435.96   21.10
   3  -3   2   27.60    2.50
  -3  -3  -2   29.40    2.60
   3  -3   2   32.30    2.40
   3  -3   2   27.60    2.60
   3   3   2   28.90    1.70
   3   3   2   34.30    3.50
   3   3   2   28.80    2.50
   4  -3   2  514.85   22.90
   4  -3   2  504.05   22.10
  -4  -3  -2  556.54   22.90
   4  -3   2  505.25   22.10
   4  -3   2  518.95   22.90
   4   3   2  461.55   21.40
   4   3   2  432.16   22.50
   4   3   2  480.15   23.70
   5  -3   2  134.69    8.00
   5  -3   2  137.69    7.90
   5  -3   2  142.39    8.00
  -5  -3  -2  135.29    7.70
   5  -3   2  130.99    7.20
   5   3   2  124.09    6.40
   5   3   2  125.69    8.30
   5   3   2  114.99    7.50
  -6  -3  -2   33.20    3.50
   6  -3   2   33.70    3.60
   6  -3   2   32.40    3.80
   6   3   2   33.10    3.50
   6   3   2   38.60    4.00
   6   3   2   33.60    2.60
  -7  -3  -2  224.08   12.60
   7  -3   2  212.78   12.90
   7  -3   2  216.08   12.50
   7  -3   2  203.48   11.80
   7   3   2  236.48   12.50
   7   3   2  220.58   12.70
   7   3   2  248.28   12.10
  -8  -3  -2   79.29    6.70
   8  -3   2   85.29    7.00
   8  -3   2   76.99    6.00
   8  -3   2   84.49    6.70
   8   3   2   79.49    5.70
   8   3   2   82.39    6.40
   8   3   2   83.49    6.70
  -9  -3  -2    5.40    4.60
   9  -3   2    5.70    2.30
   9   3   2    5.20    2.30
   9   3   2    7.50    2.00
   9   3   2    4.70    2.10
  10  -3   2  111.59    8.40
  10  -3   2  107.89    8.10
  10  -3   2  119.59    9.20
 -10  -3  -2  115.79    9.20
  10   3   2  112.69    7.00
  10   3   2  104.59    8.20
  10   3   2  116.59    8.70
 -11  -3  -2   48.60    6.10
  11  -3   2   40.90    5.10
  11  -3   2   37.90    5.10
  11  -3   2   38.30    6.00
  11   3   2   36.90    4.70
  11   3   2   47.50    5.80
  11   3   2   41.00    4.20
 -12  -3  -2   25.50    5.30
  12  -3   2   33.10    4.80
  12  -3   2   28.80    4.70
  12  -3   2   29.60    5.50
  12  -3   2   42.30    5.50
  12   3   2   24.80    4.10
 -12   3  -2   24.60    4.80
  12   3   2   29.10    5.10
  12   3   2   30.80    5.20
  12   3   2   30.90    4.80
  13  -3   2   34.90    5.30
  13  -3   2   36.70    6.10
  13  -3   2   39.90    5.80
  13  -3   2   29.60    4.80
 -13  -3  -2   27.20    5.80
  13   3   2   32.40    4.40
  13   3   2   42.20    6.30
 -13   3  -2   37.70    6.30
  13   3   2   34.00    5.80
  14  -3   2    4.90    3.30
  14  -3   2    3.70    2.90
  14  -3   2    3.40    3.20
  14  -3   2    3.40    3.50
  14   3   2    1.10    3.20
 -14   3  -2    4.30    3.10
  14   3   2   -0.20    3.20
  15  -4  -2   73.19    8.10
  15  -4  -2   79.19    8.60
  15   4  -2   91.59    7.40
  15   4  -2   83.39    9.00
 -15   4   2   78.29    8.90
  14  -4  -2  106.49    9.30
  14  -4  -2  117.99    9.60
 -14  -4   2   93.29   10.00
  14   4  -2  114.99    8.20
 -14   4   2  100.09    9.80
  14   4  -2  108.29    9.50
  13  -4  -2  249.08   14.90
  13  -4  -2  235.18   14.60
 -13  -4   2  228.48   15.80
  13   4  -2  251.47   13.40
  13   4  -2  258.77   15.00
  13   4  -2  208.18   13.30
 -13   4   2  229.18   15.30
  12  -4  -2  542.55   26.20
  12  -4  -2  547.05   26.30
 -12  -4   2  477.95   27.20
  12   4  -2  529.05   24.80
  12   4  -2  472.95   25.40
 -12   4   2  504.05   26.70
  12   4  -2  555.24   26.40
  11  -4  -2  701.73   32.20
  11  -4  -2  707.93   32.30
 -11  -4   2  664.03   33.30
 -11   4   2  647.24   32.60
  11   4  -2  693.23   32.10
  11   4  -2  617.04   31.70
  11   4  -2  660.93   30.70
 -10  -4   2  429.56   23.80
  10  -4  -2  470.35   22.90
  10  -4  -2  487.15   23.10
  10   4  -2  411.56   22.70
  10   4  -2  468.85   21.80
  10   4  -2  487.95   27.40
 -10   4   2  463.95   23.30
  -9  -4   2  253.67   15.00
   9  -4  -2  283.87   14.70
   9  -4  -2  286.57   14.40
  -9   4   2  264.97   14.60
   9   4  -2  262.67   14.30
   9   4  -2  246.88   14.70
  -8  -4   2  283.07   15.90
   8  -4  -2  301.27   15.30
   8  -4  -2  314.97   15.80
   8   4  -2  307.17   15.50
  -8   4   2  297.17   15.60
  -7  -4   2  850.31   40.00
   7  -4  -2  885.01   39.50
   7  -4  -2  864.81   39.80
  -7   4   2  905.21   39.80
   7   4  -2  936.51   39.70
   6  -4  -2 1778.52   74.99
  -6  -4   2 1721.53   75.39
   6  -4  -2 1619.04   75.29
   6   4  -2 1827.32   75.09
  -6   4   2 1818.92   75.29
   5  -4  -2 2285.87  102.89
  -5  -4   2 2577.74  102.89
   5  -4  -2 2166.68  103.39
  -5  -4   2 2473.95  103.49
   5   4  -2 2584.84  103.19
  -5   4   2 2551.04  103.49
   4  -4  -2 1141.69   55.29
  -4  -4   2 1323.47   54.59
  -4  -4   2 1382.06   53.99
   4  -4  -2 1129.79   53.99
  -4   4   2 1228.18   54.59
   4   4  -2 1333.07   54.29
  -4   4   2 1348.27   54.69
   3  -4  -2  551.94   22.40
  -3  -4   2  564.94   22.70
   3  -4  -2  470.85   22.60
  -3  -4   2  550.94   23.30
   3  -4  -2  495.95   23.20
  -3   4   2  477.85   23.20
   3   4  -2  542.65   23.00
   2  -4  -2  974.60   45.40
   2  -4  -2  983.10   46.10
  -2  -4   2 1068.09   46.20
   2  -4  -2 1148.59   45.50
   2  -4  -2 1130.29   46.40
  -2  -4   2 1158.18   45.60
  -2  -4   2 1138.19   45.90
  -2   4   2  999.40   47.00
  -2   4   2 1123.39   45.50
   2   4  -2 1119.59   45.50
  -2   4   2 1021.80   45.40
  -2   4   2 1148.89   46.50
   1  -4  -2 2441.26  111.29
  -1  -4   2 2518.45  111.49
  -1  -4   2 2660.23  112.09
  -1  -4   2 2662.13  111.29
  -1  -4   2 2709.03  111.89
   1  -4  -2 2709.13  111.79
   1  -4  -2 2746.93  111.39
  -1  -4   2 2715.63  111.49
   1   4  -2 2881.61  111.09
  -1   4   2 2754.32  111.09
  -1   4   2 2800.22  111.89
  -1   4   2 2390.46  113.09
   0  -4  -2 3766.32  152.08
   0  -4   2 3907.01  152.88
   0   4   2 3293.77  154.48
   1  -4   2 2355.46   98.99
   1  -4   2 2371.46   98.79
  -1  -4  -2 2487.35   99.09
  -1  -4  -2 2232.88   97.89
   1  -4   2 2506.75   98.29
  -1  -4  -2 2446.86   98.59
   1   4   2 2274.47   98.49
  -1   4  -2 2570.84   98.39
   1   4   2 1986.30  100.39
   1   4   2 2449.55   97.59
   1   4   2 2157.28   97.79
   2  -4   2  869.21   39.00
   2  -4   2  942.61   37.30
   2  -4   2  900.51   38.10
  -2   4  -2  930.41   37.80
   2   4   2  931.11   36.80
   2   4   2  811.72   40.20
   2   4   2  896.31   37.90
   2   4   2  761.32   37.40
   3  -4   2  282.17   14.30
   3  -4   2  309.57   13.30
   3  -4   2  301.67   13.90
  -3  -4  -2  294.57   14.20
  -3   4  -2  311.27   13.80
   3   4   2  263.27   13.70
   3   4   2  297.37   12.70
   3   4   2  288.87   15.70
   3   4   2  314.27   12.80
  -4  -4  -2  694.43   31.60
   4  -4   2  720.43   30.60
   4  -4   2  719.53   31.60
   4  -4   2  702.43   31.00
   4  -4   2  715.83   31.90
   4   4   2  656.53   31.20
  -4   4  -2  749.23   31.20
   4   4   2  685.03   33.20
   5  -4   2 1363.66   57.89
   5  -4   2 1424.06   59.39
   5  -4   2 1428.16   59.19
   5  -4   2 1385.46   59.19
  -5  -4  -2 1389.96   59.09
   5   4   2 1249.07   59.89
   5   4   2 1374.26   57.09
   5   4   2 1231.78   58.49
   6  -4   2 1537.85   66.89
   6  -4   2 1607.04   68.39
   6  -4   2 1626.44   68.39
  -6  -4  -2 1521.05   67.89
   6  -4   2 1609.24   67.29
   6   4   2 1558.24   65.89
   6   4   2 1499.35   68.69
   6   4   2 1531.45   67.59
   7  -4   2  829.72   38.40
   7  -4   2  828.02   38.30
   7  -4   2  823.52   37.00
   7  -4   2  848.72   37.20
  -7  -4  -2  789.12   38.00
   7   4   2  838.72   37.60
   7   4   2  807.82   38.50
   7   4   2  854.11   35.80
   8  -4   2  331.77   16.70
   8  -4   2  320.67   16.40
   8  -4   2  324.67   17.50
  -8  -4  -2  311.07   17.50
   8  -4   2  312.87   17.60
   8   4   2  332.27   15.20
   8   4   2  313.27   17.50
   8   4   2  335.37   16.90
  -9  -4  -2  201.58   13.20
   9  -4   2  203.88   12.20
   9  -4   2  197.88   15.40
   9  -4   2  217.68   13.60
   9  -4   2  216.58   12.20
   9   4   2  212.68   13.20
   9   4   2  229.28   12.70
   9   4   2  233.38   11.00
  10  -4   2  344.77   17.80
 -10  -4  -2  301.97   18.90
  10  -4   2  334.57   18.40
  10  -4   2  335.27   17.60
  10  -4   2  354.06   19.20
  10   4   2  312.77   18.30
  10   4   2  337.37   16.20
 -10   4  -2  323.77   18.20
  10   4   2  373.06   18.50
 -11  -4  -2  485.35   27.50
  11  -4   2  533.45   26.70
  11  -4   2  554.94   25.90
  11  -4   2  498.95   25.50
  11  -4   2  540.45   27.50
  11   4   2  464.65   28.10
 -11   4  -2  521.25   26.80
  11   4   2  568.44   26.80
  11   4   2  528.75   24.20
  12  -4   2  440.76   22.80
  12  -4   2  445.46   21.90
  12  -4   2  435.56   23.70
  12  -4   2  416.36   21.70
 -12  -4  -2  378.76   23.70
  12   4   2  453.25   23.00
  12   4   2  397.36   22.30
 -12   4  -2  410.66   23.10
  12   4   2  442.46   22.90
  12   4   2  412.26   20.20
  13  -4   2  196.48   12.50
  13  -4   2  194.28   12.20
  13  -4   2  211.78   13.40
 -13  -4  -2  191.78   14.60
  13  -4   2  210.08   14.40
  13   4   2  194.38   12.00
 -13   4  -2  188.08   13.90
  13   4   2  228.18   14.20
  13   4   2  207.98   13.80
  13   4   2  178.28   12.40
  14  -4   2   67.89    6.80
  14  -4   2   78.19    8.80
  14  -4   2   63.09    6.70
  14   4   2   86.69    8.90
 -14   4  -2   67.19    8.30
  14   4   2   75.89    8.80
  14  -5  -2    7.90    3.40
 -14  -5   2    3.10    2.90
  14  -5  -2   12.80    3.90
  14  -5  -2   10.60    3.80
  14   5  -2   10.80    3.60
  14   5  -2    9.10    2.90
 -14   5   2   15.00    4.20
  14   5  -2    8.90    2.90
 -13  -5   2   46.50    6.90
  13  -5  -2   53.49    6.30
  13  -5  -2   50.69    6.60
  13   5  -2   53.69    6.60
 -13   5   2   52.19    6.50
  13   5  -2   54.39    5.40
  13   5  -2   51.09    5.80
  12  -5  -2   16.20    3.90
  12  -5  -2   18.80    4.10
 -12  -5   2   14.50    4.40
  12   5  -2   20.20    4.10
 -12   5   2   17.90    4.50
  12   5  -2   22.50    3.60
  12   5  -2   21.80    4.50
 -11  -5   2   47.60    6.50
  11  -5  -2   60.69    6.50
  11  -5  -2   65.89    6.40
  11   5  -2   61.59    5.20
 -11   5   2   54.99    6.20
  11   5  -2   66.09    6.30
  11   5  -2   57.69    6.10
  10  -5  -2   93.09    7.20
  10  -5  -2   82.19    7.20
 -10  -5   2   84.19    7.80
 -10   5   2   88.59    7.30
  10   5  -2   85.19    7.40
  10   5  -2  103.29    7.50
  10   5  -2   77.49    5.90
   9  -5  -2   30.80    4.20
  -9  -5   2   23.50    4.20
   9  -5  -2   35.30    4.00
  -9   5   2   30.10    3.90
   9   5  -2   29.30    3.90
   9   5  -2   23.00    3.80
  -8  -5   2   64.09    5.80
   8  -5  -2   62.39    5.60
   8  -5  -2   63.59    5.30
  -8   5   2   66.79    5.40
   8   5  -2   70.89    5.40
  -7  -5   2  402.96   19.70
   7  -5  -2  355.66   19.30
   7  -5  -2  380.06   18.90
   7   5  -2  413.26   19.10
  -7   5   2  403.46   19.30
  -6  -5   2    8.30    2.00
   6  -5  -2    6.50    2.00
   6  -5  -2    1.90    1.10
   6   5  -2    4.00    1.30
  -6   5   2    9.90    2.10
  -5  -5   2  214.58   11.40
   5  -5  -2  193.78   10.70
  -5  -5   2  223.48   10.50
   5  -5  -2  223.28   11.40
   5  -5  -2  207.88   11.40
  -5   5   2  215.38   10.20
   5   5  -2  228.58   11.00
  -5   5   2  228.58   11.40
   4  -5  -2  241.28   12.70
  -4  -5   2  264.37   12.00
   4  -5  -2  246.88   12.10
  -4  -5   2  250.97   12.80
   4  -5  -2  304.57   13.10
  -4   5   2  238.88   12.30
   4   5  -2  269.17   12.40
  -4   5   2  261.67   12.80
   3  -5  -2   11.10    0.90
   3  -5  -2   15.90    1.30
   3  -5  -2   17.30    1.90
  -3  -5   2   12.90    1.70
  -3   5   2   13.50    1.90
   3   5  -2   17.20    1.70
   2  -5  -2  166.18    8.40
   2  -5  -2  160.38    8.10
  -2  -5   2  167.68    7.70
  -2  -5   2  176.08    8.40
  -2   5   2  162.18    8.40
   2   5  -2  170.58    7.50
  -2   5   2  144.89    9.10
  -2   5   2  156.48    7.20
  -1  -5   2  340.67   16.30
  -1  -5   2  370.46   16.60
   1  -5  -2  371.76   16.10
  -1  -5   2  337.67   19.70
  -1  -5   2  370.96   16.10
  -1   5   2  332.87   17.90
  -1   5   2  366.66   16.70
   1   5  -2  385.16   15.80
  -1   5   2  354.56   15.60
   0  -5   2   73.19    4.70
   0  -5   2   73.79    4.50
   0  -5  -2   75.89    4.60
   0  -5  -2   76.89    4.00
   0  -5  -2   85.69    3.80
   0  -5   2   73.09    4.90
   0   5  -2   86.09    4.20
   0   5   2   78.69    4.60
   0   5   2   73.09    4.00
   0   5   2   71.49    5.90
  -1  -5  -2  273.77   12.90
  -1  -5  -2  300.87   12.10
   1  -5   2  291.57   15.90
   1  -5   2  278.07   12.10
   1   5   2  239.98   14.70
  -1   5  -2  286.97   12.10
   1   5   2  260.87   11.80
   1   5   2  257.17   12.50
  -1   5  -2  290.57   12.70
   2  -5   2  262.27   11.90
   2  -5   2  242.98   12.00
   2   5   2  222.38   13.40
   2   5   2  200.18   10.30
   2   5   2  223.68   10.70
   2   5   2  242.58   11.40
  -2   5  -2  273.57   11.50
   2   5   2  252.37   11.40
  -3  -5  -2   67.19    4.60
   3  -5   2   70.19    3.50
   3  -5   2   71.89    4.40
   3   5   2   54.69    3.80
  -3   5  -2   62.89    4.10
   3   5   2   65.89    5.70
   3   5   2   61.49    3.10
   4  -5   2  103.39    6.30
   4  -5   2  123.59    7.20
   4  -5   2  109.59    5.50
  -4  -5  -2  101.69    6.70
   4   5   2  101.89    5.00
   4   5   2  103.29    6.20
   4   5   2  107.99    4.90
   4   5   2  105.09    7.80
  -4   5  -2  113.99    6.30
   5  -5   2  349.96   17.30
   5  -5   2  342.07   15.50
  -5  -5  -2  324.17   16.90
   5  -5   2  359.76   16.90
   5  -5   2  367.06   16.50
   5   5   2  329.47   14.80
   5   5   2  332.67   18.10
  -5   5  -2  340.67   16.40
   5   5   2  301.67   16.10
   6  -5   2   25.40    3.10
   6  -5   2   21.70    3.10
   6  -5   2   20.40    3.40
  -6  -5  -2   23.70    3.30
   6   5   2   19.70    1.80
   6   5   2   16.70    2.80
   6   5   2   18.80    3.30
  -6   5  -2   19.30    3.10
   7  -5   2   91.09    6.30
   7  -5   2   89.69    7.00
   7  -5   2   79.69    6.90
  -7  -5  -2   80.69    6.80
   7  -5   2   78.39    5.50
   7   5   2   86.99    4.80
   7   5   2   87.59    6.30
   7   5   2   89.39    7.30
  -7   5  -2   85.29    6.30
   8  -5   2  183.08   11.00
   8  -5   2  189.28   12.00
  -8  -5  -2  175.28   12.50
   8  -5   2  187.98   10.40
   8  -5   2  192.98   12.00
   8   5   2  198.88   10.20
  -8   5  -2  181.48   11.10
   8   5   2  169.78   11.70
   8   5   2  192.48   11.10
   9  -5   2    2.90    2.10
   9  -5   2   -0.60    1.70
   9  -5   2    3.60    1.70
   9  -5   2    0.30    1.60
  -9  -5  -2    0.80    1.70
  -9   5  -2    3.30    2.00
   9   5   2    1.80    1.80
   9   5   2    6.50    2.30
   9   5   2    2.00    1.20
  10  -5   2   46.90    6.00
 -10  -5  -2   46.40    6.40
  10  -5   2   48.60    5.40
  10  -5   2   55.99    6.50
  10  -5   2   50.59    4.90
  10   5   2   55.59    5.80
  10   5   2   44.60    6.00
  10   5   2   52.29    4.10
 -10   5  -2   57.09    6.10
  11  -5   2   40.30    6.20
  11  -5   2   36.90    6.00
  11  -5   2   41.70    5.30
 -11  -5  -2   47.40    6.90
  11  -5   2   45.60    5.00
  11   5   2   39.30    5.60
 -11   5  -2   31.30    5.60
  11   5   2   50.19    6.00
  11   5   2   39.90    3.90
  12  -5   2    3.10    2.90
 -12  -5  -2   -1.40    3.40
  12  -5   2    9.80    3.20
  12  -5   2    9.30    3.60
  12  -5   2    7.60    2.60
  12   5   2    9.80    3.60
 -12   5  -2    5.10    4.20
  12   5   2    5.00    2.80
  13  -5   2   20.40    4.30
  13  -5   2   15.50    3.30
  13  -5   2   22.80    5.20
 -13  -5  -2   22.00    5.30
  13  -5   2   28.80    5.40
  13   5   2   26.10    5.00
  13   5   2   25.40    4.80
 -13   5  -2   27.50    5.70
  13   5   2   30.70    5.80
  14  -6  -2  179.38   12.50
  14  -6  -2  160.08   10.00
  14  -6  -2  161.98   12.00
  14  -6  -2  168.28   12.40
 -14  -6   2  153.28   13.60
 -14   6   2  175.78   13.00
  14   6  -2  146.09   11.20
  14   6  -2  173.68   10.40
  14   6  -2  173.08   12.30
  13  -6  -2  132.09   10.30
  13  -6  -2  131.39   10.10
  13  -6  -2  123.29   10.40
 -13  -6   2  114.79   12.50
  13   6  -2  128.69    8.40
  13   6  -2  107.89    9.40
  13   6  -2  137.19   10.30
 -13   6   2  126.89   10.60
  12  -6  -2  282.67   16.80
  12  -6  -2  272.97   16.80
  12  -6  -2  304.27   16.70
 -12  -6   2  270.07   17.90
  12   6  -2  281.67   14.70
  12   6  -2  301.67   16.60
  12   6  -2  263.87   16.70
 -12   6   2  266.07   16.90
  11  -6  -2  456.55   23.10
 -11  -6   2  415.46   23.90
  11  -6  -2  464.05   22.70
  11  -6  -2  412.66   22.90
  11   6  -2  414.36   21.20
 -11   6   2  440.16   23.10
  11   6  -2  457.65   22.40
  11   6  -2  403.86   23.00
  10  -6  -2  423.26   22.80
  10  -6  -2  451.95   23.00
 -10  -6   2  435.46   23.70
  10  -6  -2  453.55   22.70
  10   6  -2  473.95   22.50
  10   6  -2  410.86   23.30
 -10   6   2  425.66   22.70
   9  -6  -2  506.35   25.60
   9  -6  -2  532.75   25.00
  -9  -6   2  501.75   31.20
   9  -6  -2  501.95   25.70
  -9   6   2  502.65   25.30
   9   6  -2  495.65   26.30
   9   6  -2  533.75   25.00
   8  -6  -2  255.57   13.80
   8  -6  -2  238.58   14.40
   8  -6  -2  274.27   14.70
  -8  -6   2  257.07   14.80
  -8   6   2  255.17   14.10
   8   6  -2  267.17   13.90
  -7  -6   2  591.84   29.10
   7  -6  -2  579.34   28.10
   7  -6  -2  649.04   29.10
   7  -6  -2  597.14   29.10
  -7   6   2  618.54   28.70
   7   6  -2  642.74   28.40
   6  -6  -2 1086.09   49.50
   6  -6  -2 1144.79   49.40
  -6  -6   2 1085.69   49.60
   6  -6  -2 1104.49   48.50
  -6   6   2 1123.99   49.20
   6   6  -2 1138.89   48.70
   5  -6  -2 1054.19   46.40
   5  -6  -2 1033.30   45.30
   5  -6  -2 1087.09   46.30
  -5  -6   2 1092.59   45.00
  -5  -6   2 1031.00   46.40
  -5   6   2 1045.00   46.20
   5   6  -2 1060.39   45.80
  -5   6   2  989.60   45.10
   4  -6  -2 1101.69   47.20
   4  -6  -2 1085.89   46.00
   4  -6  -2 1082.99   47.20
  -4  -6   2 1048.50   47.20
  -4  -6   2 1101.09   46.00
  -4   6   2 1005.50   47.00
   4   6  -2 1084.09   46.60
  -4   6   2 1129.09   47.30
   3  -6  -2 1062.89   44.10
   3  -6  -2 1012.90   44.70
  -3  -6   2 1007.40   43.70
   3  -6  -2 1075.09   45.00
  -3  -6   2 1027.00   45.00
  -3   6   2  965.20   45.50
   3   6  -2 1055.59   44.30
  -3   6   2 1041.30   45.00
   2  -6  -2 1201.48   53.19
  -2  -6   2 1285.17   52.79
   2  -6  -2 1284.77   53.79
  -2  -6   2 1227.48   53.59
  -2   6   2 1265.87   53.69
  -2   6   2 1237.08   51.89
   2   6  -2 1258.77   52.59
  -2   6   2 1202.18   54.99
   1  -6  -2 1424.16   59.59
   1  -6  -2 1425.86   60.29
  -1  -6   2 1381.66   59.49
  -1  -6   2 1376.06   60.69
  -1  -6   2 1374.46   60.19
   1   6  -2 1468.25   59.29
  -1   6   2 1434.96   58.99
  -1   6   2 1456.45   60.39
  -1   6   2 1302.07   61.99
   0  -6  -2 1541.75   65.19
   0  -6   2 1445.06   66.19
   0  -6   2 1500.65   64.79
   0  -6   2 1552.44   65.39
   0  -6  -2 1573.64   64.39
   0  -6   2 1586.24   65.99
   0  -6  -2 1448.66   63.79
   0  -6  -2 1557.34   65.59
   0   6   2 1533.25   64.99
   0   6   2 1377.56   67.19
   0   6  -2 1639.24   64.59
   0   6   2 1544.15   64.09
  -1  -6  -2 1218.98   51.99
  -1  -6  -2 1280.07   50.89
   1  -6   2 1239.28   52.49
   1  -6   2 1223.18   52.39
  -1  -6  -2 1224.18   52.29
  -1   6  -2 1267.07   51.39
   1   6   2 1168.78   52.59
   1   6   2 1169.58   51.09
   1   6   2 1082.49   54.09
  -1   6  -2 1167.18   50.39
   2  -6   2 1089.59   46.10
   2  -6   2 1066.49   46.20
  -2  -6  -2 1104.29   46.30
   2  -6   2 1076.19   44.20
   2   6   2 1047.80   45.20
   2   6   2 1025.50   48.30
   2   6   2 1078.89   45.50
   2   6   2  940.71   44.40
  -3  -6  -2  788.12   35.10
   3  -6   2  815.42   34.90
   3  -6   2  807.32   35.30
   3   6   2  803.32   34.30
   3   6   2  721.13   33.60
   3   6   2  753.42   36.90
   4  -6   2  531.15   23.90
   4  -6   2  523.05   22.30
  -4  -6  -2  517.05   24.40
  -4   6  -2  543.45   23.80
   4   6   2  465.75   23.10
   4   6   2  521.75   26.20
   5  -6   2  907.11   39.70
  -5  -6  -2  846.02   39.30
   5  -6   2  899.41   38.80
   5  -6   2  914.51   37.20
   5   6   2  831.92   36.60
   5   6   2  827.92   40.80
  -5   6  -2  891.91   38.60
   5   6   2  818.42   38.20
   6  -6   2  796.82   34.70
   6  -6   2  854.01   37.50
   6  -6   2  827.42   36.30
   6  -6   2  851.41   36.70
  -6  -6  -2  782.12   37.00
   6   6   2  742.73   37.90
   6   6   2  759.82   33.80
  -6   6  -2  796.12   36.10
   6   6   2  809.42   35.90
   6   6   2  778.02   34.00
  -7  -6  -2  552.24   28.50
   7  -6   2  587.74   26.30
   7  -6   2  605.24   28.40
   7  -6   2  594.84   27.70
   7  -6   2  612.24   29.10
   7   6   2  534.55   29.00
   7   6   2  609.84   27.50
  -7   6  -2  580.44   27.70
   7   6   2  591.94   25.40
   8  -6   2  351.46   18.80
  -8  -6  -2  356.66   19.10
   8  -6   2  341.57   16.70
   8  -6   2  352.46   18.10
   8  -6   2  350.46   19.10
   8   6   2  325.97   19.20
  -8   6  -2  329.67   17.90
   8   6   2  337.97   15.50
   8   6   2  336.77   17.50
  -9  -6  -2  248.88   15.90
   9  -6   2  267.27   15.90
   9  -6   2  270.87   16.00
   9  -6   2  250.57   17.80
   9  -6   2  264.27   13.80
   9   6   2  268.27   12.50
   9   6   2  257.07   16.00
  -9   6  -2  265.57   15.20
  10  -6   2  440.76   22.60
  10  -6   2  448.86   23.80
  10  -6   2  465.95   25.10
 -10  -6  -2  460.65   25.60
  10  -6   2  480.35   25.10
 -10   6  -2  497.45   24.70
  10   6   2  450.45   25.20
  10   6   2  502.75   24.10
  10   6   2  480.55   21.30
  11  -6   2  315.37   18.10
  11  -6   2  337.87   19.40
  11  -6   2  314.67   18.90
  11  -6   2  322.07   19.40
 -11  -6  -2  310.37   20.10
 -11   6  -2  344.17   19.30
  11   6   2  385.26   19.10
  11   6   2  308.97   19.30
  12  -6   2  213.78   14.20
  12  -6   2  184.88   20.50
 -12  -6  -2  203.78   15.40
  12  -6   2  195.48   12.80
  12  -6   2  193.88   11.90
  12   6   2  212.78   13.60
  12   6   2  235.28   14.30
  12   6   2  193.78   13.80
 -12   6  -2  192.18   13.80
  13  -6   2  124.69    9.80
  13  -6   2  136.39   11.00
 -13  -6  -2  131.89   12.40
  13  -6   2  117.59    8.60
  13  -6   2  125.19   11.10
 -13   6  -2  130.49   11.30
  13   6   2  146.29   10.60
  13   6   2  144.59   11.20
  13   6   2  120.99   10.30
  14  -7  -2    4.20    3.40
  14  -7  -2    4.10    3.00
 -14  -7   2    1.60    3.70
  14  -7  -2    6.20    3.80
 -14   7   2    1.80    3.10
  14   7  -2    2.00    2.90
  14   7  -2    3.90    2.70
  13  -7  -2   79.69    8.20
  13  -7  -2   73.09    7.70
 -13  -7   2   65.09    8.60
  13  -7  -2   75.79    8.10
  13   7  -2   68.29    5.90
 -13   7   2   69.49    8.10
  13   7  -2   75.19    8.00
  13   7  -2   64.49    7.50
  12  -7  -2   35.10    4.00
  12  -7  -2   43.90    5.60
  12  -7  -2   26.80    5.40
  12  -7  -2   34.10    5.70
 -12  -7   2   36.30    6.50
  12   7  -2   30.90    5.50
  12   7  -2   28.90    4.00
 -12   7   2   32.10    5.70
  12   7  -2   40.30    5.40
  11  -7  -2    2.50    1.40
  11  -7  -2    2.90    2.50
  11  -7  -2   -0.10    2.00
  11  -7  -2    2.50    2.40
 -11  -7   2    5.00    2.90
  11   7  -2    1.80    2.30
  11   7  -2    3.00    2.00
 -11   7   2    3.20    2.30
  11   7  -2    1.10    2.00
  10  -7  -2  123.79    9.60
 -10  -7   2  121.79   10.20
  10  -7  -2  131.39    9.80
  10  -7  -2  112.59   12.50
 -10   7   2  109.59    8.90
  10   7  -2  110.09    9.70
  10   7  -2  118.29    8.50
   9  -7  -2   46.80    5.00
   9  -7  -2   51.39    5.90
  -9  -7   2   42.50    5.80
   9  -7  -2   49.90    5.90
   9   7  -2   46.80    6.20
  -9   7   2   47.10    5.40
   9   7  -2   44.90    4.90
   8  -7  -2   29.20    3.70
  -8  -7   2   34.20    5.30
   8   7  -2   30.00    3.80
  -8   7   2   26.10    4.90
   7  -7  -2  156.18    9.20
   7  -7  -2  159.08   10.10
  -7  -7   2  154.28   10.30
   7  -7  -2  164.38   10.30
   7   7  -2  163.78    9.40
  -7   7   2  166.18    9.90
   6  -7  -2   55.69    3.00
   6  -7  -2   61.89    5.20
   6  -7  -2   58.29    5.30
  -6  -7   2   56.99    5.30
   6  -7  -2   65.79    4.50
  -6   7   2   63.19    5.10
   6   7  -2   67.39    4.70
  -6   7   2   63.89    3.90
   5  -7  -2   87.59    6.20
  -5  -7   2   82.09    4.70
  -5  -7   2   89.79    6.40
   5  -7  -2   90.89    5.10
   5   7  -2   84.59    5.50
  -5   7   2   86.59    6.10
  -5   7   2   87.39    5.60
  -4  -7   2  424.16   19.00
   4  -7  -2  427.16   20.40
   4  -7  -2  445.06   19.00
   4  -7  -2  443.66   20.70
  -4  -7   2  418.66   20.60
  -4   7   2  452.05   20.80
  -4   7   2  417.66   20.60
   4   7  -2  431.66   19.80
  -3  -7   2   75.19    5.60
   3  -7  -2   92.19    5.60
   3  -7  -2   93.09    6.00
  -3  -7   2   94.19    4.60
  -3   7   2   95.79    6.00
  -3   7   2   75.89    4.10
   3   7  -2   90.89    5.10
  -3   7   2   93.49    7.70
   3   7  -2   81.79    4.70
   2  -7  -2  166.08    8.50
  -2  -7   2  154.48    7.80
   2  -7  -2  160.78    9.00
  -2  -7   2  160.78    8.90
   2   7  -2  150.28    7.80
  -2   7   2  186.08   10.50
  -2   7   2  159.78    8.80
   2   7  -2  163.38    8.10
   1  -7  -2  597.64   26.80
  -1  -7   2  576.64   25.50
   1  -7  -2  600.14   26.50
  -1  -7   2  554.64   26.30
   1  -7  -2  605.54   25.80
  -1  -7   2  569.74   26.90
  -1  -7   2  573.04   26.30
  -1   7   2  558.64   28.30
  -1   7   2  565.14   24.60
  -1   7   2  577.74   26.20
   1   7  -2  603.84   25.40
   0  -7   2  128.49    7.60
   0  -7   2  136.29    7.70
   0  -7   2  128.89    7.00
   0  -7  -2  131.19    7.80
   0  -7  -2  122.39    5.90
   0  -7  -2  134.19    6.70
   0  -7  -2  128.19    7.50
   0   7  -2  138.09    6.80
   0   7   2  120.39    9.00
   0   7   2  126.19    6.20
   0   7   2  125.09    7.20
   1  -7   2  432.46   19.90
  -1  -7  -2  408.36   19.50
   1  -7   2  409.16   19.80
  -1  -7  -2  426.36   18.30
  -1   7  -2  414.36   19.70
   1   7   2  405.56   18.40
   1   7   2  407.06   19.10
   1   7   2  396.26   21.70
  -2  -7  -2  326.07   15.90
   2  -7   2  315.67   15.70
   2  -7   2  322.57   15.70
  -2   7  -2  329.27   15.00
   2   7   2  300.47   14.80
   2   7   2  278.27   13.50
   2   7   2  317.07   17.80
   3  -7   2   22.80    2.90
  -3  -7  -2   15.30    2.70
   3  -7   2   16.20    2.90
  -3   7  -2   16.30    2.20
   3   7   2   10.30    1.40
   3   7   2   11.70    3.00
   3   7   2   18.50    2.10
   3   7   2   19.90    2.30
   4  -7   2  165.88    9.40
   4  -7   2  139.09    6.50
  -4  -7  -2  152.68    9.10
   4  -7   2  140.79    8.60
   4   7   2  134.79    7.50
  -4   7  -2  146.29    8.30
   4   7   2  140.89   10.30
  -5  -7  -2  138.59    9.10
   5  -7   2  140.79    9.20
   5  -7   2  145.59    6.70
   5  -7   2  153.08    8.80
  -5   7  -2  141.19    8.30
   5   7   2  122.79    7.60
   5   7   2  132.59   10.20
   6  -7   2    4.10    2.00
  -6  -7  -2    2.50    1.70
   6  -7   2    1.70    1.50
   6  -7   2    4.30    1.10
  -6   7  -2    5.80    1.80
   6   7   2    3.50    0.80
   6   7   2    4.70    2.30
   6   7   2    6.10    1.80
  -7  -7  -2  172.38   11.20
   7  -7   2  161.38    8.40
   7  -7   2  174.88   10.40
   7  -7   2  156.18   10.90
   7   7   2  155.98   11.60
   7   7   2  164.08    9.50
   7   7   2  158.48    7.70
  -7   7  -2  161.08   10.10
   8  -7   2   69.69    6.10
   8  -7   2   87.39    7.80
  -8  -7  -2   78.49    7.40
   8   7   2   81.59    6.20
   8   7   2   70.99    7.50
   8   7   2   73.99    4.30
  -8   7  -2   78.59    6.70
   9  -7   2    4.20    1.60
   9  -7   2   12.10    3.50
   9  -7   2   -0.80    2.10
   9  -7   2    3.50    2.30
  -9  -7  -2    2.30    2.40
   9   7   2    2.90    1.30
   9   7   2    4.90    2.10
  -9   7  -2    3.10    2.30
   9   7   2    1.60    2.30
  10  -7   2   35.70    6.20
  10  -7   2   34.10    5.70
  10  -7   2   39.80    5.20
  10  -7   2   37.10    3.70
 -10  -7  -2   26.30    5.40
  10   7   2   35.80    4.80
  10   7   2   33.80    5.90
 -10   7  -2   26.00    5.00
 -11  -7  -2   44.30    8.00
  11  -7   2   43.80    5.60
  11  -7   2   50.19    6.80
  11  -7   2   54.49    4.60
  11   7   2   56.99    6.00
  11   7   2   48.10    6.80
 -11   7  -2   40.20    6.30
  11   7   2   56.19    6.50
 -12  -7  -2    4.80    3.40
  12  -7   2    6.30    2.90
  12  -7   2   -0.40    2.80
 -12   7  -2    0.50    2.40
  12   7   2    6.90    4.50
  12   7   2   -1.90    2.40
  12   7   2    0.60    2.40
  13  -8  -2  353.86   20.40
  13  -8  -2  320.27   21.00
  13  -8  -2  320.47   19.90
 -13  -8   2  338.87   22.10
  13   8  -2  306.17   26.10
  13   8  -2  335.27   16.80
  13   8  -2  351.56   19.10
 -13   8   2  314.57   20.30
  12  -8  -2  162.38   11.30
  12  -8  -2  163.58   12.10
  12  -8  -2  132.39   15.20
 -12  -8   2  151.48   13.80
  12   8  -2  148.49    9.30
 -12   8   2  160.78   12.10
  12   8  -2  147.19   12.20
  12   8  -2  170.18   11.10
  11  -8  -2  107.19    8.40
  11  -8  -2   98.49    9.00
  11  -8  -2  104.59    9.30
 -11  -8   2  109.39   10.00
  11   8  -2   88.79    9.10
 -11   8   2   96.69    8.90
  11   8  -2  100.99    6.90
  11   8  -2  108.39    8.20
 -10  -8   2  179.98   13.10
  10  -8  -2  195.18   12.50
  10  -8  -2  177.48   11.30
  10  -8  -2  180.58   12.50
  10   8  -2  164.68   12.90
 -10   8   2  172.88   12.00
  10   8  -2  179.18   11.20
  -9  -8   2  595.64   30.50
   9  -8  -2  598.14   28.60
   9  -8  -2  619.04   30.00
   9  -8  -2  605.64   30.20
  -9   8   2  585.54   29.40
   9   8  -2  583.44   31.20
   8  -8  -2 1037.20   46.10
   8  -8  -2  942.71   46.00
  -8  -8   2  961.70   46.30
   8  -8  -2 1041.90   44.70
  -8   8   2  948.71   45.40
   8   8  -2  989.40   47.80
   8   8  -2 1035.30   44.80
  -7  -8   2  719.23   35.70
   7  -8  -2  760.92   35.70
   7  -8  -2  762.32   34.00
   7  -8  -2  780.02   37.20
   7   8  -2  753.82   34.40
  -6  -8   2  249.68   14.40
   6  -8  -2  258.47   12.60
   6  -8  -2  273.67   14.40
   6  -8  -2  251.27   14.20
  -6   8   2  232.28   13.70
  -6   8   2  268.27   12.70
   6   8  -2  262.37   13.20
   5  -8  -2  185.48   11.10
   5  -8  -2  201.68   11.20
  -5  -8   2  193.08   11.50
  -5   8   2  193.98   11.20
  -5   8   2  198.78   10.70
   5   8  -2  201.78   10.30
  -4  -8   2  846.62   36.60
  -4  -8   2  862.81   39.00
   4  -8  -2  869.01   38.90
   4  -8  -2  848.32   38.50
  -4   8   2  894.91   39.20
   4   8  -2  841.02   38.30
  -4   8   2  864.21   38.80
  -3  -8   2 1523.75   67.59
   3  -8  -2 1574.24   67.69
  -3  -8   2 1476.65   65.59
   3  -8  -2 1566.24   67.09
   3   8  -2 1590.94   66.89
  -3   8   2 1573.04   68.79
  -3   8   2 1637.64   67.59
   3   8  -2 1534.05   66.39
   2  -8  -2 1664.43   70.09
  -2  -8   2 1621.84   70.69
  -2  -8   2 1622.44   69.09
   2  -8  -2 1658.63   70.79
   2   8  -2 1633.54   69.39
  -2   8   2 1656.93   70.59
  -2   8   2 1640.14   72.49
   2   8  -2 1598.24   69.39
   1  -8  -2  477.35   21.70
   1  -8  -2  432.66   21.60
  -1  -8   2  429.16   20.20
   1  -8  -2  438.46   20.50
  -1  -8   2  457.35   21.40
  -1  -8   2  470.25   21.50
  -1   8   2  439.56   21.10
  -1   8   2  461.85   23.60
   0  -8  -2  437.26   21.00
   0  -8  -2  433.16   19.50
   0  -8  -2  430.66   20.70
   0  -8   2  433.36   19.80
   0  -8   2  439.26   20.60
   0  -8  -2  393.36   18.20
   0  -8   2  430.56   20.70
   0   8   2  438.96   23.00
   0   8   2  419.36   18.60
   0   8   2  427.36   20.20
   0   8  -2  443.36   19.60
   1  -8   2  693.53   32.00
   1  -8   2  695.93   31.00
  -1  -8  -2  682.13   31.80
  -1  -8  -2  693.23   31.60
   1  -8   2  705.33   31.80
   1  -8   2  686.13   31.20
   1   8   2  664.23   30.80
   1   8   2  693.53   34.20
   1   8   2  685.43   29.90
   2  -8   2  872.61   38.30
  -2  -8  -2  808.62   38.10
   2  -8   2  867.21   38.20
  -2   8  -2  862.81   37.10
   2   8   2  815.22   40.40
   2   8   2  809.72   37.00
   2   8   2  829.62   36.40
  -3  -8  -2 1875.71   79.09
   3  -8   2 1870.21   78.69
   3  -8   2 1778.02   78.59
   3   8   2 1792.12   77.49
  -3   8  -2 1917.11   77.89
   3   8   2 1793.32   81.29
   3   8   2 1680.03   76.09
   3   8   2 1811.62   77.29
   4  -8   2  887.21   38.90
   4  -8   2  852.51   39.20
  -4  -8  -2  864.41   39.30
   4   8   2  848.82   37.90
   4   8   2  799.62   36.80
  -4   8  -2  880.71   38.30
   4   8   2  847.02   41.40
   5  -8   2  270.37   13.90
   5  -8   2  255.17   14.30
  -5  -8  -2  242.28   14.10
   5   8   2  223.38   12.00
   5   8   2  245.28   15.70
  -5   8  -2  250.37   13.10
   6  -8   2  169.68   11.20
  -6  -8  -2  170.28   11.20
   6  -8   2  182.68   10.70
   6   8   2  169.98   13.20
  -6   8  -2  164.48   10.00
   6   8   2  151.38    9.10
   7  -8   2  397.06   18.90
  -7  -8  -2  448.96   23.20
   7  -8   2  454.45   23.40
   7  -8   2  454.55   22.30
   7   8   2  410.16   23.90
  -7   8  -2  439.36   21.80
   7   8   2  433.46   20.80
   8  -8   2  776.72   35.90
   8  -8   2  765.12   37.00
  -8  -8  -2  736.83   36.70
   8  -8   2  694.43   32.50
   8   8   2  798.02   34.60
  -8   8  -2  735.53   35.30
   8   8   2  733.03   37.60
   9  -8   2  612.24   29.30
  -9  -8  -2  558.74   30.10
   9  -8   2  582.44   30.10
  -9   8  -2  539.05   28.50
   9   8   2  574.64   30.70
   9   8   2  565.34   27.70
   9   8   2  599.24   28.80
 -10  -8  -2  194.28   13.80
  10  -8   2  175.48   12.90
  10  -8   2  158.58   11.80
  10   8   2  166.48   13.20
  10   8   2  181.58   11.40
  10   8   2  189.98   12.30
 -10   8  -2  164.78   12.00
  11  -8   2   28.70    5.70
 -11  -8  -2   29.00    6.20
  11  -8   2   31.60    5.40
  11   8   2   37.00    5.20
  11   8   2   34.20    5.60
  11   8   2   37.50    6.20
 -11   8  -2   19.30    4.60
  12  -8   2  132.19   11.60
 -12  -8  -2  137.69   12.70
  12  -8   2  121.99   10.10
  12   8   2  127.29   10.70
  12   8   2  121.49    9.80
  12   8   2  125.29   11.50
 -12   8  -2  129.39   10.90
  12  -9  -2   58.79    7.90
 -12  -9   2   54.49    9.00
  12  -9  -2   70.89    8.60
  12  -9  -2   61.19    6.80
  12   9  -2   73.89    7.10
  12   9  -2   69.49    9.30
 -12   9   2   61.99    7.80
  12   9  -2   66.69    5.70
  11  -9  -2    3.70    3.10
 -11  -9   2    2.30    3.10
  11  -9  -2   -0.70    1.80
  11   9  -2    0.70    2.30
  11   9  -2    3.60    2.30
  11   9  -2   -0.30    1.70
  10  -9  -2  157.98   11.80
  10  -9  -2  158.18   10.30
  10  -9  -2  152.78   11.80
 -10  -9   2  165.68   12.80
  10   9  -2  157.48   12.60
  10   9  -2  171.78   10.50
 -10   9   2  150.68   11.20
   9  -9  -2   57.69    6.60
  -9  -9   2   63.79    7.20
   9  -9  -2   51.49    6.40
   9  -9  -2   54.69    5.10
  -9   9   2   64.09    6.30
   9   9  -2   64.29    5.60
   9   9  -2   47.50    6.80
   8  -9  -2   24.40    3.20
  -8  -9   2   31.00    5.20
   8  -9  -2   19.10    4.20
   8  -9  -2   28.60    5.10
  -8   9   2   27.00    4.30
   8   9  -2   25.90    5.40
   8   9  -2   24.00    3.40
  -7  -9   2  214.18   13.40
   7  -9  -2  204.18   12.70
   7  -9  -2  196.78   12.70
   7   9  -2  208.48   11.50
  -7   9   2  199.98   12.20
   6  -9  -2   67.99    6.00
  -6  -9   2   54.89    6.00
   6  -9  -2   47.50    5.40
   6   9  -2   55.69    4.70
  -6   9   2   52.19    5.50
  -6   9   2   66.09    4.80
   5  -9  -2   39.10    4.20
  -5  -9   2   38.40    4.70
   5  -9  -2   33.60    4.10
  -5   9   2   35.10    4.10
  -5   9   2   35.40    3.80
   5   9  -2   31.20    3.10
  -4  -9   2  300.37   16.30
   4  -9  -2  296.87   16.10
   4  -9  -2  298.17   15.70
   4   9  -2  304.27   14.70
  -4   9   2  315.57   16.00
  -4   9   2  332.67   16.60
   3  -9  -2   76.39    5.60
   3  -9  -2   56.59    4.60
  -3  -9   2   51.39    3.20
  -3  -9   2   56.99    5.10
   3   9  -2   54.19    4.30
  -3   9   2   58.19    5.60
  -3   9   2   59.19    4.90
   3   9  -2   58.89    4.00
  -2  -9   2  162.08    8.40
   2  -9  -2  182.78   10.50
  -2  -9   2  167.78   10.20
   2  -9  -2  177.88   10.40
   2  -9  -2  172.08    9.50
   2   9  -2  166.78   10.50
   2   9  -2  174.68    9.00
  -2   9   2  190.28   11.80
  -2   9   2  173.28    9.90
  -1  -9   2  259.57   13.80
  -1  -9   2  272.67   14.20
   1  -9  -2  261.37   13.10
  -1  -9   2  258.97   12.50
   1  -9  -2  272.07   14.40
  -1  -9   2  269.37   14.80
   1  -9  -2  260.57   14.20
   1   9  -2  236.38   15.00
  -1   9   2  287.67   16.30
  -1   9   2  257.77   13.60
   0  -9   2   47.80    4.70
   0  -9  -2   53.89    5.10
   0  -9   2   52.79    3.90
   0  -9   2   43.10    5.00
   0  -9  -2   52.29    3.80
   0  -9   2   51.59    4.80
   0  -9  -2   48.50    4.80
   0   9  -2   51.19    3.90
   0   9   2   55.79    6.20
   0   9   2   49.00    4.20
   0   9   2   45.80    2.80
   1  -9   2  439.16   22.00
   1  -9   2  432.86   20.50
   1  -9   2  446.66   21.60
   1  -9   2  436.76   21.20
  -1  -9  -2  442.46   21.90
  -1  -9  -2  428.56   21.40
   1   9   2  428.16   19.30
   1   9   2  432.66   23.90
  -1   9  -2  437.56   20.30
   1   9   2  415.56   20.50
  -2  -9  -2  259.27   14.40
   2  -9   2  257.77   14.30
   2  -9   2  261.97   14.20
   2   9   2  252.17   12.30
   2   9   2  248.28   13.10
   2   9   2  254.57   16.30
  -2   9  -2  256.77   13.10
   3  -9   2   11.00    2.70
  -3  -9  -2   10.00    2.70
   3  -9   2    9.00    2.40
  -3   9  -2    8.60    2.00
   3   9   2    7.90    1.80
   3   9   2    4.60    2.30
   3   9   2    8.10    1.70
   4  -9   2  214.28   12.70
   4  -9   2  213.58   12.60
  -4  -9  -2  219.38   13.40
   4   9   2  227.68   11.50
  -4   9  -2  225.58   11.90
   4   9   2  201.78   10.10
   4   9   2  212.78   15.60
  -5  -9  -2  141.29   10.00
   5  -9   2  138.49    9.70
   5  -9   2  138.79   10.50
   5   9   2  140.79    8.50
  -5   9  -2  138.89    8.80
   5   9   2  145.39   11.50
   5   9   2  132.49    7.50
   6  -9   2   22.10    4.40
   6  -9   2   31.50    4.90
  -6  -9  -2   21.50    4.50
   6   9   2   25.50    2.90
  -6   9  -2   27.00    4.40
   6   9   2   25.80    3.60
   6   9   2   32.00    5.50
   7  -9   2   95.69    8.60
   7  -9   2   94.99    8.00
  -7  -9  -2   91.79    8.70
   7   9   2   91.09    7.20
  -7   9  -2   97.89    7.50
   7   9   2   92.99    6.40
   7   9   2   95.99    9.40
   8  -9   2   47.90    5.80
   8  -9   2   46.60    6.40
  -8  -9  -2   51.79    6.70
  -8   9  -2   45.00    5.10
   8   9   2   43.20    6.50
   8   9   2   49.20    4.70
   8   9   2   49.10    5.30
  -9  -9  -2   26.70    5.60
   9  -9   2   25.40    5.80
   9  -9   2   29.30    5.10
   9   9   2   28.10    4.10
   9   9   2   23.70    5.30
   9   9   2   38.00    5.20
  -9   9  -2   24.80    4.60
  10  -9   2   73.59    8.30
 -10  -9  -2   72.59    9.10
  10  -9   2   78.39    7.60
 -10   9  -2   72.29    7.50
  10   9   2   74.29    7.60
  10   9   2   74.49    8.60
  10   9   2   65.99    6.40
  11  -9   2   24.50    5.00
 -11  -9  -2   21.70    6.00
  11  -9   2   28.20    5.70
  11   9   2   23.50    5.60
  11   9   2   25.10    4.30
  11   9   2   19.60    4.80
 -11   9  -2   20.60    5.00
 -12 -10   2  617.14   33.70
  12 -10  -2  636.74   32.10
  12 -10  -2  561.54   31.20
  12  10  -2  570.44   32.50
  12  10  -2  586.04   29.00
 -12  10   2  566.44   31.00
  11 -10  -2  747.43   37.30
  11 -10  -2  727.93   37.10
 -11 -10   2  765.62   38.80
 -11  10   2  695.13   36.30
  11  10  -2  693.73   33.10
  11  10  -2  700.13   37.90
  11  10  -2  766.12   34.80
  10 -10  -2  336.17   20.30
  10 -10  -2  339.67   20.60
 -10 -10   2  338.97   21.30
  10  10  -2  361.96   18.30
  10  10  -2  356.76   21.80
 -10  10   2  317.27   19.70
  -9 -10   2   30.30    5.80
   9 -10  -2   29.00    5.50
   9 -10  -2   31.30    5.40
   9  10  -2   28.30    4.00
  -9  10   2   23.10    4.60
   9  10  -2   30.50    6.40
   8 -10  -2   15.40    3.70
   8 -10  -2   14.40    3.80
  -8 -10   2   15.10    4.10
   8  10  -2   16.10    4.50
  -8  10   2   17.70    3.80
   8  10  -2   18.30    3.20
   7 -10  -2  390.66   20.60
  -7 -10   2  366.66   20.80
   7 -10  -2  384.96   20.50
  -7  10   2  376.76   20.00
   7  10  -2  372.46   22.60
   7  10  -2  368.46   18.60
  -6 -10   2 1973.40   88.19
   6 -10  -2 2019.20   87.59
   6 -10  -2 1902.91   87.59
   6  10  -2 1981.00   85.89
  -6  10   2 1933.11   87.29
  -6  10   2 2213.38   86.49
   5 -10  -2 2066.99   90.29
  -5 -10   2 1971.80   94.59
   5 -10  -2 2033.40   90.69
  -5  10   2 2054.89   90.39
   5  10  -2 2051.39   88.79
  -5  10   2 2313.17   90.59
   4 -10  -2  296.47   16.20
  -4 -10   2  275.37   16.20
   4 -10  -2  282.17   15.30
   4  10  -2  288.37   14.30
  -4  10   2  342.87   16.90
  -4  10   2  280.77   15.70
  -3 -10   2   37.70    4.50
   3 -10  -2   40.00    4.00
   3 -10  -2   31.10    5.50
  -3  10   2   38.90    4.10
   3  10  -2   35.30    3.10
   3  10  -2   39.50    3.10
  -3  10   2   42.80    4.90
  -2 -10   2   18.50    3.60
   2 -10  -2   19.80    3.50
   2 -10  -2   16.50    2.90
   2 -10  -2   19.30    3.40
  -2 -10   2   18.10    1.70
  -2  10   2   15.20    3.50
   2  10  -2   16.30    2.10
  -2  10   2   18.70    3.10
   2  10  -2   18.20    2.20
   1 -10  -2 1066.89   47.50
   1 -10  -2 1062.59   46.00
   1 -10  -2 1067.29   47.70
  -1 -10   2  967.60   44.90
  -1 -10   2 1088.19   47.40
   1  10  -2 1037.60   45.60
   1  10  -2 1010.00   45.70
  -1  10   2 1013.20   46.50
  -1  10   2 1102.99   49.80
   0 -10  -2 3219.28  134.89
   0 -10  -2 3267.97  137.09
   0 -10   2 3264.07  136.59
   0 -10   2 3125.59  137.39
   0 -10   2 3031.20  134.59
   0 -10   2 3184.48  136.39
   0 -10  -2 3231.68  136.79
   0  10  -2 3210.88  135.09
   0  10   2 3126.49  135.69
   0  10   2 3316.17  139.59
  -1 -10  -2 1804.62   78.19
   1 -10   2 1759.22   76.69
   1 -10   2 1825.32   78.09
  -1 -10  -2 1870.81   78.79
   1 -10   2 1794.22   78.69
   1 -10   2 1825.32   77.79
   1  10   2 1726.23   75.09
   1  10   2 1780.52   80.99
  -1  10  -2 1743.63   76.59
   1  10   2 1705.23   76.89
   2 -10   2  198.08   11.50
  -2 -10  -2  196.68   16.80
   2 -10   2  185.48   12.80
   2 -10   2  195.88   10.90
   2 -10   2  204.08   12.00
   2  10   2  184.08   10.60
   2  10   2  185.58   13.90
  -2  10  -2  193.78   10.60
   2  10   2  184.48    9.60
  -3 -10  -2   39.30    4.90
   3 -10   2   29.10    4.20
   3  10   2   24.10    2.70
   3  10   2   25.40    5.40
  -3  10  -2   28.80    3.30
   3  10   2   32.50    3.40
   4 -10   2   88.89    7.30
  -4 -10  -2   88.39    7.60
   4 -10   2   82.79    7.10
   4  10   2   70.69    4.10
  -4  10  -2   82.09    6.30
   4  10   2   88.69    8.90
   4  10   2   90.99    5.80
   5 -10   2 1012.10   45.80
  -5 -10  -2 1015.60   46.60
   5 -10   2 1027.80   46.20
   5  10   2  988.30   48.80
   5  10   2  986.80   44.10
   5  10   2  913.81   42.30
   6 -10   2 1938.11   82.99
   6 -10   2 1964.80   82.39
  -6 -10  -2 1924.01   83.19
   6  10   2 1656.63   78.89
   6  10   2 1914.11   85.39
   6  10   2 1795.02   82.49
  -6  10  -2 1834.92   81.19
   7 -10   2  718.03   33.80
  -7 -10  -2  730.23   34.80
   7 -10   2  698.23   34.50
   7  10   2  691.63   36.30
   7  10   2  663.03   32.30
  -7  10  -2  669.13   32.70
   7  10   2  622.84   30.60
   8 -10   2   22.50    4.70
  -8 -10  -2   28.80    5.80
   8 -10   2   17.70    4.70
   8  10   2   20.20    5.20
   8  10   2   17.30    3.00
  -8  10  -2   21.30    4.10
   8  10   2   21.70    4.10
   9 -10   2    3.00    3.30
  -9 -10  -2    6.50    4.10
   9 -10   2   14.90    4.20
   9  10   2   14.80    3.60
   9  10   2   11.30    2.70
  -9  10  -2   14.70    3.80
   9  10   2   12.20    4.40
  10 -10   2   97.09   10.30
 -10 -10  -2  115.99   11.10
  10 -10   2  110.19    9.60
 -10  10  -2   93.09    8.80
  10  10   2  100.19    8.80
  10  10   2   97.49   10.50
  10  10   2   96.29    7.70
  11 -10   2  409.36   24.50
 -11 -10  -2  445.26   26.00
  11 -10   2  374.46   22.80
  11  10   2  440.76   22.90
  11  10   2  411.66   25.20
  11  10   2  378.66   21.00
 -11  10  -2  395.76   23.10
 -11 -11   2    4.90    4.20
  11 -11  -2    4.20    3.50
  11 -11  -2   -1.50    2.70
  11  11  -2   -1.30    2.30
  11  11  -2    1.90    2.50
 -11  11   2    1.70    3.10
  10 -11  -2  264.17   17.40
  10 -11  -2  253.87   17.20
 -10 -11   2  259.77   18.30
 -10  11   2  257.97   16.50
  10  11  -2  261.57   18.60
  10  11  -2  270.97   14.70
  -9 -11   2   72.99    8.80
   9 -11  -2   68.79    8.00
   9 -11  -2   61.49   10.50
  -9  11   2   68.19    7.20
   9  11  -2   64.59    5.90
   9  11  -2   71.99    9.40
   8 -11  -2   91.49    8.20
   8 -11  -2   80.39    8.10
  -8 -11   2   90.59    8.90
   8  11  -2   90.59    9.80
  -8  11   2   84.79    7.60
   7 -11  -2  327.97   18.90
  -7 -11   2  366.56   19.90
   7 -11  -2  338.37   18.80
   7  11  -2  305.07   20.90
   7  11  -2  327.07   16.60
  -7  11   2  324.67   18.30
  -6 -11   2   93.49    8.50
   6 -11  -2   82.69    7.40
   6 -11  -2   82.69    7.70
  -6  11   2   71.99    6.80
  -6  11   2   96.69    6.70
   6  11  -2   82.19    9.10
   6  11  -2   85.19    6.00
  -5 -11   2  137.99   10.60
   5 -11  -2  135.49   10.10
   5 -11  -2  140.99    9.70
  -5  11   2  160.68   10.00
   5  11  -2  139.49    8.20
  -5  11   2  147.89    9.80
  -4 -11   2  348.17   19.70
   4 -11  -2  336.07   18.50
   4 -11  -2  360.56   19.50
  -4  11   2  421.56   20.30
  -4  11   2  345.47   18.80
   4  11  -2  363.26   17.10
   3 -11  -2   74.99    6.90
   3 -11  -2   78.59    7.00
  -3 -11   2   76.99    7.00
   3 -11  -2   71.89    5.90
  -3  11   2   80.69    7.40
  -3  11   2   80.09    6.30
   3  11  -2   64.49    4.60
   3  11  -2   70.09    5.00
   2 -11  -2  239.78   14.00
  -2 -11   2  234.88   16.20
   2 -11  -2  227.48   12.40
   2 -11  -2  231.08   13.80
  -2 -11   2  202.18   10.20
   2  11  -2  230.18   11.80
  -2  11   2  207.38   16.20
   2  11  -2  245.78   12.00
  -1 -11   2  385.26   19.10
   1 -11  -2  429.36   20.50
   1 -11  -2  395.96   18.50
   1 -11  -2  439.96   22.50
  -1 -11   2  440.66   22.20
   1 -11  -2  428.16   22.30
   1  11  -2  453.25   20.40
  -1  11   2  405.26   21.10
  -1  11   2  489.45   24.80
   1  11  -2  415.56   20.10
   0 -11   2   29.90    4.60
   0 -11  -2   21.60    4.00
   0 -11  -2   35.50    4.60
   0 -11   2   22.80    4.50
   0 -11   2   14.90    3.40
   0 -11  -2   21.20    2.80
   0  11   2   18.00    3.20
   0  11  -2   18.50    3.00
   1 -11   2  288.17   19.10
  -1 -11  -2  332.77   18.10
   1 -11   2  305.47   15.60
  -1 -11  -2  311.77   17.50
   1 -11   2  322.67   18.10
   1 -11   2  313.57   17.50
   1  11   2  298.77   13.90
   1  11   2  307.27   16.20
  -1  11  -2  314.77   15.90
   1  11   2  330.47   20.10
   2 -11   2  470.55   24.00
  -2 -11  -2  485.45   24.80
   2 -11   2  440.66   22.50
   2 -11   2  475.85   24.70
   2 -11   2  469.25   25.90
   2  11   2  452.05   23.90
   2  11   2  517.55   27.50
  -2  11  -2  486.65   22.80
   2  11   2  443.16   21.00
   3 -11   2    6.60    2.20
   3 -11   2    8.40    3.00
  -3 -11  -2    3.00    2.60
   3 -11   2    3.70    2.30
   3  11   2    2.90    1.30
   3  11   2    0.40    2.20
  -3  11  -2   10.50    2.50
   3  11   2    7.90    2.10
   4 -11   2  324.27   18.20
  -4 -11  -2  342.77   18.90
   4 -11   2  316.17   17.90
   4  11   2  322.47   20.70
   4  11   2  295.37   15.50
  -4  11  -2  310.37   18.10
   5 -11   2  211.38   13.80
  -5 -11  -2  212.18   14.30
   5 -11   2  219.78   13.80
   5  11   2  211.88   15.90
   5  11   2  206.48   11.60
  -5  11  -2  206.98   12.50
   6 -11   2    3.30    2.70
   6 -11   2    3.10    2.60
  -6 -11  -2    8.20    3.60
  -6  11  -2    4.90    2.20
   6  11   2    5.90    2.10
  -6  11  -2    4.20    2.00
   6  11   2    5.70    3.60
   7 -11   2  182.88   13.00
  -7 -11  -2  185.68   13.40
   7 -11   2  182.78   12.60
  -7  11  -2  161.98   11.20
   7  11   2  166.88   10.80
   7  11   2  166.48   14.10
   8 -11   2  102.49   12.20
   8 -11   2  109.09    9.90
  -8 -11  -2   89.59   10.10
   8  11   2   93.49    7.80
  -8  11  -2  112.69    8.70
   9 -11   2   11.30    4.10
  -9 -11  -2   12.40    4.70
   9 -11   2    8.80    4.20
   9  11   2   10.80    4.50
  -9  11  -2   12.40    3.80
  10 -11   2  138.19   11.50
 -10 -11  -2  145.19   13.40
  10 -11   2  136.59   12.60
 -10  11  -2  134.09   10.70
  10  11   2  133.69   10.30
  10  11   2  147.79   13.30
 -10 -12   2  153.78   13.40
  10 -12  -2  120.89   11.40
  10 -12  -2  154.58   12.50
  10  12  -2  125.99   12.70
 -10  12   2  135.69   11.00
  -9 -12   2  433.66   26.10
   9 -12  -2  455.45   25.80
   9 -12  -2  497.15   26.00
   9  12  -2  462.15   22.20
  -9  12   2  436.96   24.50
   9  12  -2  443.36   27.50
   8 -12  -2  657.63   33.60
   8 -12  -2  641.24   33.10
  -8 -12   2  669.13   34.70
   8  12  -2  651.83   29.90
   8  12  -2  625.04   35.80
   7 -12  -2  321.17   18.60
   7 -12  -2  308.57   17.90
  -7 -12   2  292.07   18.80
  -7  12   2  295.77   17.40
   7  12  -2  307.47   15.30
   7  12  -2  301.47   20.50
   6 -12  -2   60.79    7.20
   6 -12  -2   78.89    7.20
  -6 -12   2   75.89    8.10
   6  12  -2   65.29    8.60
   6  12  -2   66.29    5.10
  -6  12   2   78.59    6.40
  -6  12   2   73.39    6.60
  -5 -12   2   31.30    5.70
   5 -12  -2   18.80    4.30
   5 -12  -2   21.90    4.20
  -5  12   2   26.00    4.40
   5  12  -2   27.30    3.10
   5  12  -2   24.90    5.90
  -5  12   2   29.00    4.40
   4 -12  -2  417.76   23.10
  -4 -12   2  460.35   23.80
   4 -12  -2  409.76   23.10
   4 -12  -2  405.66   21.80
   4  12  -2  436.36   20.00
  -4  12   2  507.35   24.10
  -4  12   2  409.66   22.20
   3 -12  -2 1281.57   59.59
   3 -12  -2 1286.57   59.69
  -3 -12   2 1324.47   59.89
  -3  12   2 1229.58   58.39
  -3  12   2 1475.35   61.29
   3  12  -2 1257.57   55.89
   2 -12  -2  746.23   38.10
   2 -12  -2  911.81   41.70
  -2 -12   2  919.11   41.70
   2 -12  -2  899.71   41.60
   2 -12  -2  874.51   39.60
  -2  12   2  875.81   40.30
   2  12  -2  857.71   38.90
   2  12  -2  893.91   37.70
   1 -12  -2  218.48   13.60
   1 -12  -2  193.88   11.50
   1 -12  -2  213.08   13.70
  -1 -12   2  216.18   13.50
   1  12  -2  197.48    9.90
   1  12  -2  219.38   11.60
  -1  12   2  227.48   15.30
  -1  12   2  197.08   12.20
   0 -12  -2   28.50    5.30
   0 -12   2   26.20    5.10
   0 -12   2   37.30    5.20
   0 -12  -2   35.40    5.00
   0  12   2   25.00    4.00
   0  12  -2   25.90    2.50
   0  12   2   32.80    5.80
   0  12  -2   28.30    3.30
   1 -12   2  143.89   11.30
   1 -12   2  146.69    8.80
  -1 -12  -2  156.78   11.40
   1 -12   2  148.59   10.50
   1 -12   2  160.08   10.90
   1  12   2  157.88   13.00
  -1  12  -2  158.78    9.40
   1  12   2  154.58    9.90
   2 -12   2  729.63   34.20
   2 -12   2  724.23   34.40
  -2 -12  -2  705.63   35.00
   2 -12   2  654.83   32.30
   2 -12   2  724.43   35.30
   2  12   2  650.63   31.00
  -2  12  -2  716.73   32.80
   2  12   2  678.43   32.80
   2  12   2  752.12   38.10
   3 -12   2 1120.39   52.79
   3 -12   2 1137.09   52.19
   3 -12   2 1057.49   50.49
   3 -12   2 1142.29   51.79
  -3 -12  -2 1178.88   53.29
   3  12   2 1064.59   48.60
   3  12   2 1073.59   50.39
   3  12   2 1231.98   56.49
  -3  12  -2 1162.08   50.79
  -4 -12  -2  558.94   28.70
   4 -12   2  534.65   27.70
   4 -12   2  505.65   26.30
   4 -12   2  560.94   28.30
   4 -12   2  529.25   27.00
  -4  12  -2  555.24   26.40
   4  12   2  551.24   31.00
   4  12   2  500.55   24.50
   5 -12   2   79.19    8.10
   5 -12   2   77.09    7.90
  -5 -12  -2   87.09    8.90
  -5  12  -2  101.19    7.80
   5  12   2   72.89    6.50
   5  12   2   84.29    9.60
  -5  12  -2   79.89    6.90
   6 -12   2   24.20    5.20
  -6 -12  -2   26.60    5.70
   6 -12   2   20.30    4.90
   6  12   2   19.40    3.40
   6  12   2   23.60    6.30
  -6  12  -2   21.00    3.90
  -7 -12  -2  165.78   13.30
   7 -12   2  182.88   13.50
   7  12   2  166.58   14.60
  -7  12  -2  159.08   11.20
   7  12   2  160.38   10.40
   8 -12   2  461.65   26.10
   8 -12   2  481.05   26.70
  -8 -12  -2  446.16   26.70
   8  12   2  448.26   23.20
   8  12   2  466.75   28.40
  -8  12  -2  445.26   24.30
   9 -12   2  427.16   24.90
  -9 -12  -2  451.85   26.20
   9 -12   2  415.56   25.30
  -9  12  -2  434.06   23.30
   9  12   2  405.66   22.00
   9  12   2  396.06   26.20
   9 -13  -2   47.80    7.50
   9 -13  -2   48.30    7.90
  -9 -13   2   39.60    7.60
  -9  13   2   35.90    6.10
   9  13  -2   38.20    7.80
   8 -13  -2   56.79    7.30
   8 -13  -2   55.89    7.70
  -8 -13   2   58.99    9.00
   8  13  -2   51.69    8.60
  -8  13   2   40.90    6.20
   7 -13  -2  282.27   20.10
   7 -13  -2  291.07   18.30
  -7 -13   2  299.87   19.30
   7  13  -2  298.57   20.80
  -7  13   2  288.57   17.10
   6 -13  -2   21.30    5.60
  -6 -13   2   15.70    4.90
   6 -13  -2   13.10    3.80
   6  13  -2   17.00    5.50
  -6  13   2   18.20    4.10
   5 -13  -2  163.38   11.40
   5 -13  -2  173.68   12.80
  -5 -13   2  166.78   13.00
   5 -13  -2  171.38   12.70
  -5  13   2  161.38   11.40
   5  13  -2  172.28   14.40
  -5  13   2  201.98   12.70
  -4 -13   2  279.57   17.80
   4 -13  -2  282.87   17.60
   4 -13  -2  285.97   17.60
   4 -13  -2  265.47   15.90
   4  13  -2  313.87   20.30
  -4  13   2  285.27   16.60
  -4  13   2  317.57   17.90
   3 -13  -2   39.70    4.90
   3 -13  -2   47.10    6.50
   3 -13  -2   41.40    6.10
  -3 -13   2   39.20    6.50
  -3  13   2   57.89    6.90
   3  13  -2   49.60    7.50
  -3  13   2   46.70    5.20
   2 -13  -2  165.88   12.30
   2 -13  -2  168.18   12.20
  -2 -13   2  159.58   12.20
   2 -13  -2  158.08   10.30
  -2  13   2  165.38   11.00
  -2  13   2  191.58   13.70
   2  13  -2  169.48   10.00
   2  13  -2  183.68   14.40
   1 -13  -2  372.96   21.60
   1 -13  -2  351.36   19.10
   1 -13  -2  363.46   21.50
  -1 -13   2  405.26   21.90
   1  13  -2  380.86   19.30
   1  13  -2  430.16   24.30
  -1  13   2  359.16   20.00
  -1  13   2  423.36   23.70
   0 -13  -2   30.40    5.80
   0 -13   2   42.20    6.00
   0 -13  -2   42.30    6.60
   0  13  -2   47.50    6.90
   0  13   2   41.20    6.80
   0  13  -2   34.60    4.00
   0  13   2   37.50    4.70
   1 -13   2  214.18   14.00
   1 -13   2  235.08   14.70
  -1 -13  -2  239.08   15.30
   1 -13   2  200.68   11.60
   1 -13   2  233.18   15.60
   1  13   2  221.18   13.20
  -1  13  -2  216.68   12.70
   1  13   2  256.17   17.50
   2 -13   2  226.98   14.90
   2 -13   2  219.28   13.00
   2 -13   2  237.28   16.00
  -2 -13  -2  261.27   16.40
   2 -13   2  249.78   15.40
  -2  13  -2  232.08   13.70
   2  13   2  234.38   14.00
   2  13   2  263.77   18.50
  -2  13  -2  298.27   17.50
   3 -13   2    4.70    2.70
   3 -13   2    5.00    3.70
  -3 -13  -2    8.20    3.70
   3 -13   2    5.10    3.20
   3 -13   2    3.90    2.80
  -3  13  -2    2.60    2.70
   3  13   2    5.80    3.60
  -3  13  -2    3.60    2.20
   4 -13   2  184.78   12.80
   4 -13   2  175.68   13.40
   4 -13   2  167.18   11.20
   4 -13   2  186.08   12.80
  -4 -13  -2  189.48   14.00
   4  13   2  166.98   10.70
   4  13   2  206.78   15.90
  -4  13  -2  180.28   11.40
   5 -13   2  200.88   15.20
   5 -13   2  220.88   20.90
   5 -13   2  196.08   13.20
   5 -13   2  218.58   14.30
  -5 -13  -2  231.58   15.80
   5  13   2  192.58   11.30
   5  13   2  234.68   17.80
  -5  13  -2  241.78   16.90
  -5  13  -2  222.98   13.40
   6 -13   2    3.40    3.20
   6 -13   2   -3.30    2.70
  -6 -13  -2    4.30    3.60
   6  13   2    0.40    1.70
   6  13   2    2.50    3.20
  -6  13  -2   -1.10    1.80
   7 -13   2  140.29   12.10
   7 -13   2  152.18   12.40
  -7 -13  -2  148.89   12.90
  -7  13  -2  136.89   10.40
   7  13   2  126.99    9.10
   7  13   2  154.08   14.30
   7 -14  -2  207.88   15.20
   7 -14  -2  218.18   15.60
  -7 -14   2  219.48   16.30
   7 -14  -2  202.18   14.30
  -7  14   2  188.38   13.50
   7  14  -2  226.78   17.60
   6 -14  -2  643.64   34.20
   6 -14  -2  602.14   32.50
  -6 -14   2  698.73   35.10
   6 -14  -2  651.93   34.00
  -6  14   2  625.14   32.30
   6  14  -2  669.83   36.80
   5 -14  -2  695.63   37.10
   5 -14  -2  753.12   39.20
  -5 -14   2  819.42   40.10
   5 -14  -2  776.92   39.30
   5  14  -2  808.62   42.30
  -5  14   2  712.83   37.70
  -5  14   2  895.21   39.00
   4 -14  -2  134.19    9.90
   4 -14  -2  153.48   12.00
  -4 -14   2  144.19   12.50
   4 -14  -2  132.29   11.70
   4  14  -2  149.09   13.70
  -4  14   2  149.09   10.60
   3 -14  -2   14.40    3.30
  -3 -14   2   12.60    4.30
   3 -14  -2   16.30    5.80
   3 -14  -2   17.90    5.40
   3  14  -2   13.50    8.20
  -3  14   2   14.80    4.40
  -3  14   2    7.60    2.90
   2 -14  -2   42.30    7.90
  -2 -14   2   37.40    6.40
   2 -14  -2   39.30    4.50
   2 -14  -2   47.40    9.00
  -2  14   2   33.30    5.20
  -2  14   2   40.90    6.30
   2  14  -2   46.10    7.50
   2  14  -2   35.90    4.10
   1 -14  -2  454.75   26.50
  -1 -14   2  476.75   26.30
   1 -14  -2  479.15   26.80
  -1  14   2  441.16   24.20
   1  14  -2  540.25   29.20
   1  14  -2  449.66   23.40
  -1  14   2  528.35   28.50
   0 -14   2 1027.10   49.99
   0 -14  -2  998.50   50.99
   0  14   2 1171.78   53.59
   0  14   2  948.41   48.00
   0  14  -2  965.80   47.20
   0  14  -2 1201.38   53.19
   1 -14   2  683.83   35.50
  -1 -14  -2  697.13   43.20
  -1  14  -2  671.93   33.10
   1  14   2  777.72   39.40
   1  14   2  620.24   33.30
  -1  14  -2  787.62   37.90
   2 -14   2  101.69   10.20
   2 -14   2  114.59    9.80
  -2 -14  -2  109.69   10.90
   2 -14   2  104.79    9.20
   2  14   2  112.19   14.80
  -2  14  -2  105.99    8.10
  -2  14  -2  125.39   10.90
   2  14   2   91.89    7.90
   3 -14   2    4.40    3.50
  -3 -14  -2   10.30    4.30
   3 -14   2    9.70    3.40
   3 -14   2    5.80    2.30
   3 -14   2    6.90    3.30
   3  14   2   12.30    5.10
  -3  14  -2   10.70    3.90
  -3  14  -2   11.00    2.80
   4 -14   2   61.39    7.40
   4 -14   2   60.39    8.30
   4 -14   2   57.19    5.70
   4 -14   2   50.39    8.70
  -4 -14  -2   70.39    8.90
  -4  14  -2   63.29    6.20
  -4  14  -2   74.19    7.70
   4  14   2   65.59    9.50
   5 -14   2  290.87   18.30
   5 -14   2  252.87   16.10
   5 -14   2  277.77   17.70
   5 -14   2  303.37   19.40
  -5 -14  -2  291.27   19.60
  -5  14  -2  274.87   16.60
   5  14   2  314.27   21.60
  -6 -14  -2  683.43   35.30
   6 -14   2  520.95   35.10
   6 -14   2  648.64   33.10
   6 -14   2  638.54   33.60
   6 -14   2  631.74   34.20
  -6  14  -2  624.64   31.40
   6  14   2  672.93   37.30
   5 -15  -2   10.90    4.50
   5 -15  -2   10.30    4.60
  -5 -15   2    2.50    3.80
   5 -15  -2   12.50    3.60
  -5  15   2    6.60    3.10
   5  15  -2   11.70    5.20
   4 -15  -2   21.90    6.20
   4 -15  -2   21.80    5.40
  -4 -15   2   15.00    4.90
   4 -15  -2   19.20    5.40
   4  15  -2   15.40    5.30
  -4  15   2   16.40    3.60
  -4  15   2   20.00    5.10
   3 -15  -2    2.50    3.00
  -3 -15   2   -0.50    3.10
   3 -15  -2    1.20    2.10
   3 -15  -2    7.20    3.60
   3  15  -2    3.40    3.50
  -3  15   2    4.10    3.50
  -3  15   2    0.70    1.90
  -2 -15   2   28.30    6.00
   2 -15  -2   29.10    6.10
   2 -15  -2   20.10    5.20
  -2  15   2   23.20    4.30
   2  15  -2   29.30    6.90
  -2  15   2   30.10    6.50
   1 -15  -2   28.00    6.10
   1 -15  -2   20.00    5.30
  -1 -15   2   14.70    4.80
  -1  15   2   16.30    4.80
  -1  15   2   24.20    7.30
   1  15  -2   19.60    5.80
   0 -15  -2    1.60    3.60
   0 -15   2    1.50    3.30
   0  15   2    3.50    3.20
   0  15  -2    0.00    2.90
   0  15  -2    1.50    1.90
   1 -15   2   17.00    4.80
  -1 -15  -2   11.50    4.60
  -1  15  -2   10.90    7.40
   1  15   2   13.00    4.90
  -1  15  -2    6.00    2.50
  -2 -15  -2   26.10    6.20
   2 -15   2   18.30    4.70
  -2  15  -2   26.60    6.40
  -2  15  -2   13.50    3.30
   2  15   2   16.20    5.50
   3 -15   2    1.50    3.50
  -3 -15  -2   -1.50    3.00
   3 -15   2    5.80    3.20
   3 -15   2   -1.90    2.50
  -3  15  -2    3.70    1.90
  -3  15  -2    4.90    3.40
   3  15   2    6.50    4.00
  15   0  -3    6.80    3.20
 -15   0   3    0.60    2.20
  15   0  -3    0.20    2.60
  14   0  -3    2.00    2.50
 -14   0   3    0.80    2.30
  14   0  -3   -2.00    2.10
 -13   0   3   -0.80    1.50
  13   0  -3    1.80    2.10
  13   0  -3    0.20    2.20
  12   0  -3    2.20    2.00
  12   0  -3    3.30    2.20
  11   0  -3    2.10    1.90
  11   0  -3    2.70    2.40
 -11   0   3    1.70    1.70
 -10   0   3    1.20    1.30
  10   0  -3    1.20    1.50
  10   0  -3    1.40    1.40
   9   0  -3    2.40    0.90
   9   0  -3    1.90    1.40
  -9   0   3    8.00    2.10
   9   0  -3   -0.70    1.00
   8   0  -3    0.40    0.80
   8   0  -3    1.30    1.00
   7   0  -3    2.00    1.00
  -7   0   3    2.30    1.10
   7   0  -3    5.10    1.50
  -6   0   3    1.20    0.80
   6   0  -3    0.90    0.80
  -6   0   3    5.20    1.40
  -5   0   3    6.20    1.40
   5   0  -3    2.80    0.90
  -5   0   3    1.30    0.60
  -4   0   3    1.10    0.70
  -4   0   3    1.50    0.50
   4   0  -3    2.10    0.70
  -3   0   3    2.70    0.60
   3   0  -3    2.00    0.60
  -3   0   3    1.90    0.60
  -2   0   3    1.70    0.50
  -2   0   3    1.20    0.30
  -2   0   3    2.60    0.70
  -2   0   3    0.90    0.40
  -1   0   3   11.00    0.90
   0   0   3    1.30    0.50
   0   0   3    3.20    0.90
   0   0   3    2.40    0.40
   1   0   3    1.80    0.50
   1   0   3    1.10    0.30
   1   0   3    1.00    0.70
  -1   0  -3    3.00    0.60
   1   0   3    1.50    0.60
   1   0   3    1.20    0.50
   2   0   3    3.50    0.90
   2   0   3    5.30    1.10
  -2   0  -3    4.50    0.90
   3   0   3    3.70    0.90
   3   0   3    6.50    1.30
   3   0   3    2.60    1.10
   3   0   3    5.90    1.30
  -3   0  -3    4.80    1.10
  -4   0  -3    3.60    1.10
   4   0   3    2.00    1.00
   4   0   3    5.60    1.50
   4   0   3    4.80    1.40
   4   0   3    3.70    1.00
   5   0   3    5.90    1.70
   5   0   3    9.60    1.80
   6   0   3    1.90    1.40
   6   0   3    2.10    1.20
   7   0   3    2.30    1.20
   7   0   3    0.60    1.30
   7   0   3    0.70    1.30
  -7   0  -3    4.10    1.70
  -8   0  -3    2.00    1.50
   8   0   3    0.30    1.10
   8   0   3    2.90    1.40
   8   0   3    5.10    2.20
   9   0   3    1.60    1.50
  -9   0  -3    0.10    1.40
   9   0   3    3.30    2.50
   9   0   3   -0.90    1.50
   9   0   3    4.00    1.80
  10   0   3    2.90    1.50
  10   0   3    2.90    1.90
  10   0   3    2.60    2.10
  10   0   3   -0.90    2.00
  11   0   3    1.20    1.30
  11   0   3   -0.90    2.10
  11   0   3    3.80    2.70
  11   0   3   -1.10    1.50
  12   0   3    1.50    2.20
  12   0   3    0.10    2.50
  12   0   3    4.00    2.80
  13   0   3   -1.60    2.10
  13   0   3    0.60    2.50
  13   0   3   -1.70    2.50
  14   0   3    5.80    3.50
  14   0   3    0.60    2.40
  14   0   3   -4.40    2.30
  15  -1  -3  200.28   13.70
  15  -1  -3  205.58   13.00
 -15  -1   3  168.18   13.50
  15   1  -3  190.28   13.40
 -15   1   3  181.08   13.90
  15   1  -3  203.78   12.80
  14  -1  -3  126.59   10.00
  14  -1  -3  128.99    9.50
 -14  -1   3  113.49    9.70
  14   1  -3  119.69   10.10
 -14   1   3  118.59   10.20
  14   1  -3  129.59    9.20
  13  -1  -3  159.18   10.40
 -13  -1   3  128.09   10.40
  13  -1  -3  160.08   11.00
  13   1  -3  160.18   10.20
  13   1  -3  159.48   11.10
 -13   1   3  142.79   10.90
 -12  -1   3  391.66   21.20
  12  -1  -3  424.76   20.60
  12  -1  -3  403.66   21.10
  12   1  -3  359.66   18.60
 -12   1   3  393.56   21.50
  12   1  -3  424.76   21.30
  12   1  -3  430.16   20.40
  11  -1  -3  888.71   38.90
  11  -1  -3  859.21   39.30
  11   1  -3  790.02   40.20
  11   1  -3  887.71   39.70
  11   1  -3  843.92   40.50
 -11   1   3  836.22   41.50
  10  -1  -3 1191.78   52.59
 -10  -1   3 1176.78   53.59
  10  -1  -3 1171.88   51.99
  10   1  -3 1088.69   51.09
  10   1  -3 1231.98   52.89
 -10   1   3 1196.78   52.79
  10   1  -3 1206.78   51.89
  -9  -1   3  682.23   32.00
   9  -1  -3  665.93   30.90
   9  -1  -3  669.93   31.30
   9   1  -3  701.13   31.70
   9   1  -3  673.53   30.80
  -9   1   3  686.33   31.50
  -8  -1   3  137.09    8.50
   8  -1  -3  135.69    8.20
   8  -1  -3  132.39    7.90
   8   1  -3  130.79    8.20
  -8   1   3  142.39    8.20
   7  -1  -3  561.94   25.90
  -7  -1   3  600.24   26.40
   7  -1  -3  540.05   25.60
  -7   1   3  556.34   25.80
   7   1  -3  578.64   26.00
  -6  -1   3 1697.33   66.19
  -6  -1   3 1563.84   65.99
   6  -1  -3 1476.25   65.49
   6   1  -3 1355.56   68.79
  -6   1   3 1564.54   65.49
   5  -1  -3 2724.13  118.69
  -5  -1   3 3107.79  119.09
  -5  -1   3 2830.22  118.99
  -5   1   3 2667.63  122.39
  -5   1   3 2784.42  118.59
  -4  -1   3 3675.73  152.48
  -4   1   3 3640.84  152.88
  -3  -1   3 1416.36   59.29
  -3  -1   3 1519.05   59.79
  -3  -1   3 1374.86   59.89
   3  -1  -3 1325.97   59.69
  -3  -1   3 1412.86   59.99
   3   1  -3 1393.86   59.89
  -3   1   3 1459.55   60.19
  -3   1   3 1429.36   59.69
  -3   1   3 1384.06   59.79
  -3   1   3 1453.95   60.09
  -2  -1   3 1122.79   46.50
  -2  -1   3 1141.59   45.90
  -2  -1   3 1075.69   45.70
  -2  -1   3 1107.79   46.50
  -2   1   3 1057.99   46.80
   2   1  -3 1027.80   45.80
   2   1  -3 1150.38   45.70
  -2   1   3 1097.49   46.30
  -2   1   3 1072.69   46.20
  -1  -1   3 1888.41   79.99
   1   1  -3 1869.71   78.49
  -1   1   3 1850.01   78.89
  -1   1   3 1942.11   79.99
   0  -1  -3 3458.85  176.38
   0  -1  -3 3292.27  169.08
   0  -1   3 4152.08  194.08
   0  -1   3 4046.70  180.18
   0   1   3 4007.40  181.98
   0   1  -3 3799.72  189.28
   0   1   3 4054.99  173.38
   0   1  -3 3734.93  181.28
   1  -1   3 2903.31  119.29
   1  -1   3 3136.09  120.79
   1  -1   3 2801.32  119.09
  -1  -1  -3 2739.33  119.09
  -1   1  -3 2745.03  119.09
   2  -1   3 3539.75  133.99
   2  -1   3 3123.19  132.19
   2  -1   3 2933.91  132.69
   2   1   3 2895.91  132.99
  -2   1  -3 3593.24  132.89
   2   1   3 3381.66  134.59
   2   1   3 2957.40  132.19
   2   1   3 2881.51  132.99
   2   1   3 3283.77  132.09
   3  -1   3 1164.98   52.09
  -3  -1  -3 1230.38   51.99
   3  -1   3 1322.07   52.89
   3  -1   3 1261.07   51.19
   3  -1   3 1148.69   51.79
  -3   1  -3 1346.77   52.09
   3   1   3 1183.18   52.29
   3   1   3 1168.08   52.29
   3   1   3 1228.78   53.49
   3   1   3 1112.99   51.19
   4  -1   3  341.67   16.40
  -4  -1  -3  342.57   16.70
   4  -1   3  349.47   15.90
   4  -1   3  340.07   16.10
   4  -1   3  314.77   16.30
   4   1   3  314.77   16.20
  -4   1  -3  359.06   16.00
   4   1   3  312.97   15.20
   4   1   3  320.57   16.30
   4   1   3  378.96   17.40
   5  -1   3  902.51   38.90
   5  -1   3  878.21   38.40
   5  -1   3  853.31   38.70
  -5  -1  -3  852.91   38.50
   5   1   3  850.41   39.00
  -5   1  -3  930.71   38.60
   5   1   3  846.82   39.10
   5   1   3  848.82   37.80
   6  -1   3  929.71   42.40
   6  -1   3  919.31   41.30
   6  -1   3  915.51   41.20
  -6  -1  -3  932.21   41.40
   6  -1   3  972.00   41.90
   6   1   3  870.71   41.90
   6   1   3  887.81   41.70
   6   1   3  952.80   42.10
  -6   1  -3  969.30   41.50
   7  -1   3 1084.79   48.30
  -7  -1  -3 1113.79   48.20
   7  -1   3 1070.09   49.00
   7  -1   3 1083.99   47.50
   7  -1   3 1105.29   47.90
   7   1   3  955.60   47.90
   7   1   3 1120.09   48.40
   7   1   3 1033.00   48.60
   7   1   3 1049.00   48.30
  -7   1  -3 1144.29   48.40
  -8  -1  -3  607.14   29.50
   8  -1   3  600.64   30.30
   8  -1   3  619.14   29.00
   8  -1   3  623.54   29.60
   8   1   3  624.64   29.70
   8   1   3  628.94   30.10
   8   1   3  621.94   28.30
   8   1   3  624.74   29.40
   9  -1   3  408.46   20.60
   9  -1   3  382.96   18.90
  -9  -1  -3  329.97   19.50
   9  -1   3  333.17   17.90
   9  -1   3  385.56   19.60
   9   1   3  370.96   18.10
   9   1   3  354.06   18.80
   9   1   3  369.96   19.90
   9   1   3  401.06   21.20
  10  -1   3  215.58   13.30
  10  -1   3  270.37   14.90
  10  -1   3  249.38   15.30
  10  -1   3  261.37   14.00
 -10  -1  -3  225.68   14.60
  10   1   3  237.18   13.70
  10   1   3  257.57   14.80
  10   1   3  254.77   15.00
  10   1   3  262.97   13.50
  11  -1   3  232.88   14.00
  11  -1   3  235.58   13.30
 -11  -1  -3  203.98   14.20
  11  -1   3  228.88   14.70
  11   1   3  243.38   14.30
  11   1   3  192.38   12.30
  11   1   3  230.98   14.40
  11   1   3  237.48   12.70
  12  -1   3  382.16   20.80
  12  -1   3  368.26   19.90
  12  -1   3  394.56   21.90
  12   1   3  383.16   21.70
  12   1   3  378.76   19.40
  12   1   3  407.16   21.40
  13  -1   3  223.08   15.10
  13  -1   3  234.08   14.00
  13  -1   3  241.38   15.90
  13   1   3  242.28   15.80
  13   1   3  230.58   13.40
  13   1   3  250.57   15.40
  14  -1   3  148.89   11.00
  14  -1   3  135.19   10.00
  14  -1   3  131.59   11.70
  14   1   3  155.18   11.70
  14   1   3  130.79   10.30
  14   1   3  153.78   12.30
  15  -2  -3   42.40    6.20
 -15  -2   3   34.50    6.20
  15  -2  -3   25.80    5.20
  15   2  -3   28.20    4.70
  15   2  -3   29.40    5.70
 -15   2   3   30.00    6.10
  14  -2  -3    3.60    2.90
 -14  -2   3    0.80    2.30
  14  -2  -3    2.00    3.10
 -14   2   3    3.70    2.90
  14   2  -3    3.70    2.50
  14   2  -3    0.80    2.90
  13  -2  -3   92.39    8.10
  13  -2  -3   91.19    7.70
  13   2  -3   90.09    8.10
 -13   2   3   90.99    8.30
  13   2  -3   90.09    7.30
  12  -2  -3   62.19    6.30
 -12  -2   3   60.99    6.70
  12  -2  -3   60.99    5.90
 -12   2   3   58.99    6.20
  12   2  -3   50.69    4.60
  12   2  -3   62.29    6.20
  12   2  -3   62.89    5.60
  11  -2  -3   21.60    3.60
 -11  -2   3   18.30    4.00
  11  -2  -3   21.80    3.80
  11   2  -3   25.70    4.00
  11   2  -3   17.80    2.70
  11   2  -3   18.70    3.80
 -11   2   3   17.90    3.60
  10  -2  -3  214.98   11.80
  10  -2  -3  223.48   12.10
 -10  -2   3  195.08   12.50
  10   2  -3  193.88   11.30
  10   2  -3  205.48   12.10
 -10   2   3  210.78   12.30
  10   2  -3  214.88   11.50
   9  -2  -3   10.40    2.40
  -9  -2   3    6.10    2.20
   9  -2  -3    5.60    1.90
   9   2  -3    8.80    2.10
  -9   2   3    3.30    1.70
   9   2  -3    7.60    2.20
   8  -2  -3  139.89    8.50
  -8  -2   3  153.08    9.20
   8  -2  -3  148.49    8.60
  -8   2   3  143.49    8.60
   8   2  -3  147.29    8.80
  -7  -2   3  203.18   10.70
   7  -2  -3  191.98   10.10
   7  -2  -3  175.88   10.00
  -7   2   3  188.28   10.10
   6  -2  -3  105.39    5.50
   6  -2  -3  112.19    6.60
  -6  -2   3  116.29    6.90
  -6  -2   3  116.69    6.80
   6  -2  -3  123.39    6.70
   6   2  -3  119.09    6.70
  -6   2   3  117.19    6.70
   5  -2  -3  439.06   20.30
   5  -2  -3  439.26   20.80
   5  -2  -3  448.06   21.00
  -5  -2   3  509.25   21.30
  -5  -2   3  496.15   21.20
   5   2  -3  464.65   21.00
  -5   2   3  452.05   21.40
  -5   2   3  467.85   21.10
  -4  -2   3  868.71   34.90
  -4  -2   3  846.42   34.90
   4  -2  -3  744.33   34.50
   4  -2  -3  754.22   34.80
   4   2  -3  800.02   34.80
  -4   2   3  791.22   35.10
  -4   2   3  806.42   34.80
  -4   2   3  809.82   34.50
  -3  -2   3   80.99    4.40
   3  -2  -3   76.59    4.50
   3  -2  -3   75.89    4.30
  -3  -2   3   84.69    3.80
  -3  -2   3   87.69    4.60
  -3   2   3   76.69    4.30
  -3   2   3   83.29    4.50
  -3   2   3   90.09    4.80
  -3   2   3   89.49    4.80
   2  -2  -3  319.27   14.40
  -2  -2   3  320.67   14.30
  -2  -2   3  326.47   14.80
  -2  -2   3  338.77   14.80
  -2   2   3  347.87   15.40
   2   2  -3  308.27   14.20
  -2   2   3  347.77   14.90
  -2   2   3  335.37   14.60
  -2   2   3  334.77   14.70
  -1  -2   3  971.30   40.90
  -1  -2   3  948.11   40.20
  -1  -2   3  943.11   41.00
  -1   2   3 1014.00   40.80
  -1   2   3  889.31   41.70
  -1   2   3 1000.00   40.80
  -1   2   3  969.00   40.90
   0  -2   3   53.79    3.30
   0  -2   3   49.30    3.10
   0  -2   3   55.59    3.00
   0  -2  -3   47.50    2.60
   0  -2  -3   51.59    2.90
   0   2   3   54.09    3.10
   0   2   3   48.50    2.80
   0   2   3   52.69    3.90
  -1  -2  -3  646.34   28.50
   1  -2   3  616.64   28.10
   1  -2   3  718.53   28.20
   1  -2   3  677.93   29.40
   1  -2   3  718.33   28.60
  -1  -2  -3  690.63   27.90
   1  -2   3  641.44   28.70
   1   2   3  695.43   28.30
   1   2   3  561.64   27.80
   1   2   3  641.94   28.70
   1   2   3  668.03   28.50
   2  -2   3  879.51   35.30
   2  -2   3  889.81   36.10
   2  -2   3  784.42   34.70
   2  -2   3  788.92   35.30
  -2  -2  -3  809.32   35.20
   2   2   3  801.52   36.90
   2   2   3  764.12   35.10
   2   2   3  885.81   34.20
   2   2   3  733.73   34.40
   2   2   3  890.21   35.00
   2   2   3  768.62   35.40
   3  -2   3  160.18    8.40
   3  -2   3  179.78    9.00
   3  -2   3  165.28   10.10
  -3  -2  -3  160.28    8.30
   3  -2   3  170.08    8.40
   3  -2   3  170.18    7.80
   3   2   3  168.08    8.60
   3   2   3  152.08    9.80
   3   2   3  154.28    7.40
   3   2   3  162.68    9.70
   4  -2   3  486.55   21.00
   4  -2   3  508.35   25.90
   4  -2   3  499.45   22.10
   4  -2   3  490.15   21.90
   4  -2   3  494.55   22.40
  -4  -2  -3  468.75   21.70
   4   2   3  462.55   22.00
   4   2   3  454.05   23.10
   4   2   3  462.85   23.10
   4   2   3  439.16   20.70
   5  -2   3  381.76   19.00
   5  -2   3  363.26   17.30
   5  -2   3  342.87   16.90
  -5  -2  -3  351.36   17.20
   5   2   3  347.97   17.60
   5   2   3  344.97   17.50
   5   2   3  375.16   18.40
   5   2   3  340.17   16.10
   6  -2   3   20.30    2.80
   6  -2   3   22.30    2.50
   6  -2   3   24.40    3.10
   6  -2   3   21.20    3.20
  -6  -2  -3   23.10    3.00
   6   2   3   26.60    3.40
   6   2   3   29.30    3.30
   6   2   3   27.00    2.40
   7  -2   3  393.46   19.40
  -7  -2  -3  398.76   19.50
   7  -2   3  358.46   18.20
   7  -2   3  406.96   19.50
   7   2   3  380.46   19.70
   7   2   3  394.06   19.90
   7   2   3  374.86   18.00
   8  -2   3   65.49    4.90
   8  -2   3   76.89    7.00
   8  -2   3   81.19    6.30
  -8  -2  -3   68.99    6.30
   8  -2   3   75.79    6.20
   8   2   3   77.09    6.60
   8   2   3   79.19    5.30
   8   2   3   83.19    6.70
   8   2   3   75.19    6.30
   9  -2   3    7.50    3.00
   9  -2   3   12.30    2.00
   9  -2   3    8.10    2.80
   9  -2   3   11.50    2.90
  -9  -2  -3    6.20    2.70
   9   2   3    8.40    2.80
   9   2   3    9.20    3.00
   9   2   3   11.70    2.90
   9   2   3   12.10    2.40
  10  -2   3  165.28   10.90
 -10  -2  -3  152.08   11.30
  10  -2   3  177.98   12.10
  10  -2   3  179.68   11.30
  10   2   3  175.88   11.70
  10   2   3  157.18   10.70
  10   2   3  192.48   11.80
  10   2   3  170.58    9.80
  11  -2   3   14.90    3.60
 -11  -2  -3   18.60    4.40
  11  -2   3   18.60    3.80
  11  -2   3   15.00    4.00
  11   2   3   14.80    3.30
  11   2   3   19.50    4.20
  11   2   3   15.00    2.90
  11   2   3   19.00    4.10
  12  -2   3   32.30    5.80
  12  -2   3   27.90    5.00
 -12  -2  -3   21.20    4.80
  12  -2   3   36.10    5.10
  12  -2   3   22.80    3.70
  12   2   3   29.70    5.20
  12   2   3   30.40    4.10
  12   2   3   24.10    4.80
  12   2   3   23.40    3.80
  13  -2   3   35.20    4.70
  13  -2   3   40.60    5.50
  13  -2   3   38.70    6.60
  13   2   3   44.60    5.10
  13   2   3   30.20    5.70
  13   2   3   49.40    6.70
  15  -3  -3  304.17   18.30
 -15  -3   3  270.27   18.00
  15  -3  -3  325.37   18.10
  15   3  -3  306.77   16.70
  15   3  -3  306.67   18.20
 -15   3   3  286.77   18.90
  14  -3  -3  541.95   28.70
 -14  -3   3  511.95   27.90
 -14   3   3  528.35   30.20
  14   3  -3  564.64   26.80
  14   3  -3  578.04   32.90
  13  -3  -3  364.46   19.10
  13  -3  -3  352.76   18.70
 -13  -3   3  294.17   19.70
  13   3  -3  312.67   17.20
  13   3  -3  357.26   17.80
 -13   3   3  343.47   19.70
  13   3  -3  339.57   19.00
  12  -3  -3  111.29    8.40
 -12  -3   3  105.39    9.20
  12  -3  -3  113.49    8.40
 -12   3   3  113.99    9.00
  12   3  -3   99.99    7.60
  12   3  -3  124.29    8.90
  12   3  -3  111.29    7.70
 -11  -3   3   60.59    6.50
  11  -3  -3   62.89    5.90
  11  -3  -3   64.59    6.00
  11   3  -3   75.09    6.40
  11   3  -3   66.29    5.80
 -11   3   3   66.79    6.30
  11   3  -3   60.49    5.50
  10  -3  -3  494.95   24.30
  10  -3  -3  516.55   24.30
 -10  -3   3  483.45   25.10
 -10   3   3  518.15   24.90
  10   3  -3  518.85   24.70
  10   3  -3  460.95   24.10
  10   3  -3  505.15   23.60
  -9  -3   3 1589.14   70.39
   9  -3  -3 1640.94   69.49
   9  -3  -3 1530.65   69.19
  -9   3   3 1575.04   69.89
   9   3  -3 1653.63   69.99
  -8  -3   3 2676.73  115.79
   8  -3  -3 2618.14  114.89
   8  -3  -3 2751.82  115.19
  -8   3   3 2697.23  115.39
   8   3  -3 2787.92  115.39
  -7  -3   3 1016.40   44.50
   7  -3  -3  981.30   43.80
  -7  -3   3  874.81   47.70
   7  -3  -3 1020.90   44.10
  -7   3   3 1053.49   44.20
   7   3  -3 1030.10   44.10
   6  -3  -3   22.20    2.60
  -6  -3   3   21.80    2.60
   6   3  -3   27.00    2.60
  -5  -3   3  198.48    9.80
   5  -3  -3  181.68    9.90
   5  -3  -3  182.98    9.00
  -5  -3   3  198.38   10.00
   5  -3  -3  188.68    9.60
  -5   3   3  201.18    9.00
  -5   3   3  205.18   10.00
   5   3  -3  203.78    9.90
  -4  -3   3 2379.76   95.69
   4  -3  -3 2118.49   95.39
  -4  -3   3 2243.98   95.69
   4  -3  -3 2111.89   95.79
  -4   3   3 2330.67   95.49
  -4   3   3 2302.67   96.19
   4   3  -3 2300.47   95.69
  -4   3   3 2386.16   95.99
  -3  -3   3 6598.14  307.27
   3  -3  -3 7068.99  300.57
   3  -3  -3 6664.13  287.87
  -3  -3   3 6400.86  327.37
   3  -3  -3 5905.71  287.47
   3  -3  -3 6011.00  298.47
   3   3  -3 6794.92  331.47
   3   3  -3 6749.12  308.57
  -2  -3   3 3519.85  141.49
   2  -3  -3 3248.27  141.69
   2  -3  -3 3456.75  141.19
  -2   3   3 3344.97  142.59
  -1  -3   3  349.77   16.00
   1  -3  -3  378.26   16.30
  -1  -3   3  378.96   16.60
  -1  -3   3  382.46   16.40
  -1   3   3  394.46   16.30
  -1   3   3  337.27   17.50
  -1   3   3  360.56   16.50
  -1   3   3  378.76   16.20
   0  -3  -3   74.79    3.50
   0  -3   3   66.79    3.90
   0  -3  -3   60.09    3.80
   0  -3   3   72.49    4.10
   0  -3  -3   65.79    3.20
   0  -3  -3   69.69    3.60
   0   3   3   65.99    3.80
   0   3  -3   69.99    3.40
   0   3   3   65.09    5.00
   0   3   3   70.49    3.50
   1  -3   3  375.46   17.40
   1  -3   3  361.26   16.90
   1  -3   3  409.26   16.90
  -1  -3  -3  382.36   17.20
  -1  -3  -3  391.86   16.70
   1   3   3  371.46   17.20
   1   3   3  355.36   18.90
   1   3   3  407.86   16.60
   1   3   3  383.96   17.10
   2  -3   3 3222.88  121.19
   2  -3   3 2858.51  121.59
  -2  -3  -3 2952.40  121.49
   2  -3   3 2948.91  121.09
   2   3   3 3185.58  120.69
   2   3   3 2624.34  121.39
   2   3   3 2653.13  123.29
   2   3   3 2680.83  120.99
   3  -3   3 4668.53  193.98
   3  -3   3 4838.82  193.28
   3  -3   3 5108.39  193.48
   3   3   3 4349.06  193.88
   3   3   3 4469.75  195.78
   3   3   3 4344.37  193.58
   4  -3   3 2004.30   81.79
  -4  -3  -3 1935.61   82.49
   4  -3   3 2038.70   82.69
   4  -3   3 2048.40   82.99
   4  -3   3 1991.10   81.49
   4   3   3 1863.31   82.29
   4   3   3 1772.42   80.59
   4   3   3 1813.12   86.39
   4   3   3 1886.61   82.49
   5  -3   3  125.19    7.80
  -5  -3  -3  124.09    7.50
   5  -3   3  130.49    7.50
   5  -3   3  142.19    8.20
   5  -3   3  123.39    7.10
   5   3   3  114.79    7.50
   5   3   3  107.29    6.00
   5   3   3  125.69    8.50
  -6  -3  -3   45.80    4.40
   6  -3   3   58.29    5.00
   6  -3   3   54.19    4.00
   6  -3   3   55.49    5.10
   6  -3   3   52.69    4.30
   6   3   3   46.30    4.60
   6   3   3   61.49    3.60
   6   3   3   48.40    5.00
  -7  -3  -3  285.47   15.60
   7  -3   3  305.67   15.90
   7  -3   3  290.47   14.60
   7  -3   3  302.17   15.30
   7  -3   3  298.37   16.40
   7   3   3  289.97   15.70
   7   3   3  281.27   16.00
   7   3   3  284.77   13.80
   8  -3   3 1486.15   66.69
   8  -3   3 1481.65   67.49
   8  -3   3 1479.45   66.19
  -8  -3  -3 1462.15   66.79
   8  -3   3 1542.35   65.49
   8   3   3 1529.05   67.09
   8   3   3 1495.85   64.89
   8   3   3 1572.64   66.79
   9  -3   3 1529.25   68.19
   9  -3   3 1499.15   69.09
   9  -3   3 1522.35   66.89
   9  -3   3 1524.85   67.69
  -9  -3  -3 1478.65   68.49
   9   3   3 1608.14   68.39
   9   3   3 1556.04   65.89
   9   3   3 1598.24   68.59
   9   3   3 1487.75   68.29
  10  -3   3  361.46   19.10
  10  -3   3  395.76   21.60
 -10  -3  -3  350.96   20.80
  10  -3   3  382.06   20.10
  10  -3   3  393.86   20.50
  10   3   3  402.26   20.70
  10   3   3  407.46   20.80
  10   3   3  387.56   18.40
  10   3   3  361.86   20.20
  11  -3   3   43.10    4.70
  11  -3   3   33.40    5.30
  11  -3   3   39.70    5.20
  11  -3   3   46.10    6.30
 -11  -3  -3   32.40    5.60
  11   3   3   34.60    4.60
  11   3   3   38.40    3.80
  11   3   3   39.20    5.60
  11   3   3   44.30    5.80
 -12  -3  -3   18.60    4.50
  12  -3   3   16.30    4.60
  12  -3   3   17.90    3.60
  12  -3   3   15.70    3.90
  12  -3   3   26.00    4.60
  12   3   3   19.30    4.70
  12   3   3   24.40    4.80
  12   3   3   10.70    3.20
  13  -3   3  144.69   10.80
 -13  -3  -3  138.39   11.80
  13  -3   3  148.09   11.90
  13  -3   3  124.09    9.20
 -13   3  -3  127.49   11.10
  13   3   3  145.49   11.40
  13   3   3  151.58   11.70
  15  -4  -3  154.08   11.70
 -15  -4   3  147.99   11.90
  15  -4  -3  162.88   12.00
 -15   4   3  138.49   12.30
  15   4  -3  158.58   10.40
  15   4  -3  159.78   12.00
  14  -4  -3    7.50    3.50
 -14  -4   3    5.90    3.40
  14   4  -3   14.80    3.40
 -14   4   3   11.80    3.80
  14   4  -3    6.40    3.40
 -13  -4   3  169.78   13.10
  13  -4  -3  180.48   11.80
  13  -4  -3  201.48   12.30
  13   4  -3  175.78   10.80
  13   4  -3  194.18   12.40
 -13   4   3  169.28   12.50
  13   4  -3  158.88   10.90
 -12  -4   3  285.17   18.00
  12  -4  -3  322.77   17.10
  12  -4  -3  309.97   17.00
  12   4  -3  276.47   16.20
  12   4  -3  303.37   17.10
  12   4  -3  311.37   15.90
 -12   4   3  291.77   17.50
  11  -4  -3    4.10    2.30
 -11  -4   3    3.20    2.50
  11  -4  -3    3.10    2.20
  11   4  -3    7.50    2.60
  11   4  -3    4.90    2.30
 -11   4   3    5.00    2.40
 -10  -4   3  466.85   24.20
  10  -4  -3  479.75   23.00
  10  -4  -3  480.45   22.60
  10   4  -3  426.56   22.90
 -10   4   3  443.16   23.70
   9  -4  -3  569.94   26.60
  -9  -4   3  540.65   27.10
   9  -4  -3  559.94   26.20
  -9   4   3  540.65   26.70
   9   4  -3  566.84   26.60
  -8  -4   3   50.39    5.00
   8  -4  -3   60.99    4.80
   8  -4  -3   66.69    5.30
   8   4  -3   65.59    5.20
  -8   4   3   61.29    5.10
   7  -4  -3  614.94   28.10
   7  -4  -3  624.94   28.60
  -7  -4   3  627.94   28.30
  -7  -4   3  593.74   28.70
  -7   4   3  633.84   28.60
   7   4  -3  619.94   28.40
  -6  -4   3  705.43   31.60
  -6  -4   3  702.83   31.10
   6  -4  -3  683.73   30.90
   6  -4  -3  649.24   31.30
   6   4  -3  728.33   31.30
  -6   4   3  708.73   31.50
   5  -4  -3   26.50    3.20
   5  -4  -3   28.10    2.50
  -5  -4   3   27.00    2.70
  -5  -4   3   23.70    2.30
   5   4  -3   26.70    2.60
  -5   4   3   31.70    2.40
  -5   4   3   33.30    2.90
  -4  -4   3 1436.56   61.79
  -4  -4   3 1491.85   61.59
   4  -4  -3 1398.96   61.39
  -4   4   3 1525.35   62.19
   4   4  -3 1418.46   62.59
  -4   4   3 1424.76   61.69
   3  -4  -3  625.24   28.10
  -3  -4   3  664.23   28.60
   3  -4  -3  608.94   28.60
  -3  -4   3  683.13   28.50
  -3  -4   3  695.83   27.60
  -3   4   3  667.43   28.00
  -3   4   3  674.63   29.00
  -3   4   3  622.64   29.10
   2  -4  -3   98.29    5.50
   2  -4  -3  100.79    5.00
   2  -4  -3  116.79    5.90
  -2  -4   3  104.69    5.60
  -2  -4   3  111.19    5.70
  -2   4   3  125.69    5.40
  -2   4   3   91.09    6.40
  -2   4   3  120.99    5.90
   1  -4  -3 2564.64  119.69
  -1  -4   3 2964.70  120.79
   1  -4  -3 2611.14  119.29
  -1  -4   3 2949.80  120.19
   1  -4  -3 2981.70  120.29
  -1  -4   3 2766.92  119.99
  -1   4   3 2972.80  120.49
  -1   4   3 2959.00  120.09
   1   4  -3 3224.28  119.49
  -1   4   3 3006.00  119.89
  -1   4   3 2586.34  121.79
   0  -4  -3  416.36   18.40
   0  -4   3  418.26   17.90
   0  -4  -3  405.46   17.90
   0  -4   3  398.36   18.40
   0  -4  -3  425.26   17.30
   0  -4   3  410.26   18.40
   0  -4  -3  342.97   17.20
   0   4   3  410.76   18.00
   0   4   3  423.16   18.30
   0   4   3  357.36   19.80
   0   4   3  422.56   17.80
   0   4  -3  439.96   17.60
  -1  -4  -3  743.83   32.60
   1  -4   3  734.63   32.40
  -1  -4  -3  723.43   32.00
   1  -4   3  751.62   31.90
   1   4   3  714.03   32.20
   1   4   3  779.12   31.50
  -1   4  -3  765.62   31.90
   2  -4   3 1156.98   50.29
   2  -4   3 1258.17   49.90
  -2  -4  -3 1237.58   50.79
   2   4   3 1225.18   49.40
   2   4   3 1086.79   49.80
   2   4   3 1228.08   50.39
   2   4   3 1115.19   50.39
   2   4   3 1041.10   52.59
  -2   4  -3 1236.68   50.09
   3  -4   3  221.28   11.50
   3  -4   3  250.97   10.70
   3   4   3  238.68   10.00
   3   4   3  216.68   13.00
   3   4   3  204.08   11.10
   3   4   3  198.68   10.60
   4  -4   3  263.57   13.80
  -4  -4  -3  262.87   13.60
   4  -4   3  273.57   13.10
   4  -4   3  272.87   12.80
   4   4   3  262.07   13.70
   4   4   3  299.17   12.40
   4   4   3  264.37   15.10
   5  -4   3  787.72   33.40
   5  -4   3  804.82   34.70
  -5  -4  -3  753.42   34.20
   5  -4   3  795.12   33.40
   5  -4   3  799.92   34.60
   5   4   3  727.33   35.50
   5   4   3  728.63   34.20
   5   4   3  668.73   32.10
   5   4   3  722.63   33.90
   6  -4   3   24.60    3.50
   6  -4   3   24.10    2.70
  -6  -4  -3   19.00    3.10
   6  -4   3   23.70    3.80
   6  -4   3   20.60    2.70
   6   4   3   17.70    3.00
   6   4   3   18.90    3.40
   6   4   3   18.10    1.80
   7  -4   3  309.87   15.90
   7  -4   3  283.47   14.30
  -7  -4  -3  263.37   14.90
   7  -4   3  278.57   15.40
   7  -4   3  273.37   14.00
   7   4   3  262.67   14.70
   7   4   3  251.57   12.60
   7   4   3  267.07   15.60
   8  -4   3  178.78   10.40
   8  -4   3  169.58   11.40
   8  -4   3  174.08   10.60
   8  -4   3  190.88   12.10
  -8  -4  -3  177.78   11.60
   8   4   3  187.58   11.20
   8   4   3  175.28   11.60
  -9  -4  -3   10.10    3.10
   9  -4   3    3.30    1.90
   9  -4   3    1.20    1.50
   9  -4   3    3.20    2.30
   9  -4   3    1.50    2.10
   9   4   3    2.40    2.10
   9   4   3    3.70    2.30
   9   4   3    6.50    2.50
  10  -4   3  143.69   10.20
  10  -4   3  137.19   10.70
 -10  -4  -3  142.29   10.80
  10  -4   3  119.09   10.20
  10  -4   3  124.49    8.70
  10   4   3  123.09   10.10
  10   4   3  144.39    9.90
  10   4   3  130.69    7.60
  10   4   3  137.09   10.00
  11  -4   3  109.69    8.60
 -11  -4  -3  109.19    9.90
  11  -4   3  101.59    7.80
  11  -4   3  131.09    9.60
  11  -4   3  113.99   10.10
  11   4   3  101.29    6.70
  11   4   3  126.99    9.70
  11   4   3   98.09    8.70
 -11   4  -3  107.59    9.00
  11   4   3  123.39    9.40
  12  -4   3    4.00    3.00
  12  -4   3    0.90    2.40
  12  -4   3   -0.10    2.40
  12  -4   3    7.50    6.00
 -12   4  -3    1.70    3.10
  12   4   3    3.00    2.90
  12   4   3    2.10    3.00
  12   4   3    3.50    2.50
  13  -4   3   58.69    6.10
 -13  -4  -3   50.79    7.60
  13  -4   3   55.49    6.90
  13  -4   3   49.70    6.80
  13  -4   3   63.49    7.90
 -13   4  -3   53.39    7.20
  13   4   3   61.69    7.90
  13   4   3   61.09    7.50
  13   4   3   39.90    8.40
  15  -5  -3   62.49    7.90
  15  -5  -3   54.29    7.10
  15  -5  -3   51.29    7.00
 -15  -5   3   49.60    8.60
  15   5  -3   52.89    7.40
 -15   5   3   62.19    8.00
  15   5  -3   60.59    6.20
  14  -5  -3    4.00    3.00
  14  -5  -3    3.30    2.80
 -14  -5   3    4.10    3.20
 -14   5   3    4.60    3.20
  14   5  -3    2.60    2.90
  14   5  -3    3.50    2.70
  14   5  -3    4.90    2.80
  13  -5  -3  105.49    8.70
 -13  -5   3   84.29    9.10
  13  -5  -3  103.29    8.80
  13   5  -3   93.99    7.90
  13   5  -3  100.49    8.60
 -13   5   3  103.29    9.10
  13   5  -3   87.29    7.10
 -12  -5   3  636.44   33.20
  12  -5  -3  651.63   31.30
  12  -5  -3  672.73   31.80
  12   5  -3  646.34   30.20
  12   5  -3  595.04   32.10
  12   5  -3  667.13   31.80
 -12   5   3  660.23   32.50
  11  -5  -3 1605.24   67.39
 -11  -5   3 1468.55   68.89
  11  -5  -3 1592.84   67.79
 -11   5   3 1506.65   68.09
  11   5  -3 1472.55   67.29
  11   5  -3 1450.55   67.89
  11   5  -3 1528.45   67.39
 -10  -5   3  874.91   42.00
  10  -5  -3  950.70   41.30
  10  -5  -3  902.21   40.60
  10   5  -3  841.72   41.50
  10   5  -3  894.81   40.90
 -10   5   3  850.31   41.10
   9  -5  -3   71.39    6.20
   9  -5  -3   69.79    5.70
  -9  -5   3   60.89    6.20
  -9   5   3   68.79    6.00
   9   5  -3   79.59    6.10
   8  -5  -3   13.70    2.90
   8  -5  -3   19.80    2.80
  -8  -5   3   17.10    3.30
   8   5  -3   26.80    3.20
  -8   5   3   17.50    3.00
  -7  -5   3  582.54   26.00
   7  -5  -3  580.74   26.10
   7  -5  -3  510.35   26.50
  -7  -5   3  556.54   26.90
   7   5  -3  596.24   26.40
  -7   5   3  573.44   26.60
   6  -5  -3 3647.44  173.78
   6  -5  -3 4062.89  173.28
  -6  -5   3 4346.47  173.28
  -6  -5   3 4155.18  174.08
  -6   5   3 4247.57  173.98
   6   5  -3 4309.57  173.68
  -5  -5   3 4017.60  162.78
   5  -5  -3 3557.04  162.68
   5  -5  -3 3930.51  163.58
   5  -5  -3 3642.14  163.58
   5   5  -3 4081.99  163.28
  -5   5   3 4040.40  163.68
  -5   5   3 3932.01  162.68
  -4  -5   3 1291.97   54.99
  -4  -5   3 1336.77   54.29
   4  -5  -3 1212.28   54.89
   4  -5  -3 1318.17   54.99
   4  -5  -3 1159.48   53.99
  -4   5   3 1321.27   55.09
  -4   5   3 1230.98   54.89
   4   5  -3 1321.57   54.59
  -3  -5   3   50.79    3.30
   3  -5  -3   48.60    3.50
   3  -5  -3   46.70    3.50
  -3  -5   3   47.10    3.50
  -3   5   3   55.79    2.90
  -3   5   3   59.29    4.30
  -3   5   3   46.60    4.20
  -2  -5   3   28.80    2.50
   2  -5  -3   33.70    2.70
   2  -5  -3   33.70    2.40
  -2  -5   3   32.10    1.90
  -2  -5   3   36.20    2.50
  -2   5   3   36.50    2.80
   2   5  -3   32.20    1.80
  -2   5   3   25.90    3.10
  -1  -5   3 1962.10   86.19
  -1  -5   3 2046.00   86.39
  -1  -5   3 2071.99   86.89
   1  -5  -3 1950.20   85.79
  -1  -5   3 2067.39   86.09
   1  -5  -3 2092.89   86.49
  -1   5   3 2084.39   85.79
  -1   5   3 2084.89   86.69
   1   5  -3 2256.47   85.59
  -1   5   3 1854.21   88.39
   0  -5   3 4430.06  198.38
   0  -5   3 4925.01  197.28
   0   5  -3 5260.67  197.18
   0   5   3 4310.57  200.18
  -1  -5  -3 4185.18  169.98
  -1  -5  -3 4210.78  170.68
   1  -5   3 4157.58  169.38
   1  -5   3 3957.70  170.58
  -1  -5  -3 3944.51  169.08
   1   5   3 4248.48  168.88
   1   5   3 4187.78  170.18
   1   5   3 3862.51  169.78
  -1   5  -3 4365.96  169.68
   1   5   3 3507.95  172.98
  -2  -5  -3  557.74   25.10
   2  -5   3  591.54   23.90
   2  -5   3  546.35   24.80
   2  -5   3  549.65   25.20
   2   5   3  569.74   24.70
   2   5   3  564.44   23.20
   2   5   3  529.05   25.20
   2   5   3  508.95   27.10
   2   5   3  508.05   23.80
  -2   5  -3  581.84   24.40
   3  -5   3   34.90    2.50
   3  -5   3   33.80    3.40
   3  -5   3   29.80    2.90
   3   5   3   43.20    4.70
  -3   5  -3   31.90    2.80
   3   5   3   38.80    3.30
   3   5   3   37.30    1.90
   3   5   3   34.60    2.60
   4  -5   3  111.89    7.50
  -4  -5  -3  120.59    7.50
   4  -5   3  124.49    6.40
   4  -5   3  122.49    7.00
   4   5   3  128.49    5.70
   4   5   3  125.39    9.10
   4   5   3  119.19    7.30
   4   5   3  106.69    7.30
  -4   5  -3  120.39    6.90
   5  -5   3 2016.30   84.49
   5  -5   3 2042.80   85.79
  -5  -5  -3 1978.20   85.39
  -5   5  -3 2034.80   84.69
   5   5   3 1862.61   84.59
   5   5   3 1960.40   87.09
   5   5   3 2012.70   83.09
   5   5   3 1926.31   85.19
   6  -5   3 2821.32  114.59
  -6  -5  -3 2724.13  115.49
   6  -5   3 2931.01  115.79
   6  -5   3 2981.80  116.19
  -6   5  -3 2791.02  114.79
   6   5   3 2613.84  116.59
   6   5   3 2427.86  114.49
   6   5   3 2643.74  115.19
   6   5   3 2347.97  112.29
   6   5   3 2663.63  112.89
   7  -5   3 1330.77   56.49
  -7  -5  -3 1270.77   57.99
   7  -5   3 1381.66   58.79
   7  -5   3 1375.36   58.59
   7  -5   3 1345.17   56.99
   7   5   3 1294.67   57.39
  -7   5  -3 1346.27   57.39
   7   5   3 1167.98   54.79
   7   5   3 1267.87   59.09
   7   5   3 1203.38   57.49
  -8  -5  -3   82.29    7.40
   8  -5   3   87.29    6.30
   8  -5   3   86.39    6.50
   8  -5   3   79.39    9.60
   8  -5   3   84.19    7.70
   8   5   3   78.89    4.80
  -8   5  -3   85.89    7.00
   8   5   3   92.79    7.30
   8   5   3   92.49    7.90
   8   5   3   86.49    6.80
   9  -5   3   10.40    3.50
   9  -5   3    8.20    2.50
   9  -5   3    8.90    2.50
  -9  -5  -3   12.80    3.60
   9  -5   3    9.50    3.20
  -9   5  -3   10.00    2.80
   9   5   3   12.20    2.00
   9   5   3    5.20    2.20
   9   5   3    8.20    2.70
  10  -5   3  150.88   10.40
 -10  -5  -3  148.49   12.00
  10  -5   3  167.88   12.10
  10  -5   3  166.68   11.80
  10  -5   3  163.18   11.50
  10   5   3  184.98   11.90
  10   5   3  165.68    8.60
  10   5   3  179.98   11.40
 -10   5  -3  171.08   11.50
  10   5   3  162.98   11.80
  11  -5   3  535.75   26.70
  11  -5   3  532.55   26.70
  11  -5   3  554.04   29.00
 -11  -5  -3  524.95   29.20
  11  -5   3  542.95   28.10
  11   5   3  600.44   28.40
 -11   5  -3  503.15   27.70
  11   5   3  572.54   28.00
  11   5   3  522.25   28.30
 -12  -5  -3  585.74   32.10
  12  -5   3  613.54   31.70
  12  -5   3  570.64   28.80
  12  -5   3  607.34   29.10
  12   5   3  654.53   31.10
  12   5   3  599.94   31.80
  12   5   3  567.64   30.40
 -12   5  -3  553.74   30.50
  13  -5   3  186.68   12.00
  13  -5   3  196.08   13.40
  13  -5   3  187.68   12.60
  13  -5   3  184.38   14.20
 -13  -5  -3  181.38   14.90
  13   5   3  226.08   14.50
  13   5   3  182.38   13.00
 -13   5  -3  185.58   13.80
  13   5   3  205.18   13.70
 -14  -6   3    4.80    3.90
  14  -6  -3   18.10    4.70
  14  -6  -3    5.20    3.30
  14  -6  -3    9.50    3.40
  14   6  -3    6.40    2.70
 -14   6   3   15.70    4.40
  14   6  -3    9.00    3.60
  14   6  -3    9.00    3.00
  13  -6  -3  183.28   12.40
  13  -6  -3  183.28   13.90
 -13  -6   3  187.98   15.80
  13  -6  -3  192.38   14.90
  13   6  -3  173.98   12.40
  13   6  -3  189.48   11.20
 -13   6   3  157.38   16.10
  13   6  -3  207.18   12.90
  12  -6  -3   86.49    8.20
  12  -6  -3   90.09    7.80
 -12  -6   3   91.99    9.20
  12  -6  -3   96.99    8.50
  12   6  -3   83.19    7.70
  12   6  -3   84.29    6.70
  12   6  -3   85.39    8.00
 -12   6   3   94.59    8.40
  11  -6  -3  139.09    9.20
 -11  -6   3  126.39   10.40
  11  -6  -3  114.69    9.40
  11  -6  -3  128.09    9.70
 -11   6   3  131.69    9.80
  11   6  -3  129.09    9.30
  11   6  -3  112.69    7.80
  11   6  -3  119.19    9.70
 -10  -6   3  463.65   25.70
  10  -6  -3  502.05   25.20
  10  -6  -3  523.15   24.50
 -10   6   3  485.55   25.10
  10   6  -3  462.35   25.60
  10   6  -3  522.75   24.70
  -9  -6   3   64.39    6.60
   9  -6  -3   72.09    6.60
   9  -6  -3   74.89    5.90
   9  -6  -3   69.29    6.40
   9   6  -3   77.99    6.20
  -9   6   3   67.49    6.10
  -8  -6   3  263.77   15.10
   8  -6  -3  249.78   14.60
   8  -6  -3  289.07   15.00
   8  -6  -3  274.97   14.10
  -8   6   3  250.17   14.40
   8   6  -3  274.87   14.30
   7  -6  -3  672.33   30.40
   7  -6  -3  599.84   29.10
  -7  -6   3  650.23   30.40
   7  -6  -3  603.44   30.10
  -7   6   3  656.53   30.10
   7   6  -3  675.43   29.70
   6  -6  -3  267.47   13.40
  -6  -6   3  232.68   13.20
   6  -6  -3  217.48   12.20
  -6  -6   3  248.78   12.20
   6  -6  -3  262.37   13.50
  -6   6   3  261.47   13.30
  -6   6   3  253.27   11.60
   6   6  -3  248.28   12.70
  -5  -6   3  557.44   24.80
   5  -6  -3  576.94   26.00
   5  -6  -3  535.55   25.80
   5  -6  -3  529.55   24.80
  -5  -6   3  571.04   26.00
  -5   6   3  569.14   25.90
  -5   6   3  546.85   25.20
   5   6  -3  581.34   25.40
   4  -6  -3 1249.28   53.69
  -4  -6   3 1287.07   54.09
   4  -6  -3 1373.86   55.19
  -4  -6   3 1113.59   56.19
   4  -6  -3 1273.57   54.99
   4   6  -3 1311.07   54.59
  -4   6   3 1198.68   55.09
  -4   6   3 1339.77   55.29
   3  -6  -3   35.80    3.00
   3  -6  -3   27.90    2.60
  -3  -6   3   30.80    2.40
  -3  -6   3   27.20    2.70
   3  -6  -3   29.10    1.70
  -3   6   3   28.30    2.90
  -3   6   3   27.70    1.80
  -3   6   3   26.10    3.10
   3   6  -3   25.70    2.50
   2  -6  -3 1182.78   49.80
  -2  -6   3 1133.19   49.80
   2  -6  -3 1104.59   49.10
  -2  -6   3 1184.98   49.20
  -2   6   3 1087.29   51.39
   2   6  -3 1167.28   48.40
  -2   6   3 1159.38   48.40
  -2   6   3 1177.28   49.90
  -1  -6   3 1699.23   75.49
  -1  -6   3 1803.92   75.59
   1  -6  -3 1794.12   75.89
  -1  -6   3 1736.03   76.29
   1  -6  -3 1834.82   76.29
   1  -6  -3 1822.22   75.09
  -1  -6   3 1778.12   76.19
  -1   6   3 1790.32   75.89
  -1   6   3 1648.64   77.99
   1   6  -3 1906.71   74.79
  -1   6   3 1773.32   74.69
   0  -6  -3    1.60    1.00
   0  -6  -3    1.40    0.50
   0  -6   3    5.80    1.30
   0  -6   3    1.10    0.90
   0  -6  -3    2.60    0.50
   0  -6   3    3.60    1.10
   0  -6   3    1.70    1.00
   0  -6  -3    7.50    1.60
   0   6   3    2.80    1.50
   0   6  -3    4.10    0.90
   0   6   3    1.90    0.80
   0   6   3    4.30    0.90
   1  -6   3 1445.96   61.29
  -1  -6  -3 1448.85   61.39
  -1  -6  -3 1446.26   60.79
   1  -6   3 1405.86   59.69
   1  -6   3 1443.06   61.49
   1   6   3 1371.66   60.29
   1   6   3 1239.38   63.29
   1   6   3 1444.86   60.79
  -1   6  -3 1512.65   60.29
   2  -6   3 1446.46   60.09
   2  -6   3 1436.66   60.49
  -2  -6  -3 1458.65   60.39
   2  -6   3 1448.66   58.49
   2   6   3 1330.67   58.29
   2   6   3 1306.87   59.29
   2   6   3 1291.57   62.49
   2   6   3 1381.96   59.49
   3  -6   3   56.49    3.20
   3  -6   3   53.69    4.20
   3  -6   3   56.79    4.70
  -3  -6  -3   53.69    4.50
  -3   6  -3   55.49    4.00
   3   6   3   56.49    4.10
   3   6   3   48.20    3.30
   3   6   3   55.79    5.80
   4  -6   3  845.72   36.40
   4  -6   3  820.02   37.10
  -4  -6  -3  817.52   37.00
   4  -6   3  842.72   35.00
  -4   6  -3  836.72   36.00
   4   6   3  792.72   38.90
   4   6   3  791.52   36.30
   4   6   3  748.23   35.40
  -5  -6  -3  522.05   25.20
   5  -6   3  549.25   23.20
   5  -6   3  547.75   25.60
   5  -6   3  556.44   24.50
   5   6   3  498.05   26.70
   5   6   3  519.25   24.70
   5   6   3  477.45   23.80
   5   6   3  510.15   22.10
   5   6   3  494.25   22.20
  -5   6  -3  541.35   24.30
   6  -6   3   23.60    2.40
   6  -6   3   19.30    3.20
   6  -6   3   23.90    4.10
  -6  -6  -3   21.90    3.70
   6   6   3   17.50    3.90
   6   6   3   20.90    3.50
   6   6   3   20.40    1.60
   6   6   3   20.60    2.80
  -6   6  -3   18.50    3.10
   7  -6   3  700.53   30.30
   7  -6   3  707.03   31.40
  -7   6  -3  692.23   31.60
   7   6   3  661.13   29.00
   7   6   3  655.03   31.10
   7   6   3  630.84   33.10
   7   6   3  651.83   31.80
   8  -6   3  283.97   14.90
  -8  -6  -3  255.07   15.80
   8  -6   3  283.57   16.30
   8  -6   3  259.17   13.70
   8   6   3  264.27   14.70
  -8   6  -3  267.87   15.00
   8   6   3  270.17   15.30
   8   6   3  252.27   16.70
   9  -6   3   30.60    5.30
   9  -6   3   29.70    3.80
   9  -6   3   38.40    6.90
   9  -6   3   27.50    5.10
  -9  -6  -3   29.50    5.10
  -9   6  -3   26.70    4.70
   9   6   3   37.00    5.20
   9   6   3   29.40    4.20
   9   6   3   34.40    5.40
   9   6   3   29.60    2.80
 -10  -6  -3  480.15   26.80
  10  -6   3  489.55   24.20
  10  -6   3  509.05   26.50
  10  -6   3  494.85   26.50
  10  -6   3  485.65   24.80
 -10   6  -3  489.45   25.60
  10   6   3  545.85   26.20
  10   6   3  550.74   25.50
  10   6   3  491.75   26.70
  10   6   3  424.26   22.40
 -11  -6  -3   85.99    9.20
  11  -6   3   83.89    7.60
  11  -6   3   99.79    8.90
  11  -6   3   90.09    7.20
  11   6   3   89.89    8.00
 -11   6  -3   76.19    8.20
  11   6   3  103.09    9.00
  11   6   3   98.99    9.10
  12  -6   3   38.40    6.40
 -12  -6  -3   43.20    7.70
  12  -6   3   39.80    5.60
  12  -6   3   49.20    5.20
  12   6   3   54.09    7.50
  12   6   3   58.79    7.20
 -12   6  -3   45.60    7.00
  12   6   3   52.59    6.60
  14  -7  -3  614.64   30.60
  14  -7  -3  561.64   30.10
 -14  -7   3  569.04   32.50
  14  -7  -3  638.44   30.00
  14   7  -3  488.15   30.40
  14   7  -3  614.04   29.90
  14   7  -3  534.45   27.70
 -14   7   3  593.24   31.20
  13  -7  -3  351.86   21.70
 -13  -7   3  384.66   23.80
  13  -7  -3  422.66   22.20
  13  -7  -3  415.66   21.50
  13   7  -3  356.96   21.70
 -13   7   3  387.06   22.50
  13   7  -3  384.36   19.50
  13   7  -3  386.96   26.30
  12  -7  -3   57.19    7.20
  12  -7  -3   56.49    6.10
  12  -7  -3   53.89    6.90
 -12  -7   3   56.19    7.50
 -12   7   3   62.79    6.90
  12   7  -3   55.39    6.70
  12   7  -3   56.89    5.30
  12   7  -3   54.79    6.30
  11  -7  -3    7.50    3.10
 -11  -7   3   11.40    3.80
  11  -7  -3    7.40    3.10
  11  -7  -3   10.20    3.00
  11   7  -3    3.50    2.50
  11   7  -3   16.30    3.80
 -11   7   3   12.70    3.30
 -10  -7   3  183.68   12.70
  10  -7  -3  182.98   12.00
  10  -7  -3  164.48   10.80
  10  -7  -3  170.18   11.80
 -10   7   3  165.18   11.40
  10   7  -3  189.28   11.40
  10   7  -3  163.68   12.30
  -9  -7   3 1263.47   59.29
   9  -7  -3 1331.47   58.99
   9  -7  -3 1283.37   58.79
   9  -7  -3 1301.27   57.79
   9   7  -3 1334.87   58.19
  -9   7   3 1300.57   58.59
  -8  -7   3 2391.56  103.49
   8  -7  -3 2315.37  103.99
   8  -7  -3 2293.07  101.79
   8  -7  -3 2380.16  104.49
   8   7  -3 2589.74  102.39
  -8   7   3 2300.17  102.89
  -7  -7   3  745.53   35.50
   7  -7  -3  751.42   34.10
   7  -7  -3  723.13   35.30
  -7   7   3  774.02   35.20
   7   7  -3  796.62   34.60
  -6  -7   3   24.90    2.40
  -6  -7   3   24.60    3.50
   6  -7  -3   19.70    4.00
   6  -7  -3   33.10    3.70
   6  -7  -3   23.00    3.20
   6   7  -3   25.30    2.90
  -6   7   3   26.50    3.20
  -6   7   3   21.00    2.30
  -5  -7   3   23.70    3.10
   5  -7  -3   22.30    1.50
   5  -7  -3   24.50    2.20
   5  -7  -3   27.20    3.20
   5  -7  -3   29.40    3.20
  -5  -7   3   24.00    2.20
  -5   7   3   31.00    3.30
   5   7  -3   24.70    2.70
  -5   7   3   28.00    2.90
  -4  -7   3  744.63   33.10
  -4  -7   3  745.53   34.30
   4  -7  -3  779.62   32.50
   4  -7  -3  775.82   34.40
   4  -7  -3  752.32   34.00
  -4   7   3  796.42   34.60
  -4   7   3  735.73   35.00
   4   7  -3  771.42   33.70
   3  -7  -3 3573.24  147.59
  -3  -7   3 3467.25  147.49
  -3  -7   3 3502.85  146.49
  -3   7   3 3541.45  147.69
   3   7  -3 3517.25  146.79
  -3   7   3 3380.16  148.69
  -2  -7   3 3295.87  137.59
   2  -7  -3 3329.47  138.49
  -2   7   3 3352.46  138.49
  -2   7   3 3173.48  140.39
   2   7  -3 3307.27  136.99
  -2   7   3 3223.88  136.59
   1  -7  -3 1034.20   43.80
   1  -7  -3 1042.60   44.30
  -1  -7   3  998.80   43.60
  -1  -7   3  980.90   44.00
  -1  -7   3  961.60   43.20
   1  -7  -3 1025.90   42.90
  -1  -7   3  999.90   44.40
  -1   7   3 1011.60   43.80
   1   7  -3 1032.90   42.60
  -1   7   3  976.00   42.20
  -1   7   3  916.61   46.00
   0  -7   3   19.00    2.20
   0  -7   3   16.80    2.80
   0  -7  -3   18.80    2.90
   0  -7  -3   16.80    1.20
   0  -7   3   12.00    2.40
   0  -7  -3   15.90    1.50
   0  -7  -3   14.80    2.20
   0  -7   3   16.90    2.10
   0   7   3   16.30    3.70
   0   7   3   14.70    2.30
   0   7   3   17.50    1.60
   1  -7   3   43.90    4.20
   1  -7   3   45.10    4.10
  -1  -7  -3   46.50    4.20
   1  -7   3   50.59    4.00
  -1  -7  -3   47.40    3.80
   1   7   3   39.30    3.50
  -1   7  -3   56.29    3.50
   1   7   3   40.30    5.10
   2  -7   3 1145.99   49.20
   2  -7   3 1137.99   48.90
   2  -7   3 1064.79   46.60
  -2  -7  -3 1143.79   49.10
   2   7   3 1059.79   47.60
   2   7   3 1040.80   51.29
   2   7   3 1077.09   48.00
  -2   7  -3 1171.18   47.90
   3  -7   3 3137.59  126.09
   3  -7   3 2990.50  126.39
  -3  -7  -3 3030.10  126.39
   3  -7   3 3019.20  123.79
   3   7   3 2890.81  128.79
   3   7   3 2873.71  125.09
   3   7   3 2823.22  125.09
  -3   7  -3 3150.08  125.19
   3   7   3 2766.22  123.89
   4  -7   3 2331.37  101.39
  -4  -7  -3 2366.36  101.29
   4  -7   3 2345.07   98.59
   4  -7   3 2465.75  100.79
   4   7   3 2296.47  103.59
   4   7   3 2233.58   99.19
   4   7   3 2387.36  100.39
  -4   7  -3 2405.66  100.19
   5  -7   3  154.18   10.20
   5  -7   3  155.38    7.70
   5  -7   3  153.58    9.40
  -5  -7  -3  158.28   10.10
   5   7   3  154.68   11.40
   5   7   3  160.18    9.50
  -5   7  -3  163.18    9.20
   6  -7   3   14.50    3.60
   6  -7   3   16.50    1.90
   6  -7   3   23.40    3.30
  -6  -7  -3   13.60    3.30
   6   7   3   16.30    3.20
   6   7   3   16.70    4.00
   6   7   3   12.70    2.40
  -6   7  -3   14.50    3.00
  -7  -7  -3  109.19    8.60
   7  -7   3  111.19    8.90
   7  -7   3  115.29    8.00
   7   7   3   96.69    7.80
   7   7   3  111.89    9.40
   7   7   3  103.69    7.20
   8  -7   3  843.72   44.30
   8  -7   3  798.92   36.80
   8  -7   3  873.81   40.70
  -8  -7  -3  854.61   40.30
   8   7   3  839.12   38.20
   8   7   3  804.12   39.00
  -8   7  -3  822.92   38.80
   8   7   3  818.92   40.90
   9  -7   3  897.21   44.10
   9  -7   3  875.71   40.70
   9  -7   3  937.61   42.70
  -9  -7  -3  901.21   44.20
   9   7   3  941.51   42.20
   9   7   3  866.01   44.40
   9   7   3  982.50   43.40
  -9   7  -3  905.21   42.80
 -10  -7  -3  414.16   24.00
  10  -7   3  405.36   21.90
  10  -7   3  385.26   20.20
  10  -7   3  426.16   23.60
  10   7   3  406.86   23.80
  10   7   3  425.76   21.90
 -10   7  -3  410.56   22.60
  10   7   3  452.95   23.00
  11  -7   3   80.69    6.80
  11  -7   3   86.29    7.70
 -11  -7  -3   94.79    9.80
  11  -7   3   76.19    8.70
  11   7   3   83.99    8.90
  11   7   3  106.89    9.30
 -11   7  -3   92.19    8.70
  11   7   3   93.49    8.00
  12  -7   3    4.70    3.50
  12  -7   3    3.70    3.20
 -12  -7  -3    7.00    3.80
  12   7   3    7.90    3.30
 -12   7  -3    8.90    3.60
  12   7   3    7.50    3.80
  12   7   3    5.20    3.10
  13  -8  -3  102.59   10.00
  13  -8  -3  127.49   10.90
  13  -8  -3  120.19    9.80
 -13  -8   3  120.49   11.90
 -13   8   3  114.69   10.60
  13   8  -3  133.39   10.10
  13   8  -3  112.79   15.00
  13   8  -3  108.49    8.10
 -12  -8   3   99.09   11.90
  12  -8  -3  121.09   10.40
  12  -8  -3  106.29    8.70
  12  -8  -3  106.89   13.70
  12   8  -3   94.69    7.30
  12   8  -3  115.99    9.00
 -12   8   3  103.39    9.60
  12   8  -3  100.39    9.70
  11  -8  -3    0.80    2.10
  11  -8  -3    0.30    2.50
 -11  -8   3    3.40    2.50
  11  -8  -3    1.50    2.40
  11   8  -3    1.80    2.10
 -11   8   3    1.90    2.30
  11   8  -3    4.00    2.80
  10  -8  -3  163.38   11.70
  10  -8  -3  163.08   10.70
  10  -8  -3  165.68   11.80
 -10  -8   3  177.08   12.80
 -10   8   3  192.68   12.00
  10   8  -3  159.38   12.60
  10   8  -3  173.18   11.00
   9  -8  -3  194.18   11.60
   9  -8  -3  203.38   12.90
   9  -8  -3  194.98   13.00
  -9  -8   3  198.68   13.40
   9   8  -3  217.08   12.20
  -9   8   3  194.28   12.50
   8  -8  -3   26.70    4.70
   8  -8  -3   25.80    4.40
   8  -8  -3   28.20    3.50
  -8  -8   3   21.70    4.40
  -8   8   3   20.00    3.80
   8   8  -3   26.50    3.70
   7  -8  -3  369.36   17.80
   7  -8  -3  363.96   19.40
  -7  -8   3  360.16   19.70
   7  -8  -3  389.96   19.70
   7   8  -3  368.36   18.40
  -7   8   3  379.96   19.50
   6  -8  -3  252.17   14.20
   6  -8  -3  258.17   12.50
  -6  -8   3  250.77   14.40
  -6  -8   3  254.47   12.30
   6  -8  -3  261.47   14.30
  -6   8   3  272.17   13.10
   6   8  -3  261.57   13.40
  -6   8   3  256.87   14.20
  -5  -8   3   94.69    5.20
   5  -8  -3   85.89    6.40
  -5  -8   3   83.99    6.60
   5  -8  -3   89.59    6.40
   5   8  -3   87.89    5.80
  -5   8   3   92.39    6.90
  -5   8   3   85.59    6.50
  -4  -8   3  682.63   30.50
  -4  -8   3  710.83   32.20
   4  -8  -3  724.83   32.20
   4  -8  -3  723.83   31.80
   4   8  -3  707.23   31.20
  -4   8   3  626.24   37.40
  -4   8   3  717.23   32.20
  -3  -8   3  352.46   16.10
   3  -8  -3  352.96   17.40
   3  -8  -3  364.06   16.90
  -3  -8   3  342.47   17.40
   3   8  -3  349.96   16.70
  -3   8   3  358.46   17.50
  -3   8   3  346.17   18.60
  -2  -8   3  184.78    9.80
   2  -8  -3  172.88    9.00
  -2  -8   3  173.08    8.70
   2  -8  -3  165.78    9.70
  -2   8   3  162.48    7.50
  -2   8   3  179.48   11.40
  -2   8   3  160.68    9.50
   2   8  -3  167.28    8.30
   1  -8  -3  810.12   35.50
  -1  -8   3  825.92   36.90
   1  -8  -3  844.52   36.70
  -1  -8   3  812.62   37.40
   1  -8  -3  832.72   37.10
  -1  -8   3  797.82   35.80
  -1  -8   3  807.12   36.40
   1   8  -3  838.62   35.30
  -1   8   3  801.22   39.10
  -1   8   3  787.02   34.60
  -1   8   3  807.72   36.40
   0  -8   3   67.29    5.60
   0  -8   3   75.09    5.80
   0  -8  -3   78.59    5.90
   0  -8  -3   67.99    5.30
   0  -8   3   69.99    5.80
   0  -8   3   75.19    5.30
   0  -8  -3   72.59    4.30
   0   8   3   72.59    4.10
   0   8   3   66.69    6.80
   0   8  -3   76.99    5.20
   0   8   3   76.99    5.30
   1  -8   3  146.99    8.40
   1  -8   3  150.28    9.10
   1  -8   3  145.19    8.50
  -1  -8  -3  138.79    9.00
   1  -8   3  138.99    9.00
  -1  -8  -3  145.49    8.60
  -1   8  -3  151.48    7.80
   1   8   3  138.09    8.20
   1   8   3  134.29   10.60
   2  -8   3  452.55   21.90
  -2  -8  -3  454.15   21.90
   2  -8   3  445.76   21.70
   2   8   3  417.66   24.00
  -2   8  -3  450.85   20.40
   2   8   3  411.96   20.60
   2   8   3  448.46   20.30
   3  -8   3   22.80    3.90
  -3  -8  -3   25.20    3.70
   3  -8   3   28.40    3.60
   3   8   3   26.50    3.00
   3   8   3   27.10    4.60
   3   8   3   33.70    3.10
  -3   8  -3   31.00    3.00
  -4  -8  -3  113.99    8.10
   4  -8   3  109.99    7.70
   4  -8   3  109.39    8.10
  -4   8  -3  118.59    7.20
   4   8   3  101.69    5.90
   4   8   3  117.29    7.10
   4   8   3  109.39    9.50
   5  -8   3  294.97   13.60
  -5  -8  -3  314.47   21.40
   5  -8   3  328.27   16.60
   5   8   3  316.57   16.10
   5   8   3  299.47   14.80
  -5   8  -3  323.07   15.90
   5   8   3  296.37   23.60
   6  -8   3   43.70    4.80
   6  -8   3   42.30    2.80
   6  -8   3   45.00    5.60
  -6  -8  -3   42.90    5.40
  -6   8  -3   52.49    4.80
   6   8   3   38.80    3.70
   6   8   3   39.80    4.60
   6   8   3   34.80    5.60
  -7  -8  -3  118.39    9.30
   7  -8   3  107.19    5.90
   7  -8   3  131.89    9.80
   7  -8   3  107.79    8.30
  -7   8  -3  106.89    8.00
   7   8   3  117.19   10.10
   7   8   3  105.59    8.10
   7   8   3  102.09    7.20
   8  -8   3  205.08   13.50
   8  -8   3  194.78   12.10
   8  -8   3  166.68   11.10
  -8  -8  -3  176.58   12.80
  -8   8  -3  177.58   11.50
   8   8   3  180.68   10.90
   8   8   3  184.78   13.70
   8   8   3  182.88   12.00
   9  -8   3   15.00    4.40
   9  -8   3   29.80    4.80
  -9  -8  -3   24.30    5.30
   9   8   3   21.50    4.60
   9   8   3   18.10    4.90
  -9   8  -3   21.80    4.20
   9   8   3   24.20    3.90
 -10  -8  -3   71.99   13.20
  10  -8   3   89.39   12.70
  10  -8   3   82.09    7.50
  10   8   3   85.69    9.20
  10   8   3   83.29    8.10
 -10   8  -3   69.79    7.30
  10   8   3   74.49    7.00
 -11  -8  -3   40.80    7.60
  11  -8   3   43.90    7.10
  11  -8   3   59.39    6.60
  11   8   3   58.39    6.40
  11   8   3   63.49    7.40
 -11   8  -3   48.20    6.40
  11   8   3   53.29    8.10
  13  -9  -3  225.08   14.60
  13  -9  -3  200.98   14.90
  13  -9  -3  207.78   15.10
 -13  -9   3  194.68   16.40
  13   9  -3  212.48   12.20
  13   9  -3  214.28   13.70
 -13   9   3  217.08   15.40
  13   9  -3  206.28   15.20
  12  -9  -3  471.35   24.70
 -12  -9   3  499.85   28.00
  12  -9  -3  501.95   26.50
  12  -9  -3  440.16   26.10
  12   9  -3  475.25   23.00
  12   9  -3  477.35   25.00
 -12   9   3  475.05   26.20
  12   9  -3  469.45   34.90
  11  -9  -3  589.24   30.30
  11  -9  -3  643.14   33.50
 -11  -9   3  700.03   34.40
  11  -9  -3  578.54   33.50
  11   9  -3  617.14   33.40
 -11   9   3  625.44   37.80
  11   9  -3  646.24   30.80
  10  -9  -3  136.99   10.80
 -10  -9   3  146.29   11.60
  10  -9  -3  131.09   10.20
  10  -9  -3  140.69   10.80
  10   9  -3  127.29   11.30
  10   9  -3  150.58    9.80
 -10   9   3  141.59   10.60
   9  -9  -3   19.80    3.20
   9  -9  -3   18.00    4.10
   9  -9  -3   21.40    4.50
  -9  -9   3   20.00    4.70
   9   9  -3   22.00    5.40
  -9   9   3   21.00    4.00
   9   9  -3   23.90    3.90
   8  -9  -3  156.38   10.90
   8  -9  -3  167.08   11.00
   8  -9  -3  140.29    8.70
  -8  -9   3  146.59   11.00
  -8   9   3  158.08   10.50
   8   9  -3  149.59    9.50
   7  -9  -3  627.74   29.90
  -7  -9   3  587.64   30.10
   7  -9  -3  603.44   29.70
   7   9  -3  626.14   28.50
  -7   9   3  601.24   29.50
  -7   9   3  601.54   26.80
   6  -9  -3 1565.74   68.29
  -6  -9   3 1585.54   68.89
   6  -9  -3 1547.75   68.39
  -6   9   3 1497.85   68.19
   6   9  -3 1549.74   67.19
   5  -9  -3 1128.29   49.40
  -5  -9   3 1074.89   49.80
  -5  -9   3 1064.09   47.20
   5  -9  -3 1092.49   49.70
  -5   9   3 1218.08   49.90
   5   9  -3 1082.59   48.40
  -5   9   3 1084.09   49.60
  -4  -9   3  224.68   11.10
  -4  -9   3  240.38   13.30
   4  -9  -3  230.38   13.10
   4  -9  -3  235.08   12.60
  -4   9   3  251.37   13.80
  -4   9   3  245.98   13.20
   4   9  -3  238.78   12.00
   3  -9  -3   70.19    5.50
   3  -9  -3   62.79    4.80
  -3  -9   3   62.99    4.00
  -3  -9   3   61.89    5.50
   3   9  -3   64.19    4.50
  -3   9   3   66.49    5.30
  -3   9   3   71.99    6.40
   2  -9  -3  349.07   18.20
  -2  -9   3  353.26   18.20
  -2  -9   3  356.76   16.80
   2  -9  -3  382.06   18.90
   2  -9  -3  363.16   17.30
  -2   9   3  370.96   18.20
  -2   9   3  380.86   20.30
   2   9  -3  344.87   17.00
   2   9  -3  384.46   17.80
   1  -9  -3 1258.67   54.39
   1  -9  -3 1234.28   52.79
  -1  -9   3 1185.48   52.99
  -1  -9   3 1232.88   54.09
   1  -9  -3 1242.38   54.69
  -1   9   3 1260.17   57.09
   1   9  -3 1249.88   52.69
  -1   9   3 1212.68   53.89
  -1   9   3 1171.88   51.49
   0  -9  -3 2290.97   94.89
   0  -9  -3 2296.37   96.79
   0  -9   3 2238.18   96.99
   0  -9  -3 2300.27   97.39
   0  -9   3 2186.68   95.79
   0  -9   3 2303.07   96.59
   0  -9   3 2217.78   97.59
   0   9   3 2239.28   99.89
   0   9   3 2178.78   96.19
   0   9   3 2201.78   94.39
   0   9  -3 2288.77   95.89
   1  -9   3 1669.93   72.89
  -1  -9  -3 1681.13   72.39
   1  -9   3 1741.43   72.09
   1  -9   3 1655.43   71.89
  -1  -9  -3 1697.43   72.99
   1  -9   3 1682.43   73.09
   1   9   3 1557.34   75.39
  -1   9  -3 1661.73   71.09
   1   9   3 1639.54   70.99
   1   9   3 1606.34   71.69
  -2  -9  -3  170.28   10.90
   2  -9   3  172.48   10.90
   2  -9   3  176.88   10.90
   2  -9   3  168.48   10.20
  -2   9  -3  175.38    9.50
   2   9   3  175.98   12.80
   2   9   3  176.38    9.80
   2   9   3  164.88    9.00
   3  -9   3   23.40    3.90
  -3  -9  -3   23.20    4.10
   3  -9   3   17.80    3.40
   3   9   3   20.30    2.70
  -3   9  -3   20.00    3.00
   3   9   3   22.60    2.60
   3   9   3   26.90    4.70
   4  -9   3  252.27   13.90
  -4  -9  -3  230.88   14.00
   4  -9   3  256.17   14.30
   4   9   3  216.68   10.80
   4   9   3  229.88   15.90
   4   9   3  242.38   12.50
  -4   9  -3  240.58   12.80
  -5  -9  -3 1013.20   45.50
   5  -9   3  884.51   49.80
   5  -9   3 1027.50   45.50
   5   9   3  901.21   41.90
   5   9   3  971.00   43.60
  -5   9  -3 1003.40   43.80
   5   9   3  990.00   47.70
   6  -9   3 1198.28   54.69
  -6  -9  -3 1218.88   54.69
   6  -9   3 1218.88   53.79
   6   9   3 1166.38   53.19
   6   9   3 1183.28   56.69
  -6   9  -3 1192.68   52.89
   6   9   3 1104.49   51.19
   7  -9   3  462.25   22.50
  -7  -9  -3  432.36   23.40
   7  -9   3  427.86   23.40
   7   9   3  418.56   21.60
   7   9   3  381.96   20.00
  -7   9  -3  406.66   21.50
   7   9   3  419.46   24.50
  -8  -9  -3   59.49    7.30
   8  -9   3   59.79    6.30
   8  -9   3   63.79    7.20
   8   9   3   42.20    5.30
   8   9   3   44.10    6.90
  -8   9  -3   42.90    5.30
   8   9   3   44.30    4.60
   9  -9   3   25.40    4.80
  -9  -9  -3   27.00    5.60
   9  -9   3   24.80    5.60
   9   9   3   45.80    5.70
  -9   9  -3   20.50    4.20
   9   9   3   30.80    4.30
  10  -9   3  135.09   10.40
  10  -9   3  135.49   11.60
 -10  -9  -3  129.19   12.10
  10   9   3  137.49   10.60
 -10   9  -3  134.39   10.50
  10   9   3  133.49   12.50
  10   9   3  117.19    9.00
  11  -9   3  328.37   20.50
  11  -9   3  361.46   22.40
 -11  -9  -3  408.56   24.20
  11   9   3  386.26   19.90
  11   9   3  405.16   21.40
  11   9   3  345.57   22.80
 -11   9  -3  333.07   20.90
  12 -10  -3    1.10    3.30
 -12 -10   3    3.50    3.40
  12 -10  -3   -1.90    2.70
  12  10  -3    0.90    2.80
 -12  10   3   -1.10    2.50
  12  10  -3    4.90    3.30
  12  10  -3   -0.60    2.40
  11 -10  -3   21.70    5.30
 -11 -10   3   23.00    5.60
  11 -10  -3   27.20    5.60
  11  10  -3   29.60    6.50
  11  10  -3   29.70    4.90
 -11  10   3   25.70    5.20
  10 -10  -3   18.80    4.80
  10 -10  -3    8.00    3.90
 -10 -10   3   13.00    4.50
 -10  10   3   16.40    4.10
  10  10  -3   15.00    4.70
  10  10  -3   17.10    3.40
   9 -10  -3   19.40    4.30
  -9 -10   3   12.90    4.40
   9 -10  -3   16.60    4.30
   9  10  -3   20.50    3.60
   9  10  -3   15.40    4.70
  -9  10   3   12.50    3.50
   8 -10  -3   32.70    5.40
   8 -10  -3   28.90    5.30
  -8 -10   3   44.90    6.20
   8  10  -3   33.70    7.30
  -8  10   3   37.90    5.00
  -7 -10   3  116.79    9.30
   7 -10  -3  108.39    8.60
   7 -10  -3  104.99    8.40
  -7  10   3  100.79    8.00
  -7  10   3  100.49    6.90
   7  10  -3  101.99    7.10
  -6 -10   3    1.60    2.10
   6 -10  -3    6.40    2.50
   6 -10  -3    7.60    2.80
  -6  10   3    0.80    1.70
   6  10  -3    2.00    1.40
  -6  10   3    4.60    1.90
  -5 -10   3   43.00    5.40
   5 -10  -3   39.70    4.90
   5 -10  -3   45.20    4.80
  -5  10   3   41.80    4.90
   5  10  -3   41.10    3.90
  -5  10   3   50.79    5.10
  -4 -10   3  133.69    9.20
   4 -10  -3  132.69    8.40
   4 -10  -3  133.39    9.00
  -4 -10   3  119.89    6.60
   4  10  -3  131.39    7.60
  -4  10   3  149.39    9.80
  -4  10   3  135.49    9.10
  -3 -10   3    7.90    1.30
   3 -10  -3    4.40    1.60
   3 -10  -3    7.40    3.80
   3 -10  -3    3.80    1.90
  -3 -10   3    9.40    2.70
   3  10  -3   14.40    2.10
  -3  10   3    7.80    2.10
  -3  10   3   11.90    3.10
   2 -10  -3  113.49    6.80
  -2 -10   3  116.29    7.90
   2 -10  -3  107.29    7.80
   2  10  -3  100.59    6.30
  -2  10   3  104.19    7.40
  -2  10   3  114.29    9.20
   1 -10  -3  138.19    9.10
  -1 -10   3  120.59    8.70
   1 -10  -3  132.29   10.70
   1 -10  -3  130.19    7.50
   1  10  -3  129.39    7.40
  -1  10   3  145.09   10.90
  -1  10   3  129.29    8.50
   0 -10  -3    6.40    1.50
   0 -10  -3    3.10    3.70
   0 -10   3    3.20    1.90
   0 -10   3    1.40    1.70
   0 -10   3    4.30    2.40
   0 -10  -3    5.90    2.30
   0 -10   3    2.70    1.30
   0  10  -3    5.80    1.50
   0  10   3    1.30    1.50
   0  10   3    3.80    0.90
   0  10   3    2.50    2.30
  -1 -10  -3   71.49    6.90
   1 -10   3   73.59    6.20
  -1 -10  -3   78.59    6.40
   1 -10   3   95.49    7.30
   1 -10   3   77.59    5.80
   1 -10   3   67.69    7.30
   1  10   3   76.49    8.10
  -1  10  -3   75.99    5.30
   1  10   3   73.99    5.80
   1  10   3   70.19    4.80
   2 -10   3   64.79    8.00
   2 -10   3   57.39    5.50
   2 -10   3   68.79    5.60
  -2 -10  -3   72.89    6.70
   2  10   3   63.49    5.20
  -2  10  -3   63.29    4.90
   2  10   3   68.79    7.80
   2  10   3   64.99    4.40
   3 -10   3    8.50    2.70
  -3 -10  -3    6.80    2.60
   3 -10   3    9.80    2.50
   3 -10   3   10.80    3.10
   3  10   3    8.80    1.90
   3  10   3    7.50    2.80
   3  10   3   19.70    4.90
  -3  10  -3    5.70    1.80
   4 -10   3   66.59    6.60
   4 -10   3   73.39    6.80
  -4 -10  -3   81.09    7.40
   4  10   3   64.59    7.90
  -4  10  -3   76.49    5.80
   4  10   3   61.69    5.10
  -5 -10  -3   41.20    5.90
   5 -10   3   33.10    5.20
   5 -10   3   31.90    5.50
  -5  10  -3   41.60    4.90
   5  10   3   42.30    4.30
   5  10   3   43.40    6.70
   6 -10   3    0.90    2.50
   6 -10   3    8.60    3.10
  -6 -10  -3    3.10    2.80
  -6  10  -3    3.50    2.00
   6  10   3    9.10    1.80
   6  10   3    6.20    2.30
   6  10   3    3.60    3.10
   7 -10   3   24.20    4.70
  -7 -10  -3   21.90    5.00
   7 -10   3   19.70    4.60
   7  10   3   39.30    6.50
   7  10   3   22.30    2.90
   7  10   3   20.80    3.80
  -7  10  -3   20.70    4.00
   8 -10   3   74.19    8.10
   8 -10   3   61.59    6.90
  -8 -10  -3   62.39    7.80
  -8  10  -3   62.29    6.40
   8  10   3   54.29    5.00
   8  10   3   50.69    5.90
   8  10   3   69.59    8.50
   9 -10   3    1.10    2.70
   9 -10   3    4.40    2.70
  -9 -10  -3    1.90    3.20
   9  10   3    1.30    2.40
  -9  10  -3    3.30    2.50
   9  10   3   -1.40    1.80
   9  10   3    0.00    2.40
 -10 -10  -3   26.90    6.40
  10 -10   3   22.10    5.70
  10 -10   3   23.00    4.80
  10  10   3   28.80    5.20
 -10  10  -3   25.80    4.80
  10  10   3   24.00    4.00
  10  10   3   22.80    5.90
  11 -11  -3   96.59    9.80
  11 -11  -3  102.49   10.20
 -11 -11   3  102.89   11.00
  11  11  -3   99.59   10.60
  11  11  -3  107.59    8.50
 -11  11   3  120.09    9.90
 -10 -11   3  175.68   13.60
  10 -11  -3  151.78   12.10
  10 -11  -3  162.08   12.40
 -10  11   3  138.19   11.20
  10  11  -3  164.78   10.50
  10  11  -3  154.48   13.70
   9 -11  -3  365.96   25.20
  -9 -11   3  363.66   21.50
   9 -11  -3  337.07   20.20
   9  11  -3  359.46   18.30
   9  11  -3  332.37   22.40
  -9  11   3  344.37   20.90
   8 -11  -3  340.47   19.70
   8 -11  -3  331.17   19.80
  -8 -11   3  365.66   20.80
  -8  11   3  342.17   19.40
   8  11  -3  348.87   17.90
   8  11  -3  354.36   22.30
   7 -11  -3  384.36   21.30
  -7 -11   3  393.26   22.00
   7 -11  -3  396.36   21.10
  -7  11   3  393.86   20.90
   7  11  -3  383.76   19.40
   6 -11  -3  358.96   18.90
  -6 -11   3  325.27   19.50
   6 -11  -3  339.57   19.30
  -6  11   3  338.27   18.90
  -6  11   3  379.56   18.40
   6  11  -3  352.06   17.40
   5 -11  -3  235.68   14.70
   5 -11  -3  250.77   14.10
  -5 -11   3  256.97   15.20
  -5  11   3  279.27   15.00
  -5  11   3  246.28   14.50
   5  11  -3  237.98   12.90
  -4 -11   3  272.07   16.20
   4 -11  -3  295.27   16.30
   4 -11  -3  282.07   15.10
  -4  11   3  275.97   15.70
   4  11  -3  261.87   14.00
  -4  11   3  331.07   17.20
  -3 -11   3  421.36   28.00
   3 -11  -3  441.56   23.00
  -3 -11   3  383.46   19.40
   3 -11  -3  457.75   21.40
   3 -11  -3  453.45   22.80
  -3  11   3  451.85   22.30
  -3  11   3  502.35   24.40
   3  11  -3  420.96   20.30
   2 -11  -3  813.62   36.70
   2 -11  -3  807.82   38.40
   2 -11  -3  831.12   38.90
  -2 -11   3  845.12   38.60
  -2  11   3  800.82   37.80
  -2  11   3  917.21   41.00
   2  11  -3  769.02   36.00
   2  11  -3  772.92   35.90
   1 -11  -3  821.52   39.00
   1 -11  -3  815.62   36.60
  -1 -11   3  758.32   36.20
  -1 -11   3  892.71   38.90
   1 -11  -3  826.42   38.70
   1  11  -3  826.22   36.50
  -1  11   3  848.82   42.10
   1  11  -3  786.32   36.00
  -1  11   3  826.62   37.90
   0 -11   3  433.96   23.50
   0 -11   3  463.85   22.60
   0 -11  -3  452.85   23.20
   0 -11   3  438.16   22.80
   0 -11  -3  436.26   22.70
   0 -11   3  413.96   20.70
   0  11   3  420.16   21.60
   0  11  -3  449.16   20.80
   0  11   3  489.25   25.90
   0  11   3  391.06   18.70
   1 -11   3  274.57   15.00
  -1 -11  -3  313.27   16.70
   1 -11   3  285.27   17.20
  -1 -11  -3  304.17   17.20
   1 -11   3  299.07   16.20
   1 -11   3  281.37   16.50
   1  11   3  285.87   15.50
   1  11   3  289.87   19.00
  -1  11  -3  283.57   14.80
  -2 -11  -3  297.47   16.90
   2 -11   3  284.67   15.20
   2 -11   3  264.97   19.60
   2 -11   3  287.87   16.80
   2 -11   3  288.37   16.50
   2  11   3  252.47   14.70
   2  11   3  270.87   13.30
  -2  11  -3  286.37   14.60
   2  11   3  280.97   18.90
   3 -11   3  340.67   18.20
   3 -11   3  332.47   19.20
   3 -11   3  344.77   19.10
   3 -11   3  321.77   17.90
  -3 -11  -3  362.46   19.70
   3  11   3  359.66   22.00
  -3  11  -3  340.07   17.30
   3  11   3  323.57   17.40
   3  11   3  330.37   16.30
  -4 -11  -3  643.04   31.70
   4 -11   3  604.74   31.10
   4 -11   3  603.64   30.30
   4 -11   3  620.54   31.30
   4  11   3  689.73   34.90
  -4  11  -3  618.74   32.20
   4  11   3  578.74   28.40
  -5 -11  -3  513.85   27.30
   5 -11   3  538.85   26.80
   5 -11   3  493.65   26.70
  -5  11  -3  517.25   25.20
   5  11   3  525.85   29.50
   5  11   3  455.15   25.40
  -6 -11  -3  190.98   14.30
   6 -11   3  201.68   13.80
   6 -11   3  214.28   14.20
   6  11   3  192.08   11.80
  -6  11  -3  193.38   12.30
  -6  11  -3  229.28   12.60
   6  11   3  206.88   16.10
   7 -11   3  148.59   12.10
  -7 -11  -3  159.38   12.70
   7 -11   3  138.29   11.10
   7  11   3  125.39    9.20
  -7  11  -3  134.39    9.80
   7  11   3  139.19   12.70
   8 -11   3  101.39    9.70
   8 -11   3   96.99   10.00
  -8 -11  -3  100.89   10.40
  -8  11  -3   98.29    8.30
   8  11   3   89.69   10.50
   8  11   3   89.79    7.60
  -9 -11  -3  172.98   14.00
   9 -11   3  140.69   13.00
   9 -11   3  149.88   12.40
   9  11   3  163.48   14.20
   9  11   3  138.39   10.50
  -9  11  -3  147.39   10.90
  10 -12  -3   -2.70    2.20
  10 -12  -3    2.70    3.10
 -10 -12   3    1.40    3.40
  10  12  -3   -0.60    3.00
 -10  12   3    1.50    2.60
  10  12  -3    2.60    2.20
   9 -12  -3   16.50    4.50
   9 -12  -3   12.20    4.50
  -9 -12   3   17.10    5.30
  -9  12   3   13.70    3.80
   9  12  -3   11.70    4.80
   9  12  -3   15.30    3.10
   8 -12  -3    1.50    2.80
   8 -12  -3   -2.10    2.20
  -8 -12   3    2.60    3.60
   8  12  -3    1.40    3.00
   8  12  -3    7.00    2.60
  -8  12   3    0.20    3.80
  -7 -12   3    2.90    2.80
   7 -12  -3    1.00    2.00
   7 -12  -3    0.80    2.50
  -7  12   3    2.20    2.10
   7  12  -3    2.70    3.10
   7  12  -3    3.10    1.70
  -6 -12   3   17.10    4.20
   6 -12  -3   16.00    4.00
   6 -12  -3   16.70    3.70
   6  12  -3   21.30    3.10
  -6  12   3   20.60    3.80
  -6  12   3   16.00    3.50
   5 -12  -3   11.30    3.00
   5 -12  -3    2.60    2.60
  -5 -12   3    3.90    3.10
  -5  12   3   14.80    3.30
   5  12  -3   10.70    2.10
  -5  12   3    6.40    2.50
   4 -12  -3   18.10    3.40
   4 -12  -3   18.60    4.20
  -4 -12   3   27.20    4.80
   4 -12  -3   15.50    4.40
  -4  12   3   17.50    3.50
  -4  12   3   21.70    4.60
   4  12  -3   18.60    2.70
   3 -12  -3   17.10    4.20
  -3 -12   3   14.40    3.90
   3 -12  -3   13.80    3.80
  -3  12   3   14.20    3.20
   3  12  -3   18.50    2.50
  -3  12   3   15.10    4.40
  -2 -12   3   10.60    3.30
   2 -12  -3    2.60    2.90
   2 -12  -3    1.50    2.50
   2 -12  -3    5.10    2.00
   2  12  -3    7.80    1.70
   2  12  -3    6.90    1.80
  -2  12   3   11.60    3.60
  -2  12   3    9.40    2.70
   1 -12  -3   18.40    4.40
   1 -12  -3   20.60    3.10
   1 -12  -3   16.50    3.90
  -1  12   3   15.30    3.30
  -1  12   3   19.20    4.80
   1  12  -3   17.00    2.40
   1  12  -3   21.30    2.90
   0 -12   3    4.30    1.60
   0 -12   3    6.70    2.90
   0 -12  -3   10.20    3.20
   0 -12  -3    2.80    2.30
   0  12   3    6.30    3.50
   0  12  -3    1.50    1.30
   0  12   3    6.50    2.30
  -1 -12  -3   14.70    3.90
   1 -12   3    8.90    2.30
   1 -12   3    9.20    3.40
   1 -12   3    6.90    2.80
   1 -12   3    9.40    2.80
   1  12   3    4.10    3.10
   1  12   3    4.00    1.90
  -1  12  -3    5.60    1.80
   2 -12   3    1.30    2.00
   2 -12   3    4.50    1.90
  -2 -12  -3    6.10    3.20
   2 -12   3    5.20    2.80
   2 -12   3    2.30    2.30
   2  12   3    4.90    2.10
   2  12   3    7.40    1.50
  -2  12  -3    3.10    1.60
   2  12   3    3.50    3.00
   3 -12   3    2.00    2.20
   3 -12   3    0.40    2.40
  -3 -12  -3    2.70    3.00
   3 -12   3    1.60    2.40
   3 -12   3    3.30    2.00
   3  12   3    3.00    3.10
   3  12   3   -0.20    1.10
  -3  12  -3    5.00    2.00
  -4 -12  -3    2.80    2.90
   4 -12   3    9.50    2.90
   4 -12   3    7.00    3.20
   4 -12   3    7.70    3.40
   4  12   3    3.30    2.80
  -4  12  -3    4.70    2.00
   4  12   3    1.40    1.40
   5 -12   3    4.50    2.70
  -5 -12  -3    4.60    3.40
   5 -12   3   10.00    3.90
   5 -12   3   10.30    3.60
   5  12   3    2.90    3.30
  -5  12  -3    4.50    2.40
   5  12   3    4.60    2.00
  -5  12  -3    7.50    2.80
   6 -12   3    1.90    2.40
  -6 -12  -3    3.40    3.70
   6  12   3   -2.10    2.60
   6  12   3    1.90    1.90
  -6  12  -3    1.50    1.80
   7 -12   3    2.40    3.30
   7 -12   3   10.40    3.80
  -7 -12  -3    4.10    3.60
   7  12   3    4.30    2.30
   7  12   3    4.30    3.20
  -7  12  -3    0.40    2.00
   8 -12   3   -1.40    2.90
   8 -12   3    1.30    3.10
  -8 -12  -3    2.20    3.60
   8  12   3    3.20    3.30
   8  12   3   -0.60    2.20
  -8  12  -3    5.00    2.70
   9 -13  -3  197.68   14.50
  -9 -13   3  206.68   15.80
   9 -13  -3  192.38   14.80
   9  13  -3  192.38   16.20
  -9  13   3  195.28   13.70
   8 -13  -3  481.45   26.00
   8 -13  -3  466.05   26.60
  -8 -13   3  505.45   27.70
  -8  13   3  470.65   25.50
   8  13  -3  464.35   28.90
   7 -13  -3  418.96   23.80
   7 -13  -3  405.26   22.50
   7  13  -3  421.76   26.30
  -7  13   3  411.76   22.60
  -6 -13   3  157.18   12.40
   6 -13  -3  145.19   12.10
   6 -13  -3  143.79   12.00
   6 -13  -3  154.18   10.70
  -6  13   3  135.99   10.90
   6  13  -3  176.88   14.40
   5 -13  -3  125.19   10.50
   5 -13  -3  121.49    9.00
  -5 -13   3  129.29   10.70
   5 -13  -3  111.99   10.00
  -5  13   3  106.69    9.00
  -5  13   3  140.49   10.30
  -4 -13   3  136.59   11.00
   4 -13  -3  106.89    8.80
   4 -13  -3  152.68   11.30
   4 -13  -3  137.39   10.80
  -4  13   3  156.88   11.40
  -4  13   3  136.09    9.80
   3 -13  -3  399.56   23.10
   3 -13  -3  399.16   21.00
  -3 -13   3  418.86   23.30
   3 -13  -3  429.66   23.40
  -3  13   3  416.36   22.30
  -3  13   3  485.85   24.80
   2 -13  -3  636.34   30.00
   2 -13  -3  663.03   32.70
  -2 -13   3  679.73   32.80
   2 -13  -3  652.43   32.90
  -2  13   3  625.04   31.30
   2  13  -3  610.04   29.40
  -1 -13   3  418.96   22.50
   1 -13  -3  407.96   22.50
   1 -13  -3  417.36   22.90
  -1  13   3  389.86   21.00
   1  13  -3  390.56   19.70
   0 -13  -3  214.88   14.50
   0 -13  -3  216.48   14.10
   0 -13   3  172.48   11.70
   0 -13   3  218.88   14.00
   0  13   3  235.98   16.50
   0  13   3  206.68   12.60
   0  13  -3  205.88   11.60
   1 -13   3   94.09    6.90
  -1 -13  -3  105.59    9.60
   1 -13   3  101.59    9.70
   1 -13   3  105.89    8.90
   1 -13   3  104.29    8.80
   1  13   3  104.89    8.00
   1  13   3  113.49   11.10
  -1  13  -3  101.39    7.30
   2 -13   3  236.48   14.50
  -2 -13  -3  240.08   15.80
   2 -13   3  228.98   14.70
   2 -13   3  211.88   12.70
   2 -13   3  221.08   15.60
   2  13   3  197.08   13.10
   2  13   3  262.37   18.20
  -2  13  -3  217.38   12.60
   3 -13   3  455.55   25.60
   3 -13   3  501.85   25.30
   3 -13   3  481.95   26.60
   3 -13   3  427.56   23.80
  -3 -13  -3  508.25   27.00
   3  13   3  523.45   29.70
  -3  13  -3  466.25   23.80
   4 -13   3  383.66   21.30
  -4 -13  -3  427.16   27.40
   4 -13   3  413.66   23.90
   4 -13   3  393.16   22.90
   4 -13   3  417.26   22.20
   4  13   3  400.26   36.10
   4  13   3  381.06   19.30
  -4  13  -3  424.26   21.10
   5 -13   3  170.88   13.20
   5 -13   3  163.88   12.10
   5 -13   3  162.88   12.50
  -5 -13  -3  194.68   14.50
   5 -13   3  179.78   13.80
  -5  13  -3  212.48   13.80
  -5  13  -3  180.68   11.60
   5  13   3  199.78   16.30
   5  13   3  159.88   10.00
  -6 -13  -3  110.19   11.00
   6 -13   3   94.69   10.00
   6 -13   3  114.69   10.50
   6 -13   3   88.29    8.60
   6  13   3  105.29   11.70
   6  13   3   87.39    6.90
  -6  13  -3   97.89    8.00
   7 -13   3  121.69   11.30
   7 -13   3  151.28   12.70
   7 -13   3  133.89   12.50
  -7 -13  -3  160.88   13.80
  -7  13  -3  152.28   10.60
   7  13   3  147.59   14.20
   7  13   3  119.79    9.10
  -7 -14   3   43.40    8.00
   7 -14  -3   44.00    6.20
   7 -14  -3   41.00    7.20
   7 -14  -3   39.90    7.30
  -7  14   3   31.90    5.50
   7  14  -3   48.50    8.30
   6 -14  -3   33.20    6.60
  -6 -14   3   39.30    7.00
   6 -14  -3   36.50    6.60
  -6  14   3   31.40    5.30
   6  14  -3   33.70    7.60
   5 -14  -3   30.00    4.80
   5 -14  -3   28.60    5.80
  -5 -14   3   28.70    8.90
   5 -14  -3   24.60    5.20
  -5  14   3   31.00    5.10
   5  14  -3   30.10    6.80
  -5  14   3   32.30    5.70
   4 -14  -3  114.99   10.20
  -4 -14   3  111.79   10.50
   4 -14  -3  113.49    8.40
   4 -14  -3  102.79    9.90
  -4  14   3   88.19   13.50
  -4  14   3  126.89   10.40
   4  14  -3  114.39   11.80
   3 -14  -3    3.80    3.00
  -3 -14   3    9.00    3.70
   3 -14  -3    0.90    1.70
   3 -14  -3    2.40    2.70
  -3  14   3    1.10    2.60
  -3  14   3    2.60    2.10
   3  14  -3    1.20    3.90
   2 -14  -3   81.89    6.40
   2 -14  -3   87.29    9.10
  -2 -14   3   76.09    8.80
  -2  14   3   74.09    7.20
  -2  14   3   95.29    9.50
  -1 -14   3  115.59    9.90
   1 -14  -3   92.79    9.80
   1 -14  -3  102.49   11.10
  -1  14   3   98.49    8.10
   1  14  -3   79.69    7.70
  -1  14   3  129.49   11.60
   0 -14  -3    5.90    3.80
   0 -14   3   -0.30    2.70
   0  14  -3    5.20    2.00
   0  14   3    3.90    3.40
   0  14   3    1.20    2.00
   1 -14   3  123.09   10.40
  -1 -14  -3  110.09   10.70
   1  14   3  108.69    8.80
  -1  14  -3  144.99   12.00
   1  14   3  126.19   13.10
  -1  14  -3  107.99    8.00
   2 -14   3   77.09    8.10
   2 -14   3   72.59    8.80
  -2 -14  -3   83.99    9.40
   2 -14   3   66.89    8.00
  -2  14  -3   69.99    6.40
   2  14   3   79.79   10.30
   2  14   3   69.79    6.60
  -2  14  -3   77.79    8.80
   3 -14   3   17.50    4.10
   3 -14   3   11.90    3.70
   3 -14   3   12.30    4.60
   3 -14   3   11.20    3.00
  -3 -14  -3   17.90    5.50
  -3  14  -3   13.50    4.40
  -3  14  -3   16.00    3.20
   3  14   3   22.20    6.20
   4 -14   3   67.29    7.60
   4 -14   3   69.29    8.70
   4 -14   3   52.59    6.20
   4 -14   3   65.39    7.70
  -4 -14  -3   71.39    9.00
   4  14   3   78.29   10.20
  -4  14  -3   57.19    6.10
  -4  14  -3   74.29    8.10
   5 -14   3   16.60    5.20
   5 -14   3   20.70    4.50
   5 -14   3   17.00    3.80
   5 -14   3   12.20    4.10
  -5 -14  -3   19.00    6.00
  -5  14  -3   25.40    4.90
   5  14   3   30.70    7.40
  -4 -15   3  167.18   13.90
   4 -15  -3  162.28   11.00
   4 -15  -3  167.68   13.50
   4 -15  -3  172.98   13.80
   4  15  -3  164.18   15.00
  -4  15   3  164.88   11.80
  -4  15   3  184.78   13.40
   3 -15  -3   16.50    3.30
  -3 -15   3   25.30    5.90
   3 -15  -3   18.40    4.80
   3 -15  -3   16.50    5.00
  -3  15   3   15.00    3.80
  -3  15   3   28.20    5.90
   3  15  -3   23.00    6.30
   2 -15  -3   50.59    8.00
   2 -15  -3   46.20    7.60
  -2 -15   3   51.39    7.90
  -2  15   3   61.89   12.50
   2  15  -3   53.89    8.50
  -2  15   3   51.49    6.00
   1 -15  -3  225.08   16.10
   1 -15  -3  233.78   16.60
  -1 -15   3  230.98   16.20
  -1  15   3  255.37   18.10
   1  15  -3  257.87   18.40
  -1  15   3  217.38   14.30
   0 -15   3  615.14   33.80
   0 -15  -3  585.24   34.30
   0  15   3  596.34   32.00
   0  15  -3  739.23   36.90
   0  15   3  751.52   37.80
   1 -15   3  452.55   26.10
  -1 -15  -3  427.56   26.90
  -1  15  -3  529.65   28.50
   1  15   3  517.55   30.00
   1  15   3  455.95   24.70
  -2 -15  -3   86.99   10.20
   2 -15   3   81.89    9.00
  -2  15  -3   98.19   10.90
   2  15   3   92.49   11.20
   3 -15   3    5.20    3.30
   3 -15   3    6.60    3.50
   3 -15   3    7.40    4.10
  -3 -15  -3    6.00    4.00
   3  15   3   12.60    5.20
  -3  15  -3   14.60    3.50
 -15   0   4   49.70    8.20
  15   0  -4   62.69    7.30
  15   0  -4   51.89    6.50
 -14   0   4   41.50    6.20
  14   0  -4   37.00    5.80
  14   0  -4   41.70    5.50
  13   0  -4   61.59    6.60
  13   0  -4   69.99    6.50
 -13   0   4   72.49    6.90
  12   0  -4 1348.77   59.79
 -12   0   4 1321.77   60.79
  12   0  -4 1384.56   60.79
  11   0  -4 2027.00   93.69
  11   0  -4 2310.17   95.79
  11   0  -4 2297.47   96.49
 -11   0   4 2277.17   96.69
 -10   0   4 1132.59   52.89
  10   0  -4 1199.58   52.49
  10   0  -4 1236.18   53.29
   9   0  -4   13.20    2.50
   9   0  -4   18.00    3.10
   8   0  -4  120.69    7.60
  -8   0   4  122.79    7.40
   8   0  -4  119.99    7.30
  -7   0   4  679.13   31.10
  -7   0   4  717.43   32.10
   7   0  -4  706.53   31.60
  -6   0   4 6446.65  268.87
   5   0  -4 6300.17  323.27
  -5   0   4 6702.43  305.37
  -5   0   4 6846.61  326.27
   5   0  -4 6351.56  304.27
  -4   0   4 2841.42  117.39
  -4   0   4 2760.22  117.09
   4   0  -4 2790.92  116.99
  -4   0   4 2757.22  116.59
  -3   0   4   71.49    4.50
  -3   0   4   72.19    4.50
  -3   0   4   94.49    5.20
  -3   0   4   84.19    4.10
  -2   0   4  814.72   34.20
  -2   0   4  814.92   35.60
  -2   0   4  820.22   34.80
  -2   0   4  782.92   34.80
   1   0  -4 2206.18   96.69
  -1   0   4 2404.66   98.69
  -1   0   4 2371.16   97.19
   0   0   4 8418.46  390.36
   0   0   4 8761.22  378.06
   0   0   4 8493.95  377.96
   0   0   4 8738.03  390.76
   1   0   4 9949.40  444.66
   1   0   4 9999.00  426.16
  -1   0  -4 8559.44  422.56
   2   0   4  200.18   10.70
  -2   0  -4  226.58   10.40
   2   0   4  229.68   12.00
   2   0   4  227.68   10.20
   3   0   4  365.56   17.70
   3   0   4  388.36   18.70
   3   0   4  391.36   17.00
   3   0   4  443.46   20.10
  -3   0  -4  419.16   18.30
   3   0   4  395.96   18.70
   4   0   4   44.10    3.20
   4   0   4   55.89    4.20
   4   0   4   47.10    5.40
   4   0   4   42.30    3.90
  -5   0  -4 1665.03   69.79
   5   0   4 1614.14   70.39
   5   0   4 1607.84   70.59
   5   0   4 1586.64   70.89
   6   0   4 4201.58  177.98
   6   0   4 4202.58  177.58
  -6   0  -4 4165.88  176.68
   7   0   4 1869.91   84.49
   7   0   4 1923.61   84.19
   7   0   4 1910.41   82.79
  -7   0  -4 1945.11   83.39
   7   0   4 1981.20   83.89
   8   0   4  241.38   13.30
  -8   0  -4  232.78   13.20
   8   0   4  214.88   13.80
   8   0   4  227.18   12.50
   8   0   4  230.58   13.70
   9   0   4   22.80    3.60
   9   0   4   23.20    4.60
   9   0   4   22.40    3.30
   9   0   4   29.80    4.70
  -9   0  -4   19.30    3.70
  10   0   4   63.19    5.50
  10   0   4   64.39    5.80
  10   0   4   76.39    7.20
  10   0   4   75.39    7.50
  11   0   4  520.55   25.00
  11   0   4  499.35   25.50
  11   0   4  387.06   22.10
  11   0   4  473.55   23.10
  12   0   4  997.70   44.90
  12   0   4  898.51   48.40
  12   0   4  914.51   42.80
  13   0   4  468.15   24.00
  13   0   4  401.66   21.70
  13   0   4  433.46   24.60
  15  -1  -4  126.29   10.40
  15  -1  -4  125.89    9.70
 -15   1   4   95.79    9.90
  15   1  -4  111.19    9.10
  15   1  -4  128.99   10.50
 -14  -1   4    4.80    2.70
  14  -1  -4    2.70    2.70
  14  -1  -4    2.70    2.60
  14   1  -4    1.40    2.40
 -14   1   4    3.00    2.80
  14   1  -4   -0.50    2.40
 -13  -1   4  133.29   10.30
  13  -1  -4  155.38   10.20
  13  -1  -4  139.29   10.30
  13   1  -4  151.58    9.90
  13   1  -4  147.09   10.60
 -13   1   4  143.89   10.80
  12  -1  -4  261.37   14.80
  12  -1  -4  272.57   15.40
 -12  -1   4  271.97   15.50
  12   1  -4  265.87   14.60
 -12   1   4  247.48   15.40
  12   1  -4  286.47   15.70
  11  -1  -4   10.40    2.70
 -11  -1   4   10.70    2.70
  11  -1  -4   12.90    3.10
  11   1  -4    9.00    2.60
  11   1  -4    8.90    2.80
  11   1  -4   12.40    2.20
 -11   1   4   11.30    3.00
  10  -1  -4  563.34   26.20
  10  -1  -4  571.44   26.70
 -10  -1   4  527.65   26.40
  10   1  -4  553.44   26.80
 -10   1   4  552.94   26.70
  10   1  -4  568.94   26.20
   9  -1  -4  379.66   18.90
   9  -1  -4  387.16   19.30
  -9  -1   4  412.46   20.10
  -9  -1   4  376.46   18.90
  -9   1   4  376.66   19.10
   9   1  -4  398.26   19.40
   8  -1  -4   27.60    3.20
  -8  -1   4   25.80    3.20
   8  -1  -4   26.90    3.10
   8   1  -4   36.90    3.50
  -8   1   4   24.30    2.90
   7  -1  -4 1122.39   49.50
   7  -1  -4 1107.49   49.40
  -7  -1   4 1111.19   49.10
  -7  -1   4 1161.68   49.99
  -7  -1   4 1165.18   50.19
  -7   1   4 1124.09   49.50
   7   1  -4 1169.28   49.70
  -7   1   4 1137.79   50.29
  -6  -1   4  612.54   29.30
  -6  -1   4  625.74   27.50
  -6  -1   4  675.03   28.30
   6  -1  -4  617.84   28.20
   6   1  -4  627.24   28.10
  -6   1   4  600.74   27.80
  -6   1   4  625.84   28.60
   5  -1  -4  336.37   16.30
  -5  -1   4  349.87   15.80
  -5  -1   4  368.56   16.50
  -5   1   4  380.56   17.00
  -5   1   4  342.07   16.20
   5   1  -4  353.66   16.50
  -4  -1   4 2481.05  101.49
  -4  -1   4 2438.06  100.99
  -4  -1   4 2428.06  101.89
   4  -1  -4 2387.46  101.59
  -4  -1   4 2406.36  101.89
  -4   1   4 2362.66  101.39
  -4   1   4 2411.76  101.99
   4   1  -4 2389.36  101.69
  -4   1   4 2394.66  101.69
  -4   1   4 2469.85  102.09
  -3  -1   4  118.49    6.10
  -3  -1   4  114.49    5.20
  -3   1   4  121.19    6.20
  -3   1   4  110.79    5.90
  -3   1   4  109.49    6.30
  -3   1   4  107.39    5.70
  -2  -1   4  964.60   41.70
  -2  -1   4  983.40   40.80
  -2  -1   4  993.30   41.80
  -2  -1   4  958.90   42.60
  -2   1   4  969.60   42.50
   2   1  -4 1020.70   40.90
   2   1  -4  908.81   40.70
  -2   1   4  996.00   41.70
  -2   1   4  952.20   41.30
  -2   1   4  996.50   41.70
  -1  -1   4 2374.66   98.79
   1   1  -4 2275.07   96.99
  -1   1   4 2334.47   97.39
   0  -1   4  230.88   11.40
   0  -1   4  223.48   10.50
   0  -1  -4  209.48    9.30
   0  -1  -4  211.18    9.80
   0  -1   4  223.58   10.20
   0  -1   4  229.08   10.40
   0  -1   4  207.48    9.30
   0   1   4  225.08   10.10
   0   1   4  221.18   10.40
   0   1   4  222.48   10.20
   0   1  -4  206.38    9.50
   1  -1   4  916.91   39.90
   1  -1   4  906.21   40.30
   1  -1   4  949.80   40.10
   1  -1   4  985.00   41.30
   1  -1   4  841.72   39.20
  -1  -1  -4  879.11   39.50
  -1   1  -4  995.70   39.40
   1   1   4  980.00   40.00
   1   1   4  929.31   41.50
   2  -1   4  747.43   33.20
   2  -1   4  828.12   34.40
   2  -1   4  678.13   31.90
   2  -1   4  711.93   32.80
  -2  -1  -4  744.43   32.70
   2   1   4  792.72   33.10
  -2   1  -4  818.22   32.70
   2   1   4  777.92   32.30
   2   1   4  785.72   34.90
   2   1   4  714.63   33.90
   3  -1   4  287.27   13.90
   3  -1   4  264.27   13.40
   3  -1   4  264.97   12.80
  -3  -1  -4  293.87   13.60
   3  -1   4  276.37   14.00
   3  -1   4  337.27   15.10
   3   1   4  287.07   14.00
   3   1   4  280.97   14.00
   3   1   4  261.97   12.80
   3   1   4  292.07   12.30
  -3   1  -4  319.87   13.60
   4  -1   4  665.43   30.10
   4  -1   4  659.83   29.40
   4  -1   4  657.13   27.80
  -4  -1  -4  642.84   28.90
   4   1   4  586.54   28.00
   4   1   4  670.93   30.70
  -4   1  -4  683.73   29.00
   4   1   4  624.24   29.50
   4   1   4  635.74   29.50
  -5  -1  -4  838.52   36.70
   5  -1   4  833.22   37.10
   5  -1   4  813.22   36.50
   5  -1   4  793.12   37.60
   5   1   4  779.02   35.70
  -5   1  -4  837.02   36.80
   5   1   4  864.81   37.60
   5   1   4  817.62   37.40
   5   1   4  829.92   40.40
   6  -1   4   10.80    2.80
   6  -1   4   15.10    2.90
   6  -1   4    9.10    2.20
  -6  -1  -4    4.70    1.70
   6  -1   4    6.40    2.00
   6   1   4    7.70    2.40
  -6   1  -4    4.90    1.70
   6   1   4    1.60    1.40
   6   1   4    3.60    1.80
   7  -1   4  550.84   26.90
   7  -1   4  540.05   26.10
  -7  -1  -4  521.05   25.50
   7  -1   4  509.95   26.80
   7  -1   4  546.55   25.40
  -7   1  -4  538.75   25.60
   7   1   4  510.55   26.10
   7   1   4  510.05   24.40
   7   1   4  544.25   26.10
   7   1   4  535.25   26.50
   8  -1   4  330.67   17.40
   8  -1   4  335.27   17.60
   8  -1   4  352.76   18.50
  -8  -1  -4  339.77   18.00
   8   1   4  349.37   18.60
   8   1   4  339.17   18.80
   8   1   4  331.87   16.80
   8   1   4  345.07   18.20
   9  -1   4   20.10    4.30
  -9  -1  -4   10.80    3.10
   9  -1   4   18.10    3.30
   9  -1   4   16.70    2.80
   9  -1   4   10.50    3.20
   9   1   4   16.40    3.80
   9   1   4   15.60    3.90
   9   1   4   17.90    3.50
   9   1   4   19.00    3.10
 -10  -1  -4  251.57   15.60
  10  -1   4  229.78   13.60
  10  -1   4  258.87   17.40
  10  -1   4  288.37   16.80
  10  -1   4  296.57   16.20
  10   1   4  299.27   16.30
  10   1   4  234.08   14.60
  10   1   4  277.47   16.30
  10   1   4  278.27   14.30
  11  -1   4   98.69    7.00
  11  -1   4  121.99    8.40
  11  -1   4  107.09    8.80
  11  -1   4  104.99    9.80
 -11  -1  -4   97.99    9.00
  11   1   4  100.19    7.70
  11   1   4  110.39    9.40
  11   1   4  114.79    9.60
  12  -1   4   34.70    5.80
  12  -1   4   43.60    5.40
  12  -1   4   38.10    6.70
  12  -1   4   36.60    4.50
  12   1   4   41.20    4.70
  12   1   4   34.30    8.60
  12   1   4   45.20   10.40
  13  -1   4   43.30    6.60
  13  -1   4   43.20    5.90
  13  -1   4   45.10    7.10
  13   1   4   45.80    5.60
  13   1   4   49.70    7.20
  13   1   4   49.00    6.80
  15  -2  -4  277.67   16.40
  15  -2  -4  292.87   17.00
 -15  -2   4  267.97   21.60
 -15   2   4  247.08   17.10
  15   2  -4  266.27   16.70
  15   2  -4  258.27   15.50
  14  -2  -4  617.74   30.60
  14  -2  -4  639.44   30.40
 -14  -2   4  548.85   30.50
  14   2  -4  634.84   29.70
  14   2  -4  609.84   31.40
 -14   2   4  605.14   31.60
  13  -2  -4  609.24   28.60
 -13  -2   4  549.05   28.80
  13  -2  -4  602.04   29.00
  13   2  -4  595.44   29.10
 -13   2   4  588.44   29.80
  13   2  -4  599.84   28.00
  13   2  -4  521.75   26.90
 -12  -2   4  113.99    9.00
  12  -2  -4  129.79    8.80
  12  -2  -4  128.79    9.20
  12   2  -4  114.49    7.60
  12   2  -4  118.79    9.10
 -12   2   4  122.59    9.40
  12   2  -4  126.89    8.50
  11  -2  -4   70.39    6.00
 -11  -2   4   68.89    6.80
  11  -2  -4   73.29    6.30
 -11  -2   4   67.89    6.00
  11   2  -4   73.79    6.00
  11   2  -4   67.49    5.50
  11   2  -4   83.59    6.80
 -11   2   4   68.09    7.00
  10  -2  -4  223.08   12.50
  10  -2  -4  218.48   12.20
 -10  -2   4  210.68   13.00
  10   2  -4  222.48   12.70
 -10   2   4  218.48   12.70
  10   2  -4  217.88   11.90
   9  -2  -4 1828.32   78.49
   9  -2  -4 1768.82   78.19
  -9  -2   4 1795.02   79.09
   9   2  -4 1852.81   78.69
  -9   2   4 1825.42   78.69
   8  -2  -4 2211.78   98.29
   8  -2  -4 2298.37   98.29
  -8  -2   4 2409.66   98.99
  -8  -2   4 2285.37   98.89
   8   2  -4 2340.37   98.49
  -8   2   4 2278.77   98.49
   7  -2  -4 1037.70   48.50
  -7  -2   4 1211.68   49.30
  -7  -2   4 1142.79   49.20
   7  -2  -4 1072.19   48.70
   7   2  -4 1112.79   48.80
  -7   2   4 1124.29   48.80
   6  -2  -4  335.97   16.70
  -6  -2   4  354.56   16.90
   6  -2  -4  346.87   16.50
  -6  -2   4  396.46   17.20
  -6  -2   4  348.57   16.00
  -6   2   4  359.16   17.30
  -6   2   4  331.17   16.80
  -5  -2   4  147.09   10.40
  -5  -2   4  150.48    7.30
   5  -2  -4  145.09    7.80
  -5  -2   4  160.98    8.20
   5  -2  -4  145.59    8.10
   5   2  -4  171.78    8.30
  -5   2   4  156.28    7.90
   4  -2  -4 1488.65   64.09
  -4  -2   4 1670.23   64.29
  -4  -2   4 1555.24   64.49
  -4  -2   4 1494.25   63.39
  -4   2   4 1505.05   64.19
   4   2  -4 1338.07   65.29
  -4   2   4 1499.65   64.49
  -4   2   4 1566.34   64.79
  -4   2   4 1509.25   64.29
  -3  -2   4 4693.13  238.58
   3  -2  -4 4347.06  201.88
  -3  -2   4 4617.74  220.18
   3  -2  -4 4178.78  197.08
   3  -2  -4 4711.63  197.18
   3   2  -4 4792.92  239.98
   3   2  -4 4749.12  221.38
  -2  -2   4 4781.12  226.98
  -2  -2   4 4779.12  243.78
   2   2  -4 4808.02  243.68
   2   2  -4 4799.42  232.78
   1  -2  -4  948.71   42.60
  -1  -2   4 1020.10   43.10
  -1  -2   4 1035.60   43.30
  -1   2   4 1004.10   42.90
  -1   2   4 1021.10   43.00
   1   2  -4  988.00   42.10
  -1   2   4 1030.00   42.90
  -1   2   4 1008.00   44.30
   0  -2  -4  137.89    6.40
   0  -2  -4  136.39    6.90
   0  -2   4  151.08    6.50
   0  -2  -4  148.99    6.50
   0  -2   4  148.09    8.20
   0  -2   4  149.99    7.30
   0   2   4  144.39    7.10
   0   2   4  137.39    8.40
   0   2   4  139.29    7.00
   0   2   4  144.19    7.30
   1  -2   4  221.58   10.20
  -1  -2  -4  220.28   10.60
   1  -2   4  231.68   10.20
   1  -2   4  238.78   10.90
   1  -2   4  224.58   11.20
   1  -2   4  219.08   10.80
   1  -2   4  237.88   11.90
  -1  -2  -4  214.78    9.80
   1   2   4  222.08   11.00
   1   2   4  214.68   12.30
   1   2   4  225.48   10.70
   1   2   4  249.58   10.70
   2  -2   4 2016.60   79.09
   2  -2   4 1750.12   78.09
   2  -2   4 1993.00   80.19
  -2  -2  -4 1882.11   78.79
   2  -2   4 1821.42   78.99
   2   2   4 2107.19   78.89
   2   2   4 1830.52   79.29
   2   2   4 1598.34   77.69
   2   2   4 1793.32   83.29
   3  -2   4 4740.23  183.48
   3  -2   4 4649.73  183.38
  -3  -2  -4 4370.06  182.28
   3  -2   4 4096.59  181.18
   3  -2   4 4269.67  182.88
   3   2   4 3734.13  180.78
   3   2   4 4295.07  184.48
   3   2   4 4667.53  182.08
   4  -2   4 1553.04   66.99
   4  -2   4 1487.75   65.39
  -4  -2  -4 1510.45   65.69
   4  -2   4 1561.94   64.19
   4  -2   4 1595.34   66.19
   4   2   4 1386.86   63.79
   4   2   4 1579.64   67.59
   4   2   4 1497.35   65.79
   4   2   4 1511.15   66.99
   5  -2   4  229.98   11.90
   5  -2   4  228.48   10.70
  -5  -2  -4  228.58   11.80
   5  -2   4  228.98   12.60
   5  -2   4  211.28   12.00
   5  -2   4  226.38   11.80
   5   2   4  227.38   12.40
   5   2   4  209.48   12.10
   5   2   4  240.58   13.40
   5   2   4  201.48   10.40
  -6  -2  -4   92.09    6.50
   6  -2   4   97.29    6.80
   6  -2   4   89.89    6.50
   6  -2   4  100.59    7.40
   6  -2   4   93.79    5.50
   6  -2   4   93.39    6.60
   6   2   4   93.39    7.30
   6   2   4   85.09    6.80
   6   2   4   87.39    6.80
   6   2   4   88.19    5.30
   7  -2   4  416.66   20.10
   7  -2   4  405.96   18.60
  -7  -2  -4  381.96   19.90
   7  -2   4  407.06   21.10
   7  -2   4  412.36   20.20
   7  -2   4  365.86   19.20
   7   2   4  405.36   20.80
   7   2   4  392.46   20.50
   7   2   4  370.46   18.20
   7   2   4  381.76   20.40
   8  -2   4  907.01   47.10
  -8  -2  -4  948.51   41.90
   8  -2   4  919.91   41.60
   8  -2   4  919.11   40.00
   8  -2   4  838.12   40.10
   8  -2   4  906.31   41.70
   8   2   4  847.02   39.60
   8   2   4  922.71   42.00
   8   2   4  905.51   42.20
   9  -2   4 1009.70   44.00
   9  -2   4 1022.80   45.70
  -9  -2  -4  964.30   46.00
   9  -2   4  876.61   43.70
   9  -2   4 1002.10   47.20
   9  -2   4  961.30   46.80
   9   2   4 1057.49   46.80
   9   2   4  961.50   45.70
   9   2   4  992.40   43.90
   9   2   4 1102.69   46.70
 -10  -2  -4  416.46   23.30
  10  -2   4  440.56   21.20
  10  -2   4  463.35   24.50
  10  -2   4  443.66   22.70
  10  -2   4  454.75   23.20
  10   2   4  476.25   23.80
  10   2   4  459.05   23.80
  10   2   4  421.46   21.00
  10   2   4  409.96   22.60
  11  -2   4   85.09    7.10
  11  -2   4   80.29    7.50
  11  -2   4   68.39    5.80
  11  -2   4   78.59    8.30
 -11  -2  -4   62.39    7.20
  11   2   4   82.09    7.80
  11   2   4   69.29    6.60
  11   2   4   73.29    5.70
  11   2   4   75.69    7.80
  12  -2   4   18.30    4.20
  12  -2   4   19.40    3.30
 -12  -2  -4   16.50    5.30
  12  -2   4   23.70    4.10
  12  -2   4   22.70    5.30
  12   2   4   15.40    4.50
  12   2   4   18.10    5.60
  12   2   4   15.30    3.00
  12   2   4   16.40    3.50
  13  -2   4  132.69   10.40
  13  -2   4  124.79   10.80
  13  -2   4  154.98   12.30
  13   2   4  139.69   11.30
  13   2   4  145.89   11.80
  15  -3  -4  140.09   10.80
  15  -3  -4  138.69   10.90
 -15  -3   4  118.79   12.40
 -15   3   4  142.49   11.60
  15   3  -4  127.99    9.60
  15   3  -4  125.89   10.70
  14  -3  -4    2.60    2.70
 -14  -3   4    7.40    3.10
  14  -3  -4   12.30    5.80
  14   3  -4   11.30    3.20
 -14   3   4    7.70    3.50
  14   3  -4    9.00    6.20
  13  -3  -4  169.38   11.50
 -13  -3   4  161.88   11.30
  13  -3  -4  187.48   11.70
  13   3  -4  178.28   12.00
  13   3  -4  173.08   10.80
 -13   3   4  180.88   12.50
  13   3  -4  159.98   10.30
  12  -3  -4  174.58   10.90
  12  -3  -4  173.68   10.90
 -12  -3   4  154.18   11.60
  12   3  -4  164.78   11.10
  12   3  -4  149.39    9.80
  12   3  -4  172.78   10.30
 -12   3   4  153.58   11.20
 -11  -3   4   27.60    4.70
  11  -3  -4   27.60    4.30
  11  -3  -4   26.90    4.20
 -11   3   4   28.40    4.70
  11   3  -4   26.90    4.40
  11   3  -4   27.50    3.70
  11   3  -4   27.30    3.70
  10  -3  -4  406.86   20.30
  10  -3  -4  385.36   21.60
 -10  -3   4  429.36   21.50
 -10   3   4  387.26   20.70
  10   3  -4  432.96   21.20
   9  -3  -4  169.68   10.20
   9  -3  -4  167.28   10.00
  -9  -3   4  164.08   10.60
   9   3  -4  177.58   10.40
  -9   3   4  190.58   10.60
  -8  -3   4   36.00    3.80
  -8  -3   4   29.70    3.70
   8  -3  -4   24.10    3.30
   8   3  -4   30.10    3.40
  -8   3   4   30.50    3.50
   7  -3  -4 1198.38   54.49
  -7  -3   4 1261.67   54.89
   7  -3  -4 1277.67   54.89
  -7  -3   4 1295.37   55.29
  -7   3   4 1242.08   54.89
   7   3  -4 1276.17   54.79
   6  -3  -4  415.06   20.20
   6  -3  -4  448.36   20.80
  -6  -3   4  448.96   20.70
  -6  -3   4  460.75   20.90
  -6   3   4  436.56   20.70
   6   3  -4  453.85   20.70
   5  -3  -4  317.97   15.40
  -5  -3   4  347.47   15.90
   5  -3  -4  337.97   15.90
  -5   3   4  346.67   18.70
  -5   3   4  327.47   15.40
   5   3  -4  316.47   16.60
  -5   3   4  353.96   16.00
  -4  -3   4 1766.12   73.39
  -4  -3   4 1729.93   72.29
   4  -3  -4 1672.23   73.09
   4  -3  -4 1680.33   73.69
  -4  -3   4 1761.62   73.59
   4   3  -4 1763.62   73.59
  -4   3   4 1783.42   73.89
  -4   3   4 1727.63   73.69
  -4   3   4 1719.53   73.19
  -3  -3   4  627.94   27.20
   3  -3  -4  563.74   26.90
  -3  -3   4  630.64   27.00
  -3  -3   4  618.94   26.50
   3  -3  -4  586.14   26.40
  -3   3   4  617.24   26.70
  -3   3   4  600.54   27.60
  -3   3   4  648.14   27.20
  -3   3   4  632.14   27.10
   2  -3  -4  449.26   20.90
  -2  -3   4  459.35   20.50
  -2  -3   4  498.75   21.30
  -2  -3   4  482.65   21.20
  -2   3   4  515.05   21.20
  -2   3   4  434.96   22.00
  -2   3   4  476.45   21.10
  -2   3   4  491.95   20.90
  -1  -3   4 1368.26   59.09
   1  -3  -4 1404.96   59.59
  -1  -3   4 1445.76   59.99
  -1  -3   4 1458.35   60.29
   1  -3  -4 1276.37   59.39
   1  -3  -4 1432.16   59.89
  -1   3   4 1447.26   59.89
  -1   3   4 1516.95   59.79
  -1   3   4 1376.46   61.49
   0  -3   4  395.36   17.30
   0  -3  -4  336.97   15.90
   0  -3   4  393.76   16.90
   0  -3  -4  375.36   16.90
   0  -3  -4  374.06   16.30
   0   3   4  390.96   16.50
   0   3   4  373.46   16.90
   0   3   4  375.76   16.90
   0   3   4  351.76   18.60
  -1  -3  -4  828.22   36.60
  -1  -3  -4  875.81   36.00
   1  -3   4  844.72   37.80
   1  -3   4  896.21   36.60
   1  -3   4  797.52   39.60
   1  -3   4  802.32   36.30
   1   3   4  836.62   36.70
   1   3   4  882.71   36.20
   1   3   4  862.81   36.90
   2  -3   4 1055.19   42.20
   2  -3   4  962.30   42.50
  -2  -3  -4  974.50   42.20
   2  -3   4  919.01   41.60
   2   3   4  928.11   42.40
   2   3   4 1052.89   41.70
   2   3   4  937.61   44.50
   3  -3   4   82.89    5.80
   3  -3   4   86.99    5.20
   3  -3   4   82.29    4.70
  -3  -3  -4   85.59    5.30
   3   3   4   73.89    6.50
   3   3   4   78.89    5.00
   3   3   4   93.49    4.80
  -4  -3  -4  351.86   16.70
   4  -3   4  368.36   16.50
   4  -3   4  343.87   16.90
   4  -3   4  331.07   16.90
   4  -3   4  351.86   15.80
   4   3   4  342.47   17.00
   4   3   4  315.97   16.80
   4   3   4  366.96   16.00
   4   3   4  331.07   14.80
   5  -3   4  946.51   40.40
   5  -3   4  960.50   41.10
  -5  -3  -4  915.31   40.70
   5  -3   4  961.10   39.70
   5  -3   4  937.51   41.50
   5  -3   4  829.32   40.40
   5   3   4  836.42   38.60
   5   3   4  913.91   41.30
   5   3   4  908.01   40.90
   5   3   4  918.51   42.50
  -6  -3  -4   76.49    5.90
   6  -3   4   81.19    5.70
   6  -3   4   95.69    6.90
   6  -3   4   76.19    4.90
   6  -3   4   66.19    5.30
   6  -3   4   78.29    6.10
   6   3   4   65.79    4.10
   6   3   4   78.69    6.30
   6   3   4   66.99    5.80
   6   3   4   75.99    6.60
   7  -3   4  286.27   15.10
   7  -3   4  291.17   15.90
   7  -3   4  284.87   13.60
   7  -3   4  276.07   14.60
  -7  -3  -4  256.47   14.70
   7   3   4  282.77   15.80
   7   3   4  241.18   14.70
   7   3   4  247.98   15.00
   7   3   4  241.28   12.50
   8  -3   4  364.16   17.60
   8  -3   4  370.76   20.20
  -8  -3  -4  334.37   18.90
   8  -3   4  388.66   19.10
   8  -3   4  376.76   19.30
   8   3   4  359.56   19.40
   8   3   4  320.07   16.50
   8   3   4  363.36   19.30
   8   3   4  341.27   19.40
  -9  -3  -4    5.20    2.70
   9  -3   4    7.60    3.30
   9  -3   4    7.90    3.20
   9  -3   4    7.10    2.20
   9  -3   4    8.10    2.90
   9   3   4   12.20    3.50
   9   3   4    6.50    2.50
   9   3   4   11.50    2.10
   9   3   4    4.90    2.50
  10  -3   4  129.89   10.70
  10  -3   4  117.49    8.00
 -10  -3  -4  131.99   10.10
  10  -3   4  138.29    9.60
  10  -3   4  124.39    9.30
  10   3   4  111.89    7.30
  10   3   4  137.99   10.20
  10   3   4  136.89   10.10
  10   3   4  109.09    9.20
 -11  -3  -4   81.39    8.40
  11  -3   4   87.49    7.60
  11  -3   4   90.79    7.80
  11  -3   4   85.39    8.90
  11  -3   4   67.89    8.80
  11   3   4   97.59    8.60
  11   3   4   80.09    5.80
  11   3   4   72.89    7.10
  11   3   4   85.39    8.10
  12  -3   4    0.80    1.80
  12  -3   4   -1.30    2.20
 -12  -3  -4    1.90    2.50
  12  -3   4   -2.20    2.00
  12  -3   4    1.70    2.30
  12   3   4    1.70    2.90
  12   3   4    4.00    3.10
  12   3   4    2.40    2.10
 -13  -3  -4   59.89    7.80
  13  -3   4   68.49    8.30
  13  -3   4   69.09    7.40
  13  -3   4   60.79    7.00
 -13   3  -4   50.19    7.40
  13   3   4   63.59    8.00
  13   3   4   60.59    8.00
  15  -4  -4   86.99    8.70
  15  -4  -4   90.89    8.60
  15   4  -4   89.89    7.60
 -15   4   4   85.59    9.20
  15   4  -4   91.49    8.90
  14  -4  -4   67.59    7.20
  14  -4  -4   72.69    7.80
 -14  -4   4   60.69    7.00
  14   4  -4   60.69    6.10
  14   4  -4   59.79    8.20
  14   4  -4   67.89    7.40
 -14   4   4   56.49    9.90
  13  -4  -4  204.08   12.30
 -13  -4   4  172.68   13.00
  13  -4  -4  176.88   11.70
  13   4  -4  172.58   10.90
 -13   4   4  179.28   12.60
  13   4  -4  182.18   12.20
  13   4  -4  154.18   10.70
  12  -4  -4  777.82   35.20
  12  -4  -4  749.13   34.70
 -12  -4   4  679.53   36.00
  12   4  -4  734.93   34.00
  12   4  -4  686.43   34.60
 -12   4   4  708.63   35.70
  12   4  -4  799.12   35.60
  11  -4  -4 1146.59   50.39
  11  -4  -4 1136.99   50.59
 -11  -4   4 1098.99   51.79
  11   4  -4 1123.99   50.89
 -11   4   4 1081.39   51.19
 -10  -4   4  774.22   36.90
  10  -4  -4  763.52   35.70
  10  -4  -4  776.92   35.60
  10   4  -4  773.72   36.90
  -9  -4   4  138.69    9.70
   9  -4  -4  144.79    8.90
   9  -4  -4  149.59    9.30
  -9   4   4  147.49    9.50
   9   4  -4  165.28    9.50
   8  -4  -4  102.29    6.80
   8  -4  -4  110.19    7.40
  -8  -4   4  112.99    7.30
  -8  -4   4  103.79    7.50
   8   4  -4  116.29    7.40
  -8   4   4  106.89    7.30
  -7  -4   4  730.43   33.10
   7  -4  -4  724.83   32.80
   7  -4  -4  740.13   33.40
  -7  -4   4  702.63   33.50
   7   4  -4  797.32   33.40
  -7   4   4  714.43   33.30
   6  -4  -4 2202.68   93.79
   6  -4  -4 2150.08   93.09
  -6  -4   4 2233.18   93.39
  -6  -4   4 2007.90   95.29
  -6   4   4 2302.77   93.79
  -6   4   4 2231.08   92.39
   6   4  -4 2245.08   93.49
   5  -4  -4 2338.97  106.59
  -5  -4   4 2480.15  107.49
   5  -4  -4 2413.26  105.89
  -5   4   4 2624.24  106.79
   5   4  -4 2619.64  106.49
  -5   4   4 2623.04  106.19
   4  -4  -4  901.71   40.60
  -4  -4   4  948.81   41.10
  -4  -4   4  955.30   41.10
  -4   4   4  954.70   40.70
  -4   4   4  949.31   42.40
   4   4  -4  977.70   41.40
  -4   4   4  967.80   41.60
  -4   4   4  957.50   41.70
  -3  -4   4  345.47   14.70
   3  -4  -4  283.37   14.70
  -3  -4   4  345.67   15.00
   3  -4  -4  297.27   14.10
  -3   4   4  327.37   14.50
  -3   4   4  341.27   15.20
  -3   4   4  333.07   15.20
  -3   4   4  297.77   15.60
  -2  -4   4  250.47   11.80
   2  -4  -4  232.08   11.90
  -2  -4   4  278.97   12.40
  -2  -4   4  273.47   12.50
   2  -4  -4  265.07   12.20
   2  -4  -4  240.08   12.20
  -2   4   4  246.18   13.50
  -2   4   4  278.57   12.00
  -2   4   4  275.77   12.30
  -2   4   4  267.07   12.50
   1  -4  -4 1322.57   64.29
   1  -4  -4 1587.44   64.39
   1  -4  -4 1583.34   65.29
   1  -4  -4 1515.65   64.79
  -1  -4   4 1542.05   64.99
  -1  -4   4 1552.74   65.39
  -1  -4   4 1473.45   64.39
   1   4  -4 1693.53   63.99
  -1   4   4 1507.75   64.79
  -1   4   4 1411.56   66.79
  -1   4   4 1562.14   65.19
  -1   4   4 1651.53   64.79
   0  -4  -4 3611.04  150.78
   0  -4  -4 3554.94  150.08
   0  -4   4 3540.15  150.68
   0  -4   4 3704.23  150.38
   0  -4  -4 3341.57  149.39
   0  -4   4 3657.63  151.18
   0   4   4 3704.43  150.58
   0   4   4 3770.12  150.08
   0   4   4 3229.78  152.78
   0   4  -4 3844.32  149.79
   1  -4   4 3061.69  132.99
   1  -4   4 3121.89  133.69
   1  -4   4 3282.07  132.79
  -1  -4  -4 3249.77  132.59
   1  -4   4 3238.28  133.79
  -1  -4  -4 3222.18  133.39
   1   4   4 3204.28  133.29
   1   4   4 3331.07  132.29
   1   4   4 2880.81  135.79
   1   4   4 3109.09  133.19
   2  -4   4 1088.09   44.10
   2  -4   4 1017.70   44.90
  -2  -4  -4 1041.60   44.60
   2  -4   4 1004.50   44.10
   2   4   4 1025.00   44.30
   2   4   4 1083.89   43.50
   2   4   4  927.61   47.00
   2   4   4 1005.30   44.50
   3  -4   4  205.68   10.80
   3  -4   4  198.48    9.90
  -3  -4  -4  206.98   10.60
   3  -4   4  213.78   10.00
   3   4   4  190.58    9.90
   3   4   4  209.18    9.40
   3   4   4  185.78   12.40
   3   4   4  192.28   10.50
   4  -4   4  267.07   12.80
   4  -4   4  269.67   13.80
   4  -4   4  257.67   12.80
  -4  -4  -4  264.47   13.50
   4   4   4  277.07   12.30
   4   4   4  260.47   15.40
   4   4   4  249.38   13.50
   4   4   4  250.97   13.00
   5  -4   4  957.60   41.30
   5  -4   4  918.71   39.70
  -5  -4  -4  887.21   40.70
   5  -4   4  912.71   39.90
   5   4   4  915.41   39.20
   5   4   4  883.51   41.00
   5   4   4  880.71   40.40
   5   4   4  891.31   42.60
   6  -4   4 1678.03   68.59
   6  -4   4 1713.93   70.09
   6  -4   4 1651.83   69.99
   6  -4   4 1662.83   68.19
  -6  -4  -4 1513.65   69.09
   6   4   4 1589.74   70.89
   6   4   4 1383.66   66.29
   6   4   4 1568.44   67.49
   6   4   4 1492.65   68.99
   6   4   4 1581.54   69.69
   7  -4   4 1039.50   43.90
   7  -4   4 1004.20   42.40
   7  -4   4  991.80   41.90
   7  -4   4  986.50   44.10
  -7  -4  -4  915.91   43.10
   7   4   4  914.51   43.30
   7   4   4  896.61   44.00
   7   4   4  837.52   39.90
   7   4   4  872.91   42.70
  -8  -4  -4  255.67   15.10
   8  -4   4  256.17   15.70
   8  -4   4  270.97   13.70
   8  -4   4  276.87   14.40
   8   4   4  261.97   15.10
   8   4   4  262.17   14.70
   8   4   4  211.68   11.80
   8   4   4  252.07   15.40
   9  -4   4   60.49    6.80
   9  -4   4   62.79    5.40
  -9  -4  -4   66.59    6.90
   9  -4   4   64.39    6.40
   9  -4   4   64.19    5.90
   9   4   4   59.99    7.00
   9   4   4   70.49    6.80
   9   4   4   70.39    6.50
   9   4   4   50.09    4.00
  10  -4   4  111.39    8.60
 -10  -4  -4  110.89    9.60
  10  -4   4  123.09    9.40
  10  -4   4  116.79   10.30
  10  -4   4  109.29    7.90
  10   4   4  122.19    9.40
  10   4   4  110.39    9.40
  10   4   4  102.49    6.50
  10   4   4  126.89    9.80
  11  -4   4  332.47   18.60
 -11  -4  -4  296.27   19.20
  11  -4   4  310.07   16.70
  11  -4   4  335.37   18.10
  11  -4   4  320.87   19.60
  11   4   4  327.27   18.60
 -11   4  -4  298.97   18.30
  11   4   4  336.37   19.00
  11   4   4  306.97   18.40
  12  -4   4  351.36   19.30
  12  -4   4  387.56   22.70
  12  -4   4  400.66   20.70
 -12  -4  -4  372.96   22.60
  12   4   4  434.16   22.30
  12   4   4  349.47   20.90
 -12   4  -4  348.97   21.40
  12   4   4  406.26   22.00
 -13  -4  -4  212.58   15.90
  13  -4   4  221.88   14.40
  13  -4   4  215.78   13.60
  13   4   4  215.28   15.00
  13   4   4  202.88   13.40
  13   4   4  241.58   15.60
 -13   4  -4  207.88   15.10
 -15  -5   4   -1.00    3.30
  15  -5  -4    5.80    3.50
  15  -5  -4   -1.10    2.30
 -15   5   4    5.70    3.50
  15   5  -4    1.50    3.00
  15   5  -4    3.40    2.70
 -14  -5   4   -0.60    2.40
  14  -5  -4   -1.90    2.20
 -14  -5   4   -1.20    2.20
  14   5  -4    1.00    1.90
 -14   5   4    3.30    2.90
  14   5  -4    6.60    2.50
  14   5  -4   -1.30    2.00
  13  -5  -4    1.70    2.60
 -13  -5   4    2.10    2.60
  13  -5  -4    1.20    1.90
 -13   5   4   -1.30    1.80
  13   5  -4    2.40    1.90
  13   5  -4    2.70    1.70
  13   5  -4    0.30    2.10
  12  -5  -4    8.60    3.10
 -12  -5   4    0.90    2.60
  12  -5  -4   16.30    3.70
  12   5  -4    8.80    2.70
  12   5  -4    7.10    2.70
 -12   5   4    5.50    2.90
  12   5  -4    4.60    2.60
  11  -5  -4    1.70    2.00
 -11  -5   4    0.60    2.00
  11  -5  -4    1.30    2.10
  11   5  -4    7.20    2.70
 -11   5   4    2.80    2.10
  10  -5  -4    9.00    2.80
  10  -5  -4    2.60    1.90
 -10  -5   4    2.50    3.60
 -10   5   4    7.80    2.50
  10   5  -4    3.30    2.00
   9  -5  -4    1.60    1.80
   9  -5  -4    4.50    1.90
  -9  -5   4    5.40    2.10
  -9   5   4    2.30    1.60
   9   5  -4    6.50    2.10
   8  -5  -4   13.80    2.50
   8  -5  -4   13.80    2.90
  -8  -5   4   14.30    2.90
   8   5  -4   16.10    2.80
  -8   5   4   16.10    2.90
  -7  -5   4   25.00    3.10
   7  -5  -4   20.40    2.60
   7  -5  -4   23.30    3.20
  -7  -5   4   22.80    2.70
   7   5  -4   23.00    2.90
  -7   5   4   24.30    3.00
  -6  -5   4    7.80    1.70
   6  -5  -4    7.70    1.70
   6  -5  -4    7.30    2.00
  -6  -5   4    7.30    1.90
  -6   5   4   13.30    2.40
  -6   5   4    8.80    1.40
   6   5  -4   12.70    2.20
  -5  -5   4   13.00    2.30
   5  -5  -4   16.90    1.90
  -5  -5   4    9.20    2.00
   5  -5  -4   13.00    2.50
   5   5  -4   15.00    2.10
  -5   5   4   13.70    1.90
  -5   5   4   17.50    2.30
   4  -5  -4    5.70    1.10
  -4  -5   4    5.20    1.20
   4  -5  -4    3.80    1.30
  -4  -5   4    5.20    1.40
  -4   5   4    7.70    1.70
  -4   5   4    5.40    1.00
   4   5  -4    3.00    1.10
  -4   5   4    3.70    1.20
   3  -5  -4    7.10    1.50
  -3  -5   4    3.40    0.90
   3  -5  -4    4.00    0.80
   3  -5  -4    3.20    1.00
  -3  -5   4    2.50    0.90
  -3   5   4    5.20    1.20
  -3   5   4    4.50    1.20
   2  -5  -4   17.60    1.70
   2  -5  -4   14.70    1.80
   2  -5  -4   17.00    1.20
  -2  -5   4   20.40    2.00
  -2  -5   4   22.00    1.90
  -2  -5   4   18.90    2.00
  -2   5   4   23.40    2.30
  -2   5   4   18.80    1.90
  -2   5   4   14.40    3.30
  -1  -5   4    2.40    0.80
  -1  -5   4    1.40    1.20
   1  -5  -4    2.30    1.00
  -1  -5   4    5.00    1.10
   1  -5  -4    5.40    0.90
   1  -5  -4    4.60    1.10
   1   5  -4    4.70    0.70
  -1   5   4    4.80    1.00
  -1   5   4    3.20    1.10
   0  -5  -4   36.80    2.80
   0  -5   4   41.70    3.60
   0  -5  -4   39.70    2.10
   0  -5  -4   35.40    2.20
   0  -5   4   41.00    2.80
   0  -5   4   40.20    3.40
   0  -5   4   41.40    2.80
   0  -5  -4   43.90    3.90
   0  -5   4   36.40    3.20
   0   5   4   42.80    2.60
   0   5  -4   42.90    2.50
   0   5   4   37.60    4.60
   0   5   4   42.20    3.20
   0   5   4   47.70    3.10
   1  -5   4    4.00    1.60
   1  -5   4    6.20    1.20
  -1  -5  -4    5.70    1.20
   1  -5   4    3.00    1.20
  -1  -5  -4    1.80    1.10
   1   5   4   10.90    1.80
   1   5   4    4.70    1.20
   2  -5   4    5.00    1.10
   2   5   4    8.70    0.90
   2   5   4    4.70    1.30
  -2   5  -4    5.00    1.20
   3  -5   4    6.70    1.90
   3  -5   4   13.20    1.60
   3  -5   4    4.70    1.30
  -3  -5  -4    6.20    1.70
   3   5   4    9.10    1.00
   3   5   4    9.10    2.90
  -3   5  -4   13.00    1.90
   3   5   4    8.10    1.40
   4  -5   4   23.20    2.80
   4  -5   4   24.90    3.30
  -4  -5  -4   25.80    3.20
  -4   5  -4   29.20    2.80
   4   5   4   26.10    2.60
   4   5   4   32.20    2.10
   4   5   4   27.20    3.20
   4   5   4   25.60    4.20
  -5  -5  -4   33.60    3.90
   5  -5   4   33.60    3.30
   5  -5   4   40.90    4.50
   5  -5   4   31.30    3.50
   5   5   4   34.60    4.80
   5   5   4   33.10    2.50
   5   5   4   33.10    3.90
   5   5   4   27.30    3.10
  -6  -5  -4   15.70    3.40
   6  -5   4    7.40    2.60
   6  -5   4    9.10    2.20
   6  -5   4   14.70    2.40
   6   5   4   11.90    3.40
   6   5   4    9.80    2.30
   6   5   4   11.40    2.80
   6   5   4   12.10    1.70
   7  -5   4    3.00    1.50
   7  -5   4   10.10    2.20
   7  -5   4    3.00    2.10
  -7  -5  -4    1.60    1.80
   7   5   4    4.40    1.30
   7   5   4    2.10    1.50
   7   5   4    3.60    2.30
   8  -5   4    5.90    2.10
  -8  -5  -4    5.30    2.50
   8  -5   4    7.10    3.00
   8   5   4    6.70    1.60
  -8   5  -4    7.60    2.60
   8   5   4    5.70    4.60
   8   5   4    3.60    1.80
   8   5   4    5.50    2.40
   9  -5   4    1.90    1.80
   9  -5   4   -0.60    2.00
  -9  -5  -4    2.30    2.10
   9  -5   4    3.50    1.90
   9   5   4    7.50    2.50
   9   5   4    4.90    2.50
  -9   5  -4    5.60    2.30
   9   5   4    4.30    2.30
   9   5   4    3.20    1.40
  10  -5   4    1.50    1.90
  10  -5   4    2.70    2.50
  10  -5   4   -0.90    1.80
 -10  -5  -4    0.20    2.10
  10   5   4    2.70    2.60
 -10   5  -4    1.70    2.20
  10   5   4    2.70    2.10
  10   5   4    0.30    2.10
  10   5   4    4.20    1.70
  11  -5   4    0.00    2.10
 -11  -5  -4   -1.70    2.30
  11  -5   4    3.40    2.40
  11  -5   4    5.10    3.60
  11   5   4    1.70    2.70
  11   5   4    6.20    3.10
  11   5   4    2.30    2.50
 -11   5  -4    2.30    2.40
  12  -5   4    0.70    3.00
  12  -5   4    0.70    2.40
 -12  -5  -4   -3.60    2.70
  12  -5   4    7.10    2.70
 -12   5  -4   -0.60    2.40
  12   5   4    3.10    2.60
  12   5   4    2.20    2.80
  12   5   4    3.00    3.40
  14  -6  -4  176.88   12.70
  14  -6  -4  172.28   12.60
  14  -6  -4  176.98   12.10
 -14  -6   4  164.98   14.00
  14   6  -4  183.28   12.50
  14   6  -4  183.38   11.20
 -14   6   4  160.98   13.00
  14   6  -4  154.18   11.60
  13  -6  -4  189.28   16.50
  13  -6  -4  191.98   15.50
  13  -6  -4  184.48   12.30
 -13  -6   4  181.18   14.00
  13   6  -4  163.88   12.20
  13   6  -4  210.48   13.00
  13   6  -4  189.68   11.30
 -12  -6   4  325.77   19.90
  12  -6  -4  329.97   17.80
  12  -6  -4  348.47   18.80
  12   6  -4  303.47   18.60
 -12   6   4  322.77   19.00
  12   6  -4  331.77   18.40
  12   6  -4  321.57   16.90
  11  -6  -4  341.27   17.60
  11  -6  -4  345.67   18.40
 -11  -6   4  308.37   19.10
 -11   6   4  335.17   18.60
  11   6  -4  294.97   18.40
  11   6  -4  324.97   18.00
  10  -6  -4  657.63   30.10
  10  -6  -4  630.54   30.80
 -10  -6   4  610.74   31.60
 -10   6   4  625.64   30.90
  10   6  -4  637.44   30.50
  -9  -6   4  528.55   27.80
   9  -6  -4  558.14   27.40
   9  -6  -4  579.84   26.50
   9   6  -4  580.54   27.00
  -9   6   4  550.94   27.40
  -8  -6   4  535.95   25.30
  -8  -6   4  557.64   26.60
   8  -6  -4  534.45   26.30
   8  -6  -4  528.45   25.10
   8   6  -4  549.85   25.70
  -8   6   4  532.85   26.10
  -7  -6   4  634.94   28.70
   7  -6  -4  615.14   28.50
  -7  -6   4  630.24   29.70
   7  -6  -4  579.74   29.40
   7  -6  -4  619.84   29.60
   7   6  -4  671.03   29.20
  -7   6   4  656.83   29.70
   6  -6  -4  508.35   23.20
   6  -6  -4  436.46   22.80
  -6  -6   4  477.35   22.00
  -6  -6   4  473.65   23.00
   6   6  -4  490.75   22.50
  -6   6   4  486.65   23.00
  -6   6   4  483.95   21.80
  -5  -6   4  996.30   43.30
   5  -6  -4 1032.30   43.50
   5  -6  -4  970.30   43.30
  -5  -6   4  930.21   42.60
   5  -6  -4  897.31   42.10
  -5   6   4  985.20   43.20
   5   6  -4 1011.50   43.00
  -5   6   4 1015.20   43.60
  -4  -6   4 1110.39   48.00
  -4  -6   4 1088.49   46.20
   4  -6  -4 1126.79   48.10
  -4  -6   4 1101.59   47.50
   4  -6  -4 1121.29   48.00
   4  -6  -4 1017.00   46.70
  -4   6   4 1134.89   48.40
  -4   6   4 1034.50   48.60
  -4   6   4 1139.69   46.70
   4   6  -4 1136.49   47.90
  -3  -6   4  784.82   38.70
  -3  -6   4  949.80   37.80
   3  -6  -4  919.11   38.00
   3  -6  -4  837.72   36.20
   3  -6  -4  830.42   38.20
  -3   6   4  885.41   36.70
  -3   6   4  822.12   39.20
  -2  -6   4  819.12   36.50
   2  -6  -4  819.52   36.10
   2  -6  -4  866.81   36.90
  -2   6   4  750.72   40.20
   2   6  -4  867.21   35.30
  -2   6   4  873.31   37.20
  -2   6   4  869.11   35.90
   1  -6  -4 1268.17   52.99
  -1  -6   4 1199.68   52.99
   1  -6  -4 1223.98   51.39
  -1  -6   4 1199.98   51.89
  -1  -6   4 1175.38   51.99
  -1  -6   4 1200.38   52.39
   1  -6  -4 1245.18   52.59
   1   6  -4 1298.67   51.19
  -1   6   4 1197.38   52.59
  -1   6   4 1233.88   51.59
  -1   6   4 1120.19   54.99
   0  -6   4 1262.87   54.19
   0  -6  -4 1260.17   53.89
   0  -6   4 1139.29   55.19
   0  -6   4 1231.78   53.89
   0  -6  -4 1260.07   53.19
   0  -6   4 1268.57   52.99
   0  -6   4 1230.58   52.69
   0   6   4 1134.39   56.29
   0   6   4 1242.28   52.29
   0   6  -4 1290.67   52.39
   0   6   4 1241.88   53.49
   0   6   4 1268.67   52.89
   1  -6   4 1113.69   47.90
  -1  -6  -4 1101.39   47.50
   1  -6   4 1105.19   46.20
   1  -6   4 1078.19   47.60
  -1  -6  -4 1120.99   46.80
   1  -6   4 1070.89   47.40
  -1  -6  -4  997.50   45.50
  -1   6  -4 1179.68   46.40
   1   6   4 1078.69   45.50
   1   6   4 1064.79   47.00
   1   6   4  959.10   49.90
   1   6   4 1099.89   46.70
   2  -6   4  908.71   38.40
   2  -6   4  899.21   40.20
  -2  -6  -4  876.71   39.80
   2  -6   4  925.21   39.70
   2   6   4  907.21   39.20
   2   6   4  809.82   42.40
   2   6   4  883.41   39.20
  -2   6  -4  935.71   38.80
   3  -6   4  602.14   26.60
   3  -6   4  585.14   27.30
  -3  -6  -4  582.34   27.00
   3  -6   4  583.74   25.40
   3   6   4  570.34   29.60
  -3   6  -4  594.74   26.00
   3   6   4  548.65   26.30
   3   6   4  545.05   25.30
   4  -6   4  955.20   41.30
   4  -6   4  968.70   42.30
   4  -6   4  988.70   43.50
  -4  -6  -4  948.71   43.00
  -4   6  -4  983.30   42.00
   4   6   4  919.21   41.40
   4   6   4  952.00   45.60
   4   6   4  938.41   40.30
   4   6   4  936.31   42.50
   5  -6   4  797.52   34.60
  -5  -6  -4  783.62   36.50
   5  -6   4  832.32   35.70
   5  -6   4  856.21   37.20
   5   6   4  755.42   36.00
   5   6   4  796.32   38.90
  -5   6  -4  811.12   35.60
   5   6   4  727.53   34.90
   5   6   4  733.73   33.40
   6  -6   4  399.56   18.40
  -6  -6  -4  393.36   20.30
   6  -6   4  407.26   20.90
   6  -6   4  402.56   19.30
   6   6   4  357.76   18.90
   6   6   4  370.86   21.60
   6   6   4  393.06   20.10
  -6   6  -4  402.26   19.30
   6   6   4  368.76   17.10
   7  -6   4  358.46   16.80
   7  -6   4  353.46   19.30
  -7  -6  -4  353.96   18.70
   7  -6   4  342.07   17.40
   7   6   4  328.87   21.90
   7   6   4  322.07   18.10
   7   6   4  318.47   17.30
   7   6   4  316.67   15.20
  -7   6  -4  336.37   18.90
   8  -6   4  261.77   15.90
   8  -6   4  244.48   13.30
  -8  -6  -4  239.88   15.20
   8  -6   4  268.67   14.20
  -8   6  -4  264.07   14.50
   8   6   4  228.38   11.90
   8   6   4  242.58   15.90
   8   6   4  256.57   15.10
   8   6   4  245.58   14.10
   9  -6   4  293.47   15.80
   9  -6   4  278.47   18.00
   9  -6   4  304.27   18.20
  -9  -6  -4  295.17   18.20
   9   6   4  306.07   18.60
   9   6   4  304.77   16.80
   9   6   4  323.87   17.80
   9   6   4  274.37   14.20
  -9   6  -4  307.87   17.10
  10  -6   4  235.48   13.90
  10  -6   4  253.27   16.20
 -10  -6  -4  258.27   16.70
  10  -6   4  230.88   14.30
  10   6   4  272.67   15.20
 -10   6  -4  242.88   15.40
  10   6   4  257.47   15.70
  10   6   4  238.88   16.20
  11  -6   4  192.78   12.20
  11  -6   4  180.98   11.80
 -11  -6  -4  213.08   15.10
 -11   6  -4  185.08   13.40
  11   6   4  223.38   14.20
  11   6   4  190.28   14.20
  11   6   4  202.38   13.20
  12  -6   4  162.28   11.00
  12  -6   4  185.48   13.20
  12  -6   4  156.88   11.00
 -12  -6  -4  172.28   14.20
  12   6   4  203.48   13.70
 -12   6  -4  165.98   12.70
  12   6   4  167.18   12.30
 -14  -7   4    5.00    4.30
  14  -7  -4   11.80    3.70
  14  -7  -4    7.30    3.70
  14  -7  -4    2.90    3.30
  14   7  -4    6.90    3.50
  14   7  -4    5.50    3.40
  14   7  -4    7.10    3.20
 -14   7   4    5.50    3.60
  13  -7  -4    7.90    3.10
 -13  -7   4    1.30    2.80
  13  -7  -4    6.20    3.40
  13  -7  -4    7.70    3.80
  13   7  -4    6.20    2.50
  13   7  -4    2.40    2.50
 -13   7   4    2.70    2.70
  13   7  -4    4.00    3.60
 -12  -7   4   18.80    5.00
  12  -7  -4   20.90    4.90
  12  -7  -4   19.20    4.30
  12  -7  -4   26.80    4.50
 -12   7   4   21.60    4.60
  12   7  -4   21.80    4.80
  12   7  -4   23.80    4.60
  11  -7  -4   15.80    3.90
  11  -7  -4   18.20    4.30
 -11  -7   4   36.30    6.10
  11  -7  -4   16.20    3.50
  11   7  -4   18.10    4.40
 -11   7   4   16.10    3.60
  11   7  -4   25.40    4.40
  10  -7  -4    4.50    2.60
  10  -7  -4    0.70    1.70
  10  -7  -4    5.20    2.80
 -10  -7   4    7.50    3.00
 -10   7   4   10.80    3.10
  10   7  -4    5.10    2.40
   9  -7  -4   -2.50    1.20
   9  -7  -4    1.10    2.00
   9  -7  -4    8.00    3.00
  -9  -7   4    2.40    2.40
  -9   7   4    1.50    1.60
   9   7  -4    1.00    2.00
   8  -7  -4    1.20    1.30
  -8  -7   4    2.80    1.90
   8  -7  -4    0.00    1.70
   8  -7  -4    2.20    2.00
  -8   7   4   -2.30    1.20
   8   7  -4    1.40    1.40
   7  -7  -4   14.20    3.10
  -7  -7   4   14.50    3.00
   7  -7  -4   13.40    2.20
   7  -7  -4    9.50    2.60
  -7   7   4   13.20    2.60
   7   7  -4   19.20    3.00
  -6  -7   4   25.00    3.40
   6  -7  -4   30.40    3.60
   6  -7  -4   27.40    3.50
  -6  -7   4   27.40    2.70
   6  -7  -4   27.30    2.50
  -6   7   4   25.60    2.80
  -6   7   4   24.10    3.30
   6   7  -4   27.50    3.10
   5  -7  -4    5.70    1.70
  -5  -7   4    3.60    1.10
   5  -7  -4    8.40    2.10
   5  -7  -4    6.10    1.10
  -5  -7   4    2.40    1.40
  -5   7   4    1.80    1.30
   5   7  -4    2.70    1.20
  -5   7   4    3.90    1.50
   4  -7  -4   27.90    3.20
   4  -7  -4   30.80    3.10
  -4  -7   4   29.80    3.30
   4  -7  -4   25.90    2.10
  -4   7   4   28.20    3.40
  -4   7   4   27.10    3.20
   4   7  -4   33.20    3.00
   3  -7  -4    2.60    1.40
   3  -7  -4    4.80    1.40
  -3  -7   4    2.40    1.50
  -3   7   4    3.40    1.40
  -3   7   4    4.80    0.90
  -3   7   4   11.30    2.70
  -2  -7   4    7.40    1.60
   2  -7  -4    3.30    1.30
  -2  -7   4    4.60    1.40
  -2   7   4    8.50    1.80
   2   7  -4    7.20    0.90
  -1  -7   4    1.90    1.00
   1  -7  -4    3.20    1.30
   1  -7  -4    1.10    0.70
   1  -7  -4    3.70    1.50
  -1  -7   4    1.50    0.90
  -1  -7   4    1.50    1.30
  -1   7   4    5.80    1.60
  -1   7   4    1.60    1.40
   0  -7  -4   17.00    2.20
   0  -7   4   17.20    3.00
   0  -7   4   13.70    2.40
   0  -7   4   23.50    3.00
   0  -7   4   18.90    2.20
   0  -7  -4   16.30    1.40
   0  -7  -4   25.20    3.00
   0   7   4   16.90    3.90
   0   7  -4   17.40    1.70
   0   7   4   13.00    1.70
   0   7   4   12.00    2.20
   1  -7   4   20.00    3.10
  -1  -7  -4   17.90    3.00
   1  -7   4   20.10    2.80
   1  -7   4   23.80    2.00
  -1  -7  -4   18.10    2.30
   1  -7   4   20.60    3.50
   1   7   4   17.70    2.00
   1   7   4   19.30    2.40
   2  -7   4    4.70    1.80
   2  -7   4   12.00    2.40
   2  -7   4    9.90    2.30
   2  -7   4    6.20    1.20
  -2  -7  -4    8.20    2.10
   2   7   4    4.30    1.50
  -2   7  -4    3.50    1.10
   2   7   4    2.70    1.30
  -3  -7  -4   -0.10    1.20
   3  -7   4    5.90    1.80
   3  -7   4    1.80    0.90
  -3   7  -4    1.00    1.00
   3   7   4    2.70    1.30
   3   7   4    4.50    2.30
   4  -7   4   38.80    4.20
   4  -7   4   40.60    4.70
   4  -7   4   41.90    3.00
  -4  -7  -4   48.20    4.90
   4   7   4   44.20    5.80
  -4   7  -4   40.10    3.80
   4   7   4   48.90    4.30
   5  -7   4   25.50    4.40
  -5  -7  -4   31.00    4.10
   5  -7   4   24.50    3.80
   5   7   4   23.80    3.40
   5   7   4   29.00    2.80
   5   7   4   26.50    4.70
  -5   7  -4   21.60    3.40
   6  -7   4   14.10    3.40
  -6  -7  -4   27.50    4.60
   6  -7   4   25.50    3.50
   6   7   4   22.50    5.10
   6   7   4   18.70    3.50
   6   7   4   20.00    2.70
  -6   7  -4   15.30    2.90
   7  -7   4   20.20    2.60
   7  -7   4   22.30    4.50
  -7  -7  -4   25.50    4.60
   7  -7   4   21.00    3.80
   7   7   4   19.70    3.90
   7   7   4   19.00    4.60
  -7   7  -4   23.70    3.90
   7   7   4   19.80    2.90
   8  -7   4   -1.20    1.50
   8  -7   4   10.90    2.30
  -8  -7  -4    2.90    2.40
   8  -7   4   11.30    3.50
   8   7   4    3.50    2.30
   8   7   4    0.80    1.40
   8   7   4    1.20    2.00
  -8   7  -4    0.50    1.70
  -9  -7  -4   11.90    4.20
   9  -7   4   16.40    4.70
   9  -7   4   18.60    3.80
   9  -7   4   18.00    3.10
  -9   7  -4   18.60    4.10
   9   7   4   18.40    3.60
   9   7   4   12.70    3.60
   9   7   4   15.10    4.40
  10  -7   4   18.70    4.80
  10  -7   4   17.60    3.80
 -10  -7  -4   19.20    5.20
  10   7   4   22.80    4.30
  10   7   4   18.20    4.50
  10   7   4   10.80    4.10
 -10   7  -4   15.80    4.00
  11  -7   4    2.50    2.50
  11  -7   4   -2.70    2.60
 -11  -7  -4    2.10    3.10
  11   7   4    2.00    2.70
 -11   7  -4   -1.50    2.00
  11   7   4    8.80    3.20
  11   7   4    1.70    3.30
  13  -8  -4  345.87   21.30
 -13  -8   4  391.16   23.50
  13  -8  -4  372.16   20.20
  13  -8  -4  415.36   22.00
 -13   8   4  362.36   21.80
  13   8  -4  381.36   20.60
  13   8  -4  320.67   27.20
  13   8  -4  338.17   18.50
  12  -8  -4   81.79    7.20
 -12  -8   4   88.89    9.40
  12  -8  -4   88.39    9.40
  12  -8  -4   75.59    8.50
  12   8  -4   81.09    7.70
  12   8  -4   67.49    8.10
 -12   8   4   78.79    8.20
  11  -8  -4   32.10    4.50
  11  -8  -4   28.70    5.20
 -11  -8   4   25.20    5.50
  11  -8  -4   37.50    5.90
 -11   8   4   31.40    5.50
  11   8  -4   26.30    5.50
  11   8  -4   34.50    5.20
 -10  -8   4  142.29   11.20
  10  -8  -4  140.19   10.60
  10  -8  -4  144.29    9.20
  10  -8  -4  136.59   10.50
  10   8  -4  144.79    9.90
 -10   8   4  132.79   10.10
   9  -8  -4  749.53   36.70
   9  -8  -4  822.02   38.70
   9  -8  -4  820.22   38.70
  -9  -8   4  794.92   39.10
  -9   8   4  805.22   38.20
   9   8  -4  856.61   37.70
   8  -8  -4 1466.45   66.79
  -8  -8   4 1484.55   67.89
   8  -8  -4 1463.85   64.89
   8  -8  -4 1487.65   66.69
  -8   8   4 1507.95   66.59
   8   8  -4 1572.04   65.89
   7  -8  -4  794.52   37.00
  -7  -8   4  759.42   35.00
   7  -8  -4  789.52   35.10
  -7  -8   4  772.32   37.20
   7  -8  -4  806.32   37.10
   7   8  -4  805.82   36.10
  -7   8   4  794.32   34.60
  -7   8   4  809.12   37.10
   6  -8  -4   92.29    6.90
  -6  -8   4   96.69    7.30
  -6  -8   4   94.69    5.80
   6  -8  -4   94.69    5.40
   6  -8  -4  103.59    7.30
  -6   8   4   95.39    7.10
   6   8  -4   91.09    6.40
  -6   8   4  101.49    6.60
  -5  -8   4  103.89    7.00
  -5  -8   4   85.29    5.70
   5  -8  -4   99.59    6.90
   5  -8  -4   96.99    6.60
   5  -8  -4  100.99    4.80
  -5   8   4   94.29    7.00
  -5   8   4   87.09    6.70
   5   8  -4   84.79    6.00
  -4  -8   4  495.35   23.70
  -4  -8   4  478.75   22.50
   4  -8  -4  512.85   23.20
   4  -8  -4  512.35   23.70
  -4   8   4  486.75   24.50
  -4   8   4  503.45   23.90
   4   8  -4  495.45   23.00
  -3  -8   4 1932.01   84.79
  -3  -8   4 1974.00   84.09
   3  -8  -4 1996.40   84.19
   3  -8  -4 2020.00   84.99
  -3   8   4 1980.30   82.79
  -3   8   4 1955.50   86.89
  -3   8   4 1994.20   85.19
   2  -8  -4 2472.15  103.39
   2  -8  -4 2445.16  102.29
  -2  -8   4 2412.06  103.19
   2  -8  -4 2540.25  104.09
  -2  -8   4 2434.56  102.69
   2   8  -4 2387.06  101.49
  -2   8   4 2415.56  103.49
  -2   8   4 2339.67  101.39
  -2   8   4 2371.96  105.89
  -1  -8   4  714.93   32.70
   1  -8  -4  736.23   33.70
  -1  -8   4  713.03   32.80
   1  -8  -4  730.83   31.70
   1  -8  -4  747.93   33.20
   1   8  -4  780.42   31.60
  -1   8   4  719.83   36.10
  -1   8   4  726.93   33.20
  -1   8   4  704.73   31.40
   0  -8   4   74.69    5.20
   0  -8   4   65.49    5.20
   0  -8   4   70.69    5.80
   0  -8  -4   73.69    5.90
   0  -8  -4   74.79    4.00
   0  -8   4   68.69    5.80
   0  -8  -4   69.19    5.20
   0   8   4   68.79    5.20
   0   8  -4   72.79    4.40
   0   8   4   67.39    7.10
   1  -8   4   29.80    3.60
  -1  -8  -4   37.50    3.60
   1  -8   4   34.30    4.00
  -1  -8  -4   34.10    4.00
   1  -8   4   32.60    3.50
   1  -8   4   34.00    4.20
   1   8   4   40.90    5.60
   1   8   4   34.50    3.40
  -2  -8  -4 1105.49   47.90
   2  -8   4 1075.99   47.70
   2  -8   4 1085.39   48.20
   2  -8   4 1088.39   47.80
   2  -8   4  981.10   45.00
   2   8   4 1000.30   46.60
   2   8   4 1056.49   46.20
  -2   8  -4 1133.79   46.30
   2   8   4 1018.00   50.89
  -3  -8  -4 1939.61   82.59
   3  -8   4 1805.42   79.39
   3  -8   4 1892.61   82.69
   3  -8   4 2004.70   82.39
   3   8   4 1791.72   80.89
  -3   8  -4 2008.50   80.99
   3   8   4 1792.12   85.39
  -4  -8  -4  991.60   45.40
   4  -8   4 1026.80   45.00
   4  -8   4  947.51   42.20
   4  -8   4 1013.90   47.40
   4   8   4  989.30   44.10
   4   8   4  941.91   49.30
  -4   8  -4 1016.00   43.90
   5  -8   4  307.57   16.90
   5  -8   4  267.17   13.20
  -5  -8  -4  301.37   16.50
   5  -8   4  307.77   16.00
   5   8   4  281.37   18.20
   5   8   4  264.07   13.80
  -5   8  -4  307.57   15.20
   5   8   4  290.07   15.40
   6  -8   4   32.70    4.50
   6  -8   4   31.60    5.30
  -6  -8  -4   37.50    5.10
   6   8   4   26.50    3.20
  -6   8  -4   30.90    5.00
   6   8   4   33.40    5.50
   6   8   4   29.20    4.20
   7  -8   4  156.18   11.70
   7  -8   4  154.48   10.30
  -7  -8  -4  161.78   11.40
  -7   8  -4  149.19    9.90
   7   8   4  159.58   10.50
   7   8   4  130.49    8.80
   7   8   4  154.88   12.40
  -8  -8  -4  455.75   25.00
   8  -8   4  498.85   25.80
   8  -8   4  419.46   21.10
   8  -8   4  514.45   24.20
   8   8   4  458.25   26.20
   8   8   4  448.76   23.80
  -8   8  -4  473.45   23.60
   8   8   4  402.46   22.20
   9  -8   4  696.83   32.50
  -9  -8  -4  689.83   34.30
   9  -8   4  665.03   34.20
   9   8   4  606.64   31.00
   9   8   4  634.04   34.60
  -9   8  -4  629.44   32.20
   9   8   4  653.53   32.60
  10  -8   4  279.67   18.50
  10  -8   4  270.87   16.60
 -10  -8  -4  289.27   19.00
  10   8   4  327.87   18.20
 -10   8  -4  258.87   19.80
  10   8   4  283.07   20.40
  10   8   4  274.87   16.10
 -11  -8  -4   83.79   10.00
  11  -8   4   87.59    9.50
  11  -8   4   69.59    8.00
 -11   8  -4   83.49    8.20
  11   8   4   89.59    9.60
  11   8   4   91.59   11.50
  11   8   4   87.19    8.90
 -13  -9   4   72.59    9.60
  13  -9  -4   66.39    7.80
  13  -9  -4  101.29    9.60
  13  -9  -4   86.29    9.20
  13   9  -4   75.59    8.70
  13   9  -4   78.09    7.80
 -13   9   4   75.19    8.70
 -12  -9   4  112.49   11.30
  12  -9  -4  109.49   10.00
  12  -9  -4  111.59    8.70
  12  -9  -4  120.39   10.50
  12   9  -4   87.89   12.30
 -12   9   4  112.29    9.90
  12   9  -4  119.69   14.20
  11  -9  -4    5.50    3.20
 -11  -9   4    3.90    2.90
  11  -9  -4    5.80    2.10
  11  -9  -4    0.80    3.20
  11   9  -4    2.70    2.50
 -11   9   4    8.50    5.50
  11   9  -4    3.90    2.90
  10  -9  -4  184.18   13.00
  10  -9  -4  174.18   10.80
 -10  -9   4  179.48   13.50
  10  -9  -4  193.78   13.00
 -10   9   4  188.38   12.70
  10   9  -4  193.88   11.90
   9  -9  -4  185.28   10.40
   9  -9  -4  159.38   11.90
   9  -9  -4  184.98   12.40
  -9  -9   4  185.68   12.80
   9   9  -4  187.28   11.40
  -9   9   4  164.98   11.70
   8  -9  -4    2.60    1.40
  -8  -9   4    3.00    2.50
   8  -9  -4    5.10    2.60
   8  -9  -4    3.30    2.30
  -8   9   4    4.60    2.30
   7  -9  -4  349.57   18.90
  -7  -9   4  330.57   19.40
   7  -9  -4  347.07   18.80
  -7   9   4  362.26   16.70
  -7   9   4  341.87   18.70
   7   9  -4  361.06   17.80
   6  -9  -4  234.78   14.00
  -6  -9   4  222.08   13.50
  -6  -9   4  258.67   14.50
   6  -9  -4  240.98   13.80
  -6   9   4  271.17   14.50
  -6   9   4  252.57   14.10
   6   9  -4  252.27   13.20
   5  -9  -4   80.49    7.30
  -5  -9   4   63.49    5.80
   5  -9  -4   73.49    5.70
  -5   9   4   59.19    9.60
  -5   9   4   75.39    6.20
   5   9  -4   61.39    5.00
  -4  -9   4  685.63   32.20
   4  -9  -4  694.83   32.10
   4  -9  -4  706.33   31.50
  -4  -9   4  650.83   30.50
  -4   9   4  713.53   33.30
  -4   9   4  700.53   32.30
   4   9  -4  690.03   31.20
  -3  -9   4  124.69    7.10
  -3  -9   4  121.99    8.10
   3  -9  -4  128.59    8.30
   3  -9  -4  131.39    7.40
  -3   9   4  125.89    9.50
   3   9  -4  120.79    7.30
  -3   9   4  131.09    8.30
  -2  -9   4  141.29    8.10
   2  -9  -4  146.69    8.00
   2  -9  -4  146.29    9.50
   2  -9  -4  139.49    8.90
  -2  -9   4  145.69    8.90
   2   9  -4  147.59    7.30
  -2   9   4  154.08    9.10
  -2   9   4  153.18   11.00
  -2   9   4  142.29    6.80
  -1  -9   4  724.03   33.30
  -1  -9   4  744.23   33.90
   1  -9  -4  755.32   34.10
   1  -9  -4  770.82   34.90
  -1   9   4  699.53   31.80
  -1   9   4  744.93   37.10
  -1   9   4  741.53   34.00
   1   9  -4  754.92   32.30
   0  -9   4   99.69    6.60
   0  -9  -4   98.79    5.20
   0  -9   4   91.09    7.20
   0  -9  -4   97.99    6.90
   0  -9  -4   93.29    7.40
   0  -9   4   89.39    7.40
   0  -9   4   95.69    6.70
   0   9  -4   97.79    5.70
   0   9   4   94.19    6.60
   0   9   4  100.89    9.20
   1  -9   4  271.67   15.30
   1  -9   4  270.77   15.30
   1  -9   4  275.87   14.20
  -1  -9  -4  275.67   15.20
  -1  -9  -4  277.17   14.50
   1  -9   4  260.27   14.40
   1   9   4  262.27   13.00
   1   9   4  257.07   14.10
   1   9   4  269.07   17.70
  -1   9  -4  283.87   13.40
   2  -9   4  336.87   18.30
  -2  -9  -4  340.27   18.30
   2  -9   4  333.27   17.80
   2  -9   4  329.57   18.40
   2   9   4  335.27   16.40
   2   9   4  346.57   17.20
  -2   9  -4  372.76   16.80
   2   9   4  336.17   21.00
   3  -9   4   81.69    6.60
  -3  -9  -4   69.49    6.60
   3  -9   4   72.19    6.40
   3  -9   4   75.69    6.80
  -3   9  -4   78.59    5.40
   3   9   4   68.29    5.20
   3   9   4   71.59    5.60
   3   9   4   81.29    8.60
   4  -9   4  189.48   12.40
  -4  -9  -4  184.18   12.30
   4  -9   4  185.18   11.90
   4   9   4  189.78   10.90
  -4   9  -4  207.58   11.00
   4   9   4  206.38   14.70
  -5  -9  -4  265.17   15.90
   5  -9   4  275.37   16.30
   5  -9   4  266.77   15.40
   5   9   4  257.47   17.60
  -5   9  -4  258.37   14.20
   5   9   4  268.77   14.40
   6  -9   4    9.00    3.30
  -6  -9  -4    5.30    2.90
   6  -9   4   21.20    4.20
  -6   9  -4    6.80    2.40
   6   9   4   10.10    3.80
   6   9   4    5.90    1.70
   6   9   4    7.50    2.40
   7  -9   4  191.88   12.40
   7  -9   4  198.88   13.70
  -7  -9  -4  183.48   13.20
   7   9   4  182.28   14.40
   7   9   4  174.68   11.60
   7   9   4  170.68   10.10
  -7   9  -4  188.48   11.70
  -8  -9  -4  150.68   11.80
   8  -9   4  155.48   12.10
   8  -9   4  144.59   10.70
   8   9   4  134.49   12.30
   8   9   4  133.99    8.70
   8   9   4  142.49   10.30
  -8   9  -4  142.19   10.10
  -9  -9  -4    4.10    3.20
   9  -9   4    4.10    3.00
   9  -9   4    0.30    2.60
   9   9   4   -1.70    1.80
  -9   9  -4    3.80    2.30
   9   9   4    2.60    3.30
   9   9   4    5.80    3.00
  10  -9   4   91.29    8.70
 -10  -9  -4  100.99   10.50
  10  -9   4   93.59    9.90
  10   9   4  101.09    9.00
 -10   9  -4   95.99    8.70
  10   9   4   83.19    9.80
  10   9   4   83.09    7.40
 -12 -10   4  256.97   17.80
  12 -10  -4  242.08   16.40
  12 -10  -4  240.98   16.30
  12  10  -4  220.38   16.90
  12  10  -4  240.48   14.80
 -12  10   4  239.08   16.30
  11 -10  -4  573.44   30.00
 -11 -10   4  558.74   33.00
  11 -10  -4  574.54   30.10
  11  10  -4  520.65   31.00
 -11  10   4  544.15   29.60
  11  10  -4  604.24   28.50
  10 -10  -4  497.95   26.60
  10 -10  -4  421.06   25.10
  10 -10  -4  532.45   29.40
 -10 -10   4  532.25   27.80
  10  10  -4  507.35   28.60
 -10  10   4  466.45   28.00
  10  10  -4  515.65   25.10
  -9 -10   4   68.39    7.60
   9 -10  -4   53.69    6.40
   9 -10  -4   63.79    7.00
  -9  10   4   54.59    6.30
   9  10  -4   56.39    5.80
   8 -10  -4   50.19    6.00
   8 -10  -4   50.49    6.10
  -8 -10   4   43.50    6.10
   8  10  -4   56.59    5.30
  -8  10   4   44.30    5.50
  -7 -10   4  375.66   20.40
   7 -10  -4  362.46   19.70
   7 -10  -4  363.26   19.90
  -7  10   4  361.46   19.70
   7  10  -4  367.66   18.50
  -6 -10   4  945.81   42.90
  -6 -10   4 1001.80   47.60
   6 -10  -4  933.51   47.20
   6 -10  -4  986.80   45.80
  -6  10   4 1120.79   45.50
  -6  10   4 1012.40   45.90
   6  10  -4  964.80   44.30
   5 -10  -4 1273.47   56.49
  -5 -10   4 1287.17   57.49
   5 -10  -4 1246.28   57.09
  -5 -10   4 1163.38   54.59
  -5  10   4 1305.47   57.49
  -5  10   4 1428.66   57.99
   5  10  -4 1247.78   55.79
  -4 -10   4  510.65   25.40
  -4 -10   4  548.15   27.10
   4 -10  -4  555.34   27.00
   4 -10  -4  565.04   26.00
  -4  10   4  543.75   27.00
   4  10  -4  545.05   25.70
  -4  10   4  626.84   28.60
   3 -10  -4  121.19    7.10
   3 -10  -4  112.59    8.40
   3 -10  -4  117.39   10.10
  -3 -10   4  111.99    8.00
  -3 -10   4  108.19    6.70
   3  10  -4  105.89    6.80
  -3  10   4  119.09    8.10
  -3  10   4  116.09    9.30
  -2 -10   4   90.69    6.00
   2 -10  -4  103.19    7.40
  -2 -10   4   97.19    7.20
   2 -10  -4   96.09    7.80
   2 -10  -4  100.59    6.10
  -2  10   4  103.19    9.00
  -2  10   4   86.99   10.00
   2  10  -4  101.19    5.50
  -1 -10   4  764.62   34.50
   1 -10  -4  763.02   34.70
  -1 -10   4  698.43   33.20
   1 -10  -4  769.02   35.40
   1 -10  -4  736.23   32.60
  -1  10   4  781.02   37.80
  -1  10   4  739.43   35.90
  -1  10   4  673.23   31.50
   1  10  -4  746.03   32.50
   0 -10   4 1190.78   56.29
   0 -10  -4 1263.27   56.29
   0 -10  -4 1237.58   55.49
   0 -10   4 1178.08   54.49
   0 -10   4 1286.67   55.29
   0  10   4 1318.17   59.69
   0  10   4 1217.48   57.19
   0  10  -4 1252.17   53.59
   0  10   4 1228.18   53.59
  -1 -10  -4 1136.09   50.59
   1 -10   4 1100.49   52.69
  -1 -10  -4 1169.18   51.59
   1 -10   4 1140.59   51.39
   1 -10   4 1147.29   50.19
   1 -10   4 1086.99   50.19
   1  10   4 1142.59   54.79
  -1  10  -4 1139.89   49.00
   1  10   4 1071.69   51.19
   1  10   4 1074.39   48.20
   2 -10   4  264.17   14.30
   2 -10   4  270.37   15.60
   2 -10   4  249.97   14.50
   2 -10   4  253.27   15.40
  -2 -10  -4  276.47   15.70
   2  10   4  251.17   13.00
   2  10   4  258.47   17.90
  -2  10  -4  263.27   13.50
   2  10   4  262.57   14.10
   3 -10   4   15.30    3.30
   3 -10   4   21.10    4.10
   3 -10   4   10.30    3.30
  -3 -10  -4   16.50    3.80
   3  10   4   21.00    5.30
   3  10   4   10.70    2.20
  -3  10  -4   15.50    2.80
   4 -10   4  187.48   12.50
  -4 -10  -4  172.58   12.20
   4 -10   4  188.28   12.20
   4 -10   4  173.68   11.80
   4  10   4  178.38   14.10
   4  10   4  176.28   10.30
  -4  10  -4  176.08   10.50
   5 -10   4  766.42   37.70
  -5 -10  -4  761.62   37.60
   5 -10   4  801.92   37.30
   5  10   4  714.73   35.20
  -5  10  -4  797.32   35.70
   5  10   4  759.82   40.00
  -6 -10  -4  873.11   42.10
   6 -10   4  904.91   41.60
   6 -10   4  872.11   42.30
  -6  10  -4  817.42   39.60
   6  10   4  857.01   44.20
   6  10   4  841.52   39.80
  -7 -10  -4  330.27   20.10
   7 -10   4  352.76   19.40
   7 -10   4  342.07   20.60
   7  10   4  311.17   17.90
  -7  10  -4  324.37   17.90
   7  10   4  313.47   21.40
  -8 -10  -4   94.79    9.80
   8 -10   4   98.79    8.90
   8 -10   4   79.59    9.10
  -8  10  -4   71.89    7.10
   8  10   4   73.79   15.80
   8  10   4   74.39    7.30
  -9 -10  -4   31.50    6.50
   9 -10   4   30.80    6.50
   9 -10   4   22.50    5.10
   9  10   4   29.80    5.10
   9  10   4   30.50    6.60
  -9  10  -4   28.40    5.10
  10 -10   4  112.79   10.50
 -10  10  -4  124.99   10.20
  10  10   4  122.79   10.20
  10  10   4  126.69   12.30
 -11 -11   4    8.90    4.40
  11 -11  -4    0.90    2.90
  11 -11  -4    1.20    2.80
 -11  11   4    4.30    3.00
  11  11  -4    3.40    3.40
  10 -11  -4  152.68   12.20
  10 -11  -4  162.68   12.10
 -10 -11   4  172.98   18.00
  10  11  -4  142.79   13.40
 -10  11   4  147.79   11.80
  10  11  -4  161.38   10.60
   9 -11  -4   96.49    8.80
   9 -11  -4   90.89   12.30
  -9 -11   4  107.19    9.90
   9  11  -4   77.39   11.30
   9  11  -4   83.29    7.40
   8 -11  -4    0.80    2.30
  -8 -11   4    5.90    3.30
   8 -11  -4    5.00    2.80
   8  11  -4    3.10    2.10
  -8  11   4    1.20    2.00
  -7 -11   4  352.66   19.60
   7 -11  -4  343.07   18.60
   7 -11  -4  321.37   18.80
   7  11  -4  316.17   18.60
  -7  11   4  336.07   18.70
   6 -11  -4  155.28   10.40
  -6 -11   4  172.68   11.80
   6 -11  -4  171.68   11.50
  -6  11   4  175.98   10.70
   6  11  -4  161.68    9.70
  -6  11   4  148.69   10.70
  -5 -11   4   46.20    5.70
   5 -11  -4   39.90    5.20
  -5  11   4   50.89    5.60
   5  11  -4   36.90    4.00
  -5  11   4   47.50    5.20
   4 -11  -4  471.95   24.00
   4 -11  -4  462.25   24.50
  -4 -11   4  471.25   26.50
  -4 -11   4  420.76   21.10
   4 -11  -4  492.95   22.90
  -4  11   4  460.15   23.80
  -4  11   4  552.34   25.70
   4  11  -4  448.56   22.10
  -3 -11   4  127.59    9.20
   3 -11  -4  120.39    7.60
   3 -11  -4  126.89    9.10
  -3 -11   4  117.59    7.10
   3 -11  -4  127.19    9.60
  -3  11   4  127.69    8.80
   3  11  -4  118.99    7.40
  -2 -11   4  214.68   12.80
   2 -11  -4  214.58   12.90
  -2 -11   4  194.78   10.80
   2 -11  -4  213.48   13.30
   2 -11  -4  205.38   11.00
  -2  11   4  236.18   15.70
   2  11  -4  204.58   10.40
  -2  11   4  210.98   12.50
   2  11  -4  196.38   11.00
   1 -11  -4  513.45   26.30
  -1 -11   4  447.26   23.60
   1 -11  -4  515.55   23.30
  -1 -11   4  527.35   25.50
   1 -11  -4  521.25   25.70
  -1  11   4  543.65   28.60
   1  11  -4  517.85   23.30
  -1  11   4  496.85   25.00
   0 -11   4   70.39    5.60
   0 -11   4   79.69    7.10
   0 -11  -4   72.19    6.70
   0 -11   4   66.29    6.20
   0 -11  -4   83.79    7.60
   0  11   4   64.19    4.00
   0  11   4   80.59    8.80
   0  11  -4   68.89    5.00
   0  11   4   70.39    6.10
   1 -11   4  273.07   16.50
   1 -11   4  280.57   15.30
   1 -11   4  264.17   16.00
   1 -11   4  265.87   14.70
  -1 -11  -4  276.17   15.60
  -1 -11  -4  273.77   16.40
   1  11   4  281.27   18.80
   1  11   4  262.17   14.70
   1  11   4  256.07   12.80
  -1  11  -4  265.37   13.80
   2 -11   4  330.87   18.70
   2 -11   4  336.37   17.70
  -2 -11  -4  337.97   18.70
   2 -11   4  322.17   18.40
   2 -11   4  283.57   16.80
   2  11   4  329.37   21.20
  -2  11  -4  322.57   16.10
   2  11   4  299.37   16.60
   2  11   4  298.67   15.20
   3 -11   4   18.60    4.40
   3 -11   4   14.70    3.30
  -3 -11  -4   14.50    4.10
   3 -11   4   17.20    4.10
   3 -11   4   14.30    3.40
   3  11   4   15.10    4.70
  -3  11  -4   16.50    3.10
   3  11   4   17.50    2.70
   4 -11   4  150.18   10.60
   4 -11   4  149.39   11.20
  -4 -11  -4  145.89   11.40
   4 -11   4  147.49   11.20
   4  11   4  145.29   12.90
  -4  11  -4  138.89   10.20
   4  11   4  133.59    8.60
   5 -11   4  202.08   14.20
  -5 -11  -4  232.58   15.30
   5 -11   4  230.08   14.80
   5 -11   4  237.88   15.30
  -5  11  -4  217.98   12.80
   5  11   4  222.98   16.80
   5  11   4  208.68   12.40
   6 -11   4   -0.20    2.40
  -6 -11  -4    2.10    3.00
   6 -11   4    3.00    2.70
   6  11   4   11.80    2.90
   6  11   4    3.60    3.30
  -6  11  -4    5.60    2.50
   7 -11   4  159.38   11.80
   7 -11   4  144.69   12.40
  -7 -11  -4  152.68   12.80
   7  11   4  144.69   10.10
   7  11   4  148.79   13.70
  -7  11  -4  146.09   10.40
   8 -11   4  119.99   11.50
  -8 -11  -4  128.19   12.00
   8 -11   4  128.39   12.80
   8  11   4  106.79   11.70
  -8  11  -4  106.09   13.00
   9 -11   4    5.70    3.60
  -9 -11  -4    1.10    3.70
   9 -11   4    4.30    4.00
   9  11   4    3.40    2.90
   9  11   4    2.70    3.30
  -9  11  -4    3.70    2.60
  10 -12  -4   63.29    7.70
  10 -12  -4   50.89    7.10
 -10 -12   4   51.69    8.30
 -10  12   4   39.90    6.30
  10  12  -4   53.19    5.90
  10  12  -4   49.99    8.20
   9 -12  -4  715.83   38.40
   9 -12  -4  786.82   38.40
  -9 -12   4  841.82   40.20
   9  12  -4  764.62   41.40
  -9  12   4  734.63   37.80
   9  12  -4  780.32   36.00
   8 -12  -4 1197.58   55.89
  -8 -12   4 1255.47   56.79
   8 -12  -4 1208.18   55.19
  -8  12   4 1130.89   54.99
   8  12  -4 1160.98   53.09
   7 -12  -4  364.46   19.70
  -7 -12   4  363.96   21.00
   7 -12  -4  337.17   20.30
  -7  12   4  349.37   19.90
   7  12  -4  359.96   18.10
   6 -12  -4    7.10    3.00
   6 -12  -4   12.40    3.20
  -6 -12   4   13.10    3.80
   6  12  -4   13.60    2.60
  -6  12   4    9.90    2.90
  -6  12   4   11.70    3.40
   5 -12  -4   15.00    3.80
  -5 -12   4   19.60    4.40
   5 -12  -4   12.20    3.70
   5 -12  -4   17.10    3.30
  -5  12   4   13.40    3.30
   5  12  -4   12.70    2.50
  -4 -12   4  416.46   22.30
   4 -12  -4  416.76   22.70
   4 -12  -4  402.86   22.00
  -4  12   4  422.46   21.70
   4  12  -4  399.46   19.60
   3 -12  -4 1281.17   59.59
   3 -12  -4 1243.38   57.49
  -3 -12   4 1378.66   59.99
   3 -12  -4 1280.87   60.09
  -3  12   4 1277.07   59.19
  -3  12   4 1531.75   62.49
   3  12  -4 1219.88   56.89
   2 -12  -4 1558.74   68.39
   2 -12  -4 1606.14   69.09
  -2 -12   4 1339.87   64.99
  -2 -12   4 1655.03   68.49
   2 -12  -4 1543.95   65.79
  -2  12   4 1567.84   67.79
   2  12  -4 1440.06   64.99
   2  12  -4 1464.25   65.39
   1 -12  -4  376.46   21.00
   1 -12  -4  360.06   17.60
  -1 -12   4  332.57   17.80
   1 -12  -4  386.76   20.40
  -1 -12   4  392.06   20.50
   1  12  -4  347.67   17.60
  -1  12   4  363.26   19.50
  -1  12   4  430.66   23.60
   1  12  -4  367.46   17.80
   0 -12  -4   16.80    4.30
   0 -12   4   21.30    4.20
   0 -12  -4   23.30    4.50
   0 -12   4   18.40    3.10
   0  12  -4   19.60    2.60
   0  12   4   18.40    5.30
   0  12   4   15.20    3.30
   1 -12   4   14.70    2.80
  -1 -12  -4   12.40    3.90
   1 -12   4   17.40    3.80
   1 -12   4   11.30    3.40
   1  12   4   10.40    2.70
   1  12   4   24.00    5.80
  -1  12  -4   12.10    2.20
  -2 -12  -4  442.76   24.20
   2 -12   4  429.06   23.70
   2 -12   4  438.56   24.40
   2 -12   4  415.66   22.50
   2 -12   4  444.36   22.70
   2  12   4  413.46   19.80
   2  12   4  427.06   22.10
  -2  12  -4  430.16   21.20
   2  12   4  463.95   27.10
   3 -12   4 1416.06   63.49
   3 -12   4 1418.06   61.69
   3 -12   4 1307.47   61.49
  -3 -12  -4 1429.66   63.79
   3 -12   4 1362.36   63.09
  -3  12  -4 1355.46   62.59
   3  12   4 1273.17   58.99
   3  12   4 1388.26   66.69
   4 -12   4  883.91   44.10
  -4 -12  -4 1009.00   46.30
   4 -12   4  939.81   45.60
   4 -12   4  963.40   44.00
   4 -12   4  929.81   45.50
   4  12   4  846.92   42.80
   4  12   4 1008.00   49.30
  -4  12  -4  935.81   42.80
   5 -12   4  133.99   12.10
   5 -12   4  133.49   11.40
   5 -12   4  127.59   10.50
  -5  12  -4  141.59    9.30
   5  12   4  127.89    8.60
   6 -12   4   15.20    4.80
   6 -12   4   22.50    5.30
  -6 -12  -4    7.60    4.10
   6 -12   4   12.40    3.80
   6  12   4   19.00    3.30
  -6  12  -4   12.90    3.20
   6  12   4   16.50    5.40
   7 -12   4   24.40    5.90
   7 -12   4   39.60    6.80
   7 -12   4   24.30    5.40
  -7 -12  -4   34.40    6.80
   7  12   4   20.30    3.80
   7  12   4   24.90    6.60
  -7  12  -4   16.90    4.20
   8 -12   4  342.07   21.50
  -8 -12  -4  317.77   21.20
   8 -12   4  289.27   20.10
   8 -12   4  318.47   20.10
  -8  12  -4  296.37   17.70
   8  12   4  322.47   22.60
   8  12   4  283.87   17.20
  -9 -13   4   33.60    6.70
   9 -13  -4   30.10    6.30
   9 -13  -4   28.50    5.60
   9  13  -4   26.30    6.90
  -9  13   4   31.80    5.80
   8 -13  -4   19.90    4.70
  -8 -13   4   21.20    5.50
   8 -13  -4   17.60    4.90
  -8  13   4   19.90    4.50
   8  13  -4   15.10    5.40
   7 -13  -4  104.49    9.90
  -7 -13   4  120.69   10.90
   7 -13  -4  111.99    9.00
   7  13  -4   98.99   11.30
  -7  13   4  117.19    9.60
   6 -13  -4   51.79    6.80
   6 -13  -4   39.00    5.20
  -6 -13   4   49.90    7.30
   6 -13  -4   48.40    6.90
  -6  13   4   42.60    7.10
   5 -13  -4   12.20    3.20
  -5 -13   4   13.70    4.30
   5 -13  -4   12.90    4.00
   5 -13  -4    9.00    4.70
  -5  13   4   22.50    4.70
  -5  13   4   11.50    3.20
   5  13  -4   10.80    2.50
   4 -13  -4  232.18   15.30
   4 -13  -4  239.68   15.90
   4 -13  -4  230.68   13.40
  -4 -13   4  273.17   16.20
  -4  13   4  235.98   14.80
  -4  13   4  265.47   16.40
   4  13  -4  237.48   12.50
   3 -13  -4   50.29    6.50
  -3 -13   4   61.89    7.10
   3 -13  -4   66.39    7.60
   3  13  -4   56.39    4.60
  -3  13   4   46.50    5.70
  -3  13   4   62.59    7.70
   2 -13  -4   89.79    8.90
  -2 -13   4   97.19    8.90
   2 -13  -4   90.89    8.40
   2 -13  -4   79.09    6.10
  -2  13   4  106.89   10.20
   2  13  -4   85.49    5.80
  -2  13   4   86.99    7.40
  -1 -13   4  184.48   12.30
   1 -13  -4  167.18   12.60
   1 -13  -4  158.48   11.70
  -1  13   4  144.89   10.60
   1  13  -4  157.78    8.90
  -1  13   4  188.18   14.40
   0 -13   4    7.90    3.20
   0 -13  -4    9.30    3.40
   0 -13  -4    5.60    3.10
   0 -13   4   10.50    2.30
   0  13   4   12.20    4.50
   0  13   4   10.30    2.80
   0  13  -4    8.10    2.00
   0  13  -4    7.80    1.90
  -1 -13  -4   79.39    8.70
   1 -13   4   83.59    7.80
   1 -13   4   71.79    6.20
   1  13   4   69.09    6.60
   1  13   4   89.29   10.10
  -1  13  -4   79.79    6.00
   2 -13   4  124.39    9.80
   2 -13   4  109.09   10.80
   2 -13   4  119.39    8.80
  -2 -13  -4  145.09   11.80
   2 -13   4  111.59   10.10
   2  13   4  131.79   12.90
   2  13   4  133.29    9.20
  -2  13  -4  129.19    8.50
   3 -13   4    6.50    3.80
   3 -13   4    1.60    2.20
   3 -13   4    4.90    2.90
  -3 -13  -4    2.80    5.70
   3 -13   4    8.80    3.50
  -3  13  -4    7.00    2.30
   3  13   4    5.60    5.80
   4 -13   4  119.89    9.50
   4 -13   4  112.69    9.30
  -4 -13  -4  126.49   11.70
   4 -13   4  112.49   13.90
   4 -13   4  122.59   10.60
  -4  13  -4  120.19    8.50
   4  13   4   97.19    7.30
   4  13   4  135.59   13.20
   5 -13   4   75.39    8.50
   5 -13   4   72.69    7.50
   5 -13   4   69.29    8.80
   5 -13   4   76.59    7.50
  -5 -13  -4   73.89    9.10
   5  13   4   62.59    9.50
  -5  13  -4   73.79    6.60
   5  13   4   60.99    5.70
   6 -13   4    4.40    3.50
   6 -13   4    4.20    2.90
   6 -13   4    2.70    3.40
  -6 -13  -4    4.50    4.20
   6 -13   4    2.30    2.80
  -6  13  -4    4.00    2.30
   6  13   4   -0.30    2.90
   6  13   4    2.80    2.10
   7 -14  -4  131.39   10.40
  -7 -14   4  148.19   12.80
   7 -14  -4  159.98   13.00
   7 -14  -4  146.49   12.50
   7  14  -4  161.48   14.60
  -7  14   4  137.59   11.00
  -6 -14   4  541.05   28.50
   6 -14  -4  495.25   27.50
   6 -14  -4  486.55   27.70
   6 -14  -4  453.45   25.50
  -6  14   4  490.45   26.20
   6  14  -4  532.25   30.50
   5 -14  -4  421.06   25.10
  -5 -14   4  456.45   31.40
   5 -14  -4  426.56   24.80
   5 -14  -4  416.06   22.50
  -5  14   4  515.65   25.30
  -5  14   4  432.66   23.80
   4 -14  -4  181.68   13.40
   4 -14  -4  152.28   10.40
   4 -14  -4  164.08   12.70
  -4 -14   4  170.98   13.00
  -4  14   4  189.68   13.40
  -4  14   4  161.58   11.70
  -3 -14   4   50.09    7.00
   3 -14  -4   60.39    7.50
   3 -14  -4   55.19    7.00
   3 -14  -4   41.50    4.80
  -3  14   4   57.59    7.70
  -3  14   4   53.39    7.30
   2 -14  -4   68.29    8.30
   2 -14  -4   66.19    9.40
  -2 -14   4   70.99    8.10
  -2  14   4   77.99    9.50
  -2  14   4   83.59    9.20
   1 -14  -4  296.07   19.50
   1 -14  -4  297.57   24.20
  -1 -14   4  317.27   18.80
  -1  14   4  362.26   22.30
  -1  14   4  298.07   17.90
   0 -14   4  628.64   32.00
   0 -14  -4  604.54   33.10
   0  14   4  570.24   31.60
   0  14   4  697.53   37.00
  -1 -14  -4  524.65   29.30
   1 -14   4  502.15   27.80
   1  14   4  513.15   31.30
   1  14   4  596.34   33.00
   2 -14   4  137.69   11.20
   2 -14   4  114.69    9.00
   2 -14   4  141.89   11.00
  -2 -14  -4  153.88   12.80
   2  14   4  139.39   10.30
   2  14   4  169.68   14.80
   3 -14   4   62.19    8.20
   3 -14   4   51.79    6.90
   3 -14   4   53.99    6.90
  -3 -14  -4   49.50    8.40
   3 -14   4   49.40    5.60
   3  14   4   49.10    9.60
  -3  14  -4   44.40    5.00
   4 -14   4   48.70    6.90
   4 -14   4   54.49    6.30
   4 -14   4   68.39    9.80
   4 -14   4   61.79    7.70
  -4 -14  -4   68.39    9.30
  -4  14  -4   69.39    6.20
  -4  14  -4   70.89    8.10
   4  14   4   59.79    9.70
   4 -15  -4  126.19   11.70
   4 -15  -4  104.49   10.90
  -4 -15   4  127.79   12.00
  -4  15   4  102.79    9.40
  -4  15   4  141.49   11.70
   4  15  -4  132.79   13.00
   3 -15  -4   24.50    5.80
   3 -15  -4   23.50    5.70
  -3 -15   4   30.50    6.30
  -3  15   4   27.10    4.80
   3  15  -4   24.20    6.40
  -3  15   4   31.70    7.00
   2 -15  -4   30.20    5.90
   2 -15  -4   30.00    6.70
  -2 -15   4   35.50    6.60
  -2  15   4   39.60    5.30
  -2  15   4   48.60    7.80
   2  15  -4   36.50    7.50
   1 -15  -4  118.69   11.60
  -1 -15   4  127.69   11.10
  -1  15   4  106.49    9.30
  -1  15   4  135.99   12.90
   0 -15  -4   28.70    6.20
   0 -15   4   19.10    4.90
   0  15  -4   26.50    6.30
   0  15   4   30.20    7.30
   0  15   4   24.30    4.50
  -1 -15  -4   41.70    7.80
   1 -15   4   41.70    6.80
   1  15   4   43.10    5.90
   1  15   4   46.50    8.50
  -1  15  -4   50.29    8.20
   2  15   4  129.19   14.10
  -2  15  -4  135.79   12.10
  15   0  -5   -0.30    2.40
  15   0  -5   -1.90    2.40
 -15   0   5    1.30    3.20
  14   0  -5   -1.00    2.00
  14   0  -5    0.80    2.40
 -14   0   5    3.90    2.50
  13   0  -5    4.30    2.60
  13   0  -5    6.10    2.80
 -13   0   5   -0.50    2.00
  12   0  -5   10.50    2.90
  12   0  -5    9.50    3.10
  11   0  -5    2.80    2.10
 -11   0   5    3.60    2.00
  11   0  -5   -0.70    1.50
  10   0  -5    1.80    1.60
  10   0  -5    1.00    1.40
 -10   0   5    1.10    1.50
   9   0  -5    0.00    1.00
   9   0  -5    2.30    1.40
  -9   0   5    9.60    2.20
  -8   0   5    2.30    1.40
   8   0  -5    1.90    1.20
  -8   0   5    3.40    1.30
  -7   0   5    2.50    1.40
   7   0  -5    2.60    1.10
  -7   0   5    3.10    1.10
  -6   0   5    1.60    0.70
  -6   0   5    1.60    1.00
   6   0  -5    3.10    1.10
  -5   0   5   10.10    1.70
  -5   0   5    1.90    1.00
  -4   0   5    7.90    1.50
  -3   0   5    1.70    0.90
  -3   0   5    5.90    1.20
  -3   0   5    2.80    0.60
  -2   0   5    4.80    1.40
  -1   0   5    6.40    1.20
  -1   0   5    4.80    0.90
   0   0   5    4.30    1.20
   0   0   5    5.90    1.60
   0   0   5    5.30    1.20
   0   0  -5    5.30    0.60
   1   0   5    0.70    0.70
   1   0   5    0.30    0.40
   1   0   5    0.20    0.60
   1   0   5    1.40    1.70
  -2   0  -5    0.80    0.50
   2   0   5    2.40    1.00
   2   0   5    1.60    0.90
   2   0   5    0.80    0.60
  -4   0  -5    2.10    0.90
   4   0   5    2.30    1.30
   4   0   5    1.80    1.10
   5   0   5    5.50    2.00
  -5   0  -5    3.50    1.40
   5   0   5    4.10    1.90
   5   0   5    1.20    1.40
   5   0   5    1.70    1.00
   6   0   5    3.90    2.00
   6   0   5    2.90    1.70
   6   0   5    1.80    1.10
   6   0   5    2.30    1.70
  -6   0  -5    1.00    1.20
   7   0   5    2.50    1.50
   7   0   5   -2.30    1.10
   7   0   5    2.80    1.90
  -7   0  -5    0.80    1.40
   7   0   5    3.40    1.90
   8   0   5    3.40    1.80
   8   0   5    7.70    2.80
   8   0   5    4.20    1.80
   8   0   5    1.90    1.90
  -8   0  -5    7.50    2.40
   9   0   5    1.30    2.20
   9   0   5    7.30    2.50
  -9   0  -5    6.80    2.50
   9   0   5    6.60    2.20
   9   0   5    1.70    2.00
  10   0   5    5.30    2.20
  10   0   5   -1.30    1.80
  10   0   5    0.60    1.50
  10   0   5    0.50    1.90
  10   0   5   -1.60    2.00
  11   0   5    3.90    3.00
  11   0   5    1.60    1.90
  11   0   5    1.70    2.80
  11   0   5    2.50    2.30
  12   0   5    2.30    2.40
  12   0   5    1.50    2.70
  12   0   5    3.00    3.00
  13   0   5   -0.60    2.40
 -15  -1   5  133.39   10.80
  15  -1  -5  138.39   10.80
  15  -1  -5  125.89   10.20
  15   1  -5  141.09   10.20
 -15   1   5  122.69   11.00
  15   1  -5  130.39   10.80
 -14  -1   5  132.19   10.30
  14  -1  -5  135.69   10.60
  14  -1  -5  146.99   10.20
 -14   1   5  130.69   10.50
  14   1  -5  139.89    9.80
  14   1  -5  128.09   10.40
  13  -1  -5  341.07   17.90
 -13  -1   5  318.17   18.20
  13  -1  -5  310.17   18.10
  13   1  -5  337.17   17.60
 -13   1   5  311.57   18.60
  13   1  -5  331.97   18.50
  12  -1  -5  769.52   35.30
  12  -1  -5  754.12   34.50
  12   1  -5  649.83   34.10
  12   1  -5  756.52   35.30
 -12   1   5  728.73   35.40
  12   1  -5  770.92   34.50
 -11  -1   5  806.82   37.50
  11  -1  -5  802.22   37.50
  11  -1  -5  815.62   37.10
  11   1  -5  794.62   36.90
 -11   1   5  792.12   37.80
  11   1  -5  829.32   37.90
  10  -1  -5  506.85   24.10
 -10  -1   5  462.25   23.60
  10  -1  -5  501.55   23.70
  10   1  -5  504.95   24.20
 -10   1   5  478.85   24.00
  10   1  -5  495.05   23.60
   9  -1  -5  260.97   13.50
  -9  -1   5  237.58   12.90
   9  -1  -5  245.48   13.20
   9   1  -5  260.07   13.60
  -9   1   5  244.28   13.30
  -8  -1   5  630.44   29.50
   8  -1  -5  615.44   28.80
   8  -1  -5  638.34   29.00
  -8  -1   5  598.34   29.70
   8   1  -5  628.24   29.00
  -8   1   5  599.24   28.70
  -8   1   5  705.13   30.20
  -7  -1   5 1393.06   60.79
  -7  -1   5 1406.16   61.89
   7  -1  -5 1458.95   61.49
  -7   1   5 1355.46   61.09
   7   1  -5 1472.45   61.59
  -7   1   5 1448.46   62.29
   6  -1  -5 1995.10   84.69
  -6  -1   5 1935.71   83.99
  -6  -1   5 2072.79   85.29
  -6   1   5 1947.31   84.49
   6   1  -5 2017.90   84.89
  -5  -1   5 2214.88   89.69
   5  -1  -5 2115.29   89.09
  -5  -1   5 2050.59   88.39
  -5   1   5 2117.29   89.29
  -5   1   5 2037.30   88.89
   4  -1  -5  586.54   26.80
  -4  -1   5  622.24   26.10
  -4  -1   5  617.04   27.20
  -4   1   5  607.04   27.60
  -4   1   5  632.84   27.40
  -4   1   5  600.64   26.70
  -3  -1   5  441.26   17.90
  -3  -1   5  390.96   17.00
  -3   1   5  376.36   17.10
  -3   1   5  387.96   17.70
  -3   1   5  373.76   17.50
  -3   1   5  377.36   18.30
   3   1  -5  348.57   16.50
  -2  -1   5  969.70   41.30
  -2  -1   5  952.10   41.20
  -2  -1   5  959.60   40.30
  -2  -1   5  948.71   42.20
  -2   1   5  948.81   40.60
  -2   1   5  958.20   41.10
  -2   1   5  904.11   42.10
  -2   1   5  979.80   41.10
  -1  -1   5 2323.47   99.39
  -1  -1   5 2354.46   98.19
   1  -1  -5 2138.79   97.19
  -1   1   5 2434.66   98.09
  -1   1   5 2292.87   97.59
  -1   1   5 2400.06   99.59
  -1   1   5 2354.06   98.09
   0  -1  -5 3067.09  134.29
   0  -1   5 3343.87  135.89
   0  -1  -5 3127.99  134.89
   0  -1   5 3469.25  137.39
   0   1   5 3349.96  136.09
   0   1   5 3267.87  137.79
   0   1  -5 2907.21  134.49
   0   1   5 3358.46  135.39
   1  -1   5 2386.66  102.79
  -1  -1  -5 2250.87  102.29
   1  -1   5 2472.45  104.09
   1  -1   5 2447.26  103.39
  -1   1  -5 2570.54  102.19
   1   1   5 2403.86  103.29
   1   1   5 2535.45  103.09
   1   1   5 2478.55  105.09
   2  -1   5  651.53   30.70
   2  -1   5  717.33   32.10
   2  -1   5  673.73   30.10
  -2  -1  -5  651.63   29.80
   2  -1   5  660.53   30.50
   2   1   5  704.03   32.50
  -2   1  -5  700.83   29.80
   2   1   5  750.92   29.60
   2   1   5  669.03   31.20
   3  -1   5  120.59    7.30
  -3  -1  -5  128.29    6.80
   3  -1   5  107.79    7.00
   3  -1   5  124.09    7.20
   3  -1   5  106.39    5.50
   3  -1   5  137.99    8.40
   3   1   5  125.39    8.70
   3   1   5  119.19    7.30
   3   1   5  124.49    7.00
   3   1   5  118.29    6.10
  -3   1  -5  130.49    6.70
   4  -1   5  898.21   40.60
   4  -1   5  917.61   41.90
   4  -1   5  997.60   42.90
  -4  -1  -5 1010.20   42.40
   4  -1   5  838.82   49.30
   4   1   5  959.00   43.10
  -4   1  -5 1048.80   42.30
   4   1   5  927.31   41.20
   4   1   5  981.60   42.40
   4   1   5 1021.40   44.80
   4   1   5  986.10   43.00
   5  -1   5 1385.56   61.99
  -5  -1  -5 1470.75   62.39
   5  -1   5 1467.65   63.59
   5  -1   5 1494.55   63.19
   5  -1   5 1411.86   60.59
   5  -1   5 1403.36   63.59
   5   1   5 1450.45   63.29
  -5   1  -5 1442.66   62.19
   5   1   5 1289.97   60.99
   5   1   5 1488.55   64.59
   5   1   5 1513.85   63.59
   6  -1   5 1299.47   57.89
  -6  -1  -5 1324.87   58.29
   6  -1   5 1318.47   59.09
   6  -1   5 1316.27   59.69
   6  -1   5 1338.47   56.49
   6  -1   5 1347.07   59.09
  -6   1  -5 1381.36   58.39
   6   1   5 1338.87   59.49
   6   1   5 1358.56   59.99
   6   1   5 1340.47   59.49
   6   1   5 1233.68   56.89
  -7  -1  -5  692.43   32.70
   7  -1   5  683.13   33.00
   7  -1   5  708.73   34.30
   7  -1   5  712.23   33.70
   7  -1   5  740.03   30.90
   7  -1   5  693.23   32.40
   7   1   5  703.63   33.80
   7   1   5  692.23   33.90
   7   1   5  708.43   33.90
   7   1   5  660.63   31.30
   8  -1   5  111.59    9.40
   8  -1   5  121.49    8.00
   8  -1   5  108.29    6.70
  -8  -1  -5  115.49    8.40
   8  -1   5  106.39    7.90
   8   1   5  109.59    9.00
   8   1   5  103.29    7.00
   8   1   5  115.59    8.80
   8   1   5  133.09    9.40
   9  -1   5  103.89    8.60
  -9  -1  -5   96.29    7.90
   9  -1   5   91.79    7.20
   9  -1   5   84.39    8.60
   9  -1   5   96.89    6.20
   9  -1   5  100.79    7.40
   9   1   5   88.29    8.10
   9   1   5   92.19    7.70
   9   1   5   92.09    8.50
   9   1   5   92.99    6.50
  10  -1   5  191.88   13.80
  10  -1   5  163.18   10.90
  10  -1   5  185.08   10.30
  10  -1   5  227.78   13.60
 -10  -1  -5  182.18   12.60
  10  -1   5  198.78   11.90
  10   1   5  187.48   11.00
  10   1   5  207.48   13.80
  10   1   5  184.68   12.00
  10   1   5  231.88   13.90
  11  -1   5  442.26   22.30
  11  -1   5  443.96   24.60
  11  -1   5  453.15   23.70
  11   1   5  421.06   21.20
  11   1   5  455.35   24.00
  11   1   5  381.26   21.90
  11   1   5  447.36   24.40
  12  -1   5  301.37   17.20
  12  -1   5  327.37   18.80
  12  -1   5  317.67   19.90
  12   1   5  309.57   19.30
  12   1   5  345.87   19.50
  12   1   5  298.27   16.40
 -15  -2   5   49.90    6.70
  15  -2  -5   54.69    6.90
  15  -2  -5   49.20    6.70
  15   2  -5   54.49    7.20
  15   2  -5   46.40    6.20
 -15   2   5   35.00    6.30
 -14  -2   5   18.00    4.10
  14  -2  -5    8.40    3.50
  14  -2  -5   18.50    4.20
  14   2  -5    8.10    3.70
 -14   2   5    6.00    3.40
  14   2  -5   13.10    3.50
  13  -2  -5    9.50    3.10
  13  -2  -5   14.30    3.60
 -13  -2   5   13.10    3.60
 -13   2   5   13.80    3.90
  13   2  -5   11.80    2.50
  13   2  -5   16.40    4.00
  13   2  -5   16.70    3.60
 -12  -2   5   96.79    7.50
  12  -2  -5   89.49    7.40
  12  -2  -5   94.99    7.40
 -12   2   5   96.49    8.00
  12   2  -5   96.89    8.00
  12   2  -5   76.09    6.20
  12   2  -5   91.99    7.10
 -11  -2   5   23.70    3.80
  11  -2  -5   13.90    3.10
  11  -2  -5   23.60    3.90
  11   2  -5   18.10    3.40
  11   2  -5   21.50    4.00
 -11   2   5   34.60    8.20
 -10  -2   5   76.79    5.80
  10  -2  -5   79.49    6.30
 -10  -2   5   81.29    6.80
  10  -2  -5   82.69    6.30
 -10   2   5   77.29    6.40
  10   2  -5   74.19    6.30
  -9  -2   5  230.78   12.70
   9  -2  -5  224.98   12.00
   9  -2  -5  208.48   11.90
  -9  -2   5  218.18   12.50
  -9  -2   5  212.88   11.50
  -9   2   5  202.98   11.90
   9   2  -5  210.98   12.00
   8  -2  -5   21.10    3.00
  -8  -2   5   24.50    2.60
  -8  -2   5   28.30    3.30
  -8  -2   5   23.20    3.10
   8  -2  -5   20.20    2.80
  -8   2   5   23.70    3.00
   8   2  -5   21.20    3.00
  -7  -2   5  509.15   22.90
  -7  -2   5  477.05   21.70
  -7  -2   5  480.85   22.90
   7  -2  -5  488.15   22.50
   7  -2  -5  468.85   22.50
  -7   2   5  460.05   22.40
  -7   2   5  500.15   23.40
   7   2  -5  493.65   22.70
  -6  -2   5  465.75   21.40
  -6  -2   5  400.76   23.90
   6  -2  -5  463.45   23.90
   6  -2  -5  447.86   21.10
  -6  -2   5  457.25   20.20
   6   2  -5  474.15   21.20
  -6   2   5  481.25   21.80
   5  -2  -5   11.50    1.90
  -5  -2   5   11.20    1.80
  -5  -2   5   11.60    1.80
  -5  -2   5   16.30    1.30
  -5   2   5   13.90    1.80
  -5   2   5   20.80    2.30
   5   2  -5   17.60    2.00
  -5   2   5   13.60    1.70
  -5   2   5   14.10    1.90
  -4  -2   5  411.06   17.50
  -4  -2   5  390.66   18.30
  -4  -2   5  390.36   18.20
   4  -2  -5  374.46   17.70
  -4  -2   5  395.36   16.80
  -4   2   5  390.56   17.90
  -4   2   5  391.76   18.00
  -4   2   5  407.56   18.40
  -4   2   5  386.26   18.60
  -3  -2   5  446.86   18.50
  -3  -2   5  409.36   20.10
   3   2  -5  371.46   18.30
  -3   2   5  434.46   20.30
  -3   2   5  442.96   19.20
  -3   2   5  446.16   19.40
  -3   2   5  455.75   19.60
  -2  -2   5   35.20    2.80
  -2   2   5   33.80    2.60
   2   2  -5   33.80    1.70
  -2   2   5   33.80    2.50
  -2   2   5   32.40    2.60
  -2   2   5   35.80    3.40
   1  -2  -5  310.67   14.60
  -1  -2   5  301.17   16.30
  -1  -2   5  360.96   20.30
  -1  -2   5  335.07   15.30
  -1   2   5  313.87   16.50
  -1   2   5  332.87   14.90
  -1   2   5  353.66   15.20
   0  -2   5   68.99    4.20
   0  -2   5   60.59    4.10
   0  -2  -5   59.99    3.10
   0  -2  -5   63.49    3.70
   0  -2   5   66.59    4.40
   0   2   5   65.39    3.90
   1  -2   5  124.89    6.00
  -1  -2  -5  148.69    6.70
   1  -2   5  119.39    7.30
   1  -2   5  120.09    7.00
   1  -2   5  126.39    8.00
   1   2   5  130.49    6.70
   1   2   5  122.89    8.50
   2  -2   5  201.38   11.20
  -2  -2  -5  197.38    9.70
   2  -2   5  181.28    8.90
   2  -2   5  191.88   10.00
   2  -2   5  197.78   10.10
   2  -2   5  185.28   10.40
   2   2   5  218.28    9.90
   2   2   5  200.78   12.30
   3  -2   5  163.38    9.70
   3  -2   5  153.78    8.40
  -3  -2  -5  149.59    8.20
   3  -2   5  141.99    7.20
   3  -2   5  152.98    8.50
   3   2   5  161.88    7.20
   3   2   5  161.78    8.50
   3   2   5  153.78   10.20
  -4  -2  -5   15.40    2.20
   4  -2   5   14.50    2.50
   4  -2   5   15.50    1.50
   4  -2   5   15.70    2.70
   4  -2   5   17.40    2.40
   4   2   5   16.10    2.20
   4   2   5   16.30    1.50
   4   2   5   14.70    2.70
   4   2   5   13.60    1.00
   4   2   5   14.60    2.60
   4   2   5   14.80    3.30
   5  -2   5  319.77   14.50
   5  -2   5  327.27   16.10
   5  -2   5  329.77   16.30
   5  -2   5  313.57   16.80
  -5  -2  -5  310.47   15.90
   5   2   5  333.17   16.90
   5   2   5  300.97   14.30
   5   2   5  319.87   15.60
   5   2   5  320.37   16.50
   5   2   5  307.77   17.60
   6  -2   5   13.60    1.90
   6  -2   5   14.30    2.80
   6  -2   5   10.70    2.90
   6  -2   5   16.80    3.10
   6  -2   5   16.30    2.80
  -6  -2  -5   14.30    2.80
   6   2   5   16.00    3.20
   6   2   5   14.70    3.40
   6   2   5   12.70    1.90
   6   2   5   29.40    4.50
   7  -2   5   15.80    3.40
  -7  -2  -5   14.00    2.90
   7  -2   5   14.70    3.50
   7  -2   5   11.20    2.60
   7  -2   5   16.20    3.20
   7  -2   5   16.00    2.40
   7   2   5   13.00    3.40
   7   2   5   14.60    3.50
   7   2   5   10.40    1.90
   7   2   5   13.40    3.20
   8  -2   5   52.49    6.60
   8  -2   5   61.49    5.80
   8  -2   5   56.59    5.20
  -8  -2  -5   51.69    5.90
   8  -2   5   56.79    6.10
   8  -2   5   54.49    4.50
   8   2   5   64.39    6.60
   8   2   5   66.19    6.50
   8   2   5   64.09    6.40
   8   2   5   52.79    4.20
   9  -2   5    4.70    2.90
  -9  -2  -5    3.20    2.10
   9  -2   5    3.00    1.70
   9  -2   5    4.80    2.60
   9  -2   5    6.30    2.10
   9  -2   5    4.30    2.40
   9   2   5    2.30    1.40
   9   2   5    3.30    2.60
   9   2   5    5.50    2.40
   9   2   5    7.40    2.80
  10  -2   5   31.90    3.60
  10  -2   5   29.00    4.90
 -10  -2  -5   31.40    5.40
  10  -2   5   37.20    6.50
  10  -2   5   38.90    5.60
  10   2   5   35.30    6.00
  10   2   5   34.50    5.80
  10   2   5   31.90    3.60
  10   2   5   26.30    6.00
  11  -2   5   10.90    2.70
  11  -2   5    9.10    3.10
  11  -2   5   15.10    4.60
 -11  -2  -5   19.30    4.50
  11  -2   5   19.80    4.60
  11   2   5   14.10    4.20
  11   2   5   11.20    3.20
  11   2   5   13.50    2.60
  11   2   5   12.40    3.90
  12  -2   5   -1.90    2.30
  12  -2   5    2.70    3.00
  12  -2   5    0.20    2.50
  12   2   5   -0.50    2.60
  12   2   5    1.40    2.70
 -15  -3   5  205.38   14.00
  15  -3  -5  218.58   13.90
  15  -3  -5  200.18   13.50
  15   3  -5  186.28   13.60
 -15   3   5  200.48   14.60
  15   3  -5  206.28   12.70
 -14  -3   5  818.32   38.50
  14  -3  -5  783.32   38.10
  14   3  -5  750.02   43.10
 -14   3   5  789.82   39.50
  14   3  -5  828.92   37.40
  13  -3  -5  772.32   35.90
  13  -3  -5  785.82   35.80
 -13  -3   5  783.52   36.10
 -13   3   5  754.42   37.00
  13   3  -5  656.73   34.40
  13   3  -5  753.92   36.20
  13   3  -5  748.83   35.10
  12  -3  -5  225.18   12.80
 -12  -3   5  195.18   13.70
 -12  -3   5  201.68   12.40
  12  -3  -5  215.58   12.60
  12   3  -5  210.98   13.10
 -12   3   5  209.78   13.40
  12   3  -5  210.18   12.20
  12   3  -5  191.28   12.00
  11  -3  -5   31.30    4.20
 -11  -3   5   18.90    3.30
 -11  -3   5   26.80    4.60
  11  -3  -5   15.20    3.20
 -11   3   5   21.20    4.10
  11   3  -5   23.70    4.00
  10  -3  -5  135.19    8.90
 -10  -3   5  134.59    9.60
  10  -3  -5  134.59   10.20
 -10  -3   5  145.69    8.70
 -10   3   5  164.28    9.80
  10   3  -5  145.99   12.30
  -9  -3   5 1224.88   54.19
  -9  -3   5 1233.38   54.19
  -9  -3   5 1169.68   52.69
   9  -3  -5 1195.08   53.39
   9  -3  -5 1215.18   53.49
   9   3  -5 1216.88   53.69
  -9   3   5 1222.78   53.99
  -8  -3   5 2820.72  114.09
   8  -3  -5 2690.73  113.49
  -8  -3   5 2642.24  113.69
   8  -3  -5 2608.84  113.29
  -8  -3   5 2619.84  112.79
  -8   3   5 2562.74  113.59
   8   3  -5 2708.73  113.59
  -7  -3   5 1318.47   56.59
  -7  -3   5 1309.87   57.89
   7  -3  -5 1270.17   57.39
  -7  -3   5 1402.16   58.09
   7  -3  -5 1362.66   57.89
  -7   3   5 1288.47   57.79
   7   3  -5 1351.76   57.79
   6  -3  -5  507.65   24.50
  -6  -3   5  567.04   25.10
  -6  -3   5  519.75   23.60
   6  -3  -5  551.94   25.10
  -6  -3   5  540.05   25.00
  -6   3   5  563.64   25.60
   6   3  -5  608.34   25.20
  -6   3   5  532.05   24.50
  -6   3   5  532.85   25.00
  -5  -3   5  130.29    6.60
  -5  -3   5  105.49    5.30
  -5  -3   5  117.59    6.90
   5  -3  -5  108.59    6.20
  -5   3   5  116.89    6.80
  -5   3   5  110.19    6.60
  -5   3   5  121.59    7.10
  -5   3   5  117.69    6.40
   4  -3  -5  445.76   20.60
  -4  -3   5  452.55   22.00
  -4  -3   5  458.25   21.10
  -4  -3   5  467.55   20.60
  -4   3   5  474.85   20.80
  -4   3   5  464.35   21.10
  -4   3   5  456.65   21.70
  -4   3   5  488.65   21.40
  -3  -3   5 3471.25  147.99
  -3  -3   5 3457.65  147.99
  -3  -3   5 3531.15  146.99
   3  -3  -5 3361.36  147.19
  -3   3   5 3565.94  148.99
  -3   3   5 3699.43  148.19
  -3   3   5 3590.74  147.59
  -3   3   5 3515.75  147.79
  -2  -3   5 4681.33  185.68
  -2   3   5 4250.97  188.18
  -1  -3   5 2553.34  103.49
   1  -3  -5 2388.86  102.59
   1  -3  -5 2391.16  103.09
  -1  -3   5 2491.35  103.79
  -1   3   5 2262.47  104.99
  -1   3   5 2558.04  103.19
  -1   3   5 2445.86  103.29
  -1   3   5 2527.25  103.39
   1   3  -5 2464.85  102.19
   0  -3  -5  136.39    6.80
   0  -3  -5  151.88    7.50
   0  -3   5  139.69    7.90
   0  -3   5  144.89    6.60
   0  -3  -5  144.89    6.60
   0  -3   5  145.29    8.10
   0  -3   5  153.28    7.70
   0   3   5  134.49    9.20
   0   3   5  148.09    7.80
   0   3   5  164.38    7.40
   0   3   5  144.19    7.60
  -1  -3  -5   70.99    4.50
   1  -3   5   73.69    4.90
   1  -3   5   75.79    5.20
  -1  -3  -5   74.69    3.90
   1   3   5   70.99    4.80
   1   3   5   81.29    6.60
   1   3   5   73.49    4.30
   2  -3   5 1179.08   50.79
   2  -3   5 1220.38   49.40
   2  -3   5 1131.69   49.99
   2  -3   5 1052.59   48.40
  -2  -3  -5 1130.09   49.20
   2  -3   5 1116.09   49.60
   2   3   5 1077.09   51.89
   2   3   5 1228.68   48.90
   2   3   5 1121.59   49.60
   3  -3   5 2529.55  109.89
   3  -3   5 2589.84  111.19
   3  -3   5 2702.63  112.39
  -3  -3  -5 2699.83  111.29
   3  -3   5 2576.84  112.69
   3   3   5 2875.71  110.49
   3   3   5 2514.25  111.29
   3   3   5 2477.85  113.69
   4  -3   5 1806.32   79.19
  -4  -3  -5 1833.22   78.99
   4  -3   5 1869.91   78.89
   4  -3   5 1786.82   80.29
   4  -3   5 1827.22   77.79
   4   3   5 1734.63   78.89
   4   3   5 1848.92   81.79
   4   3   5 1852.51   79.69
   4   3   5 2017.60   78.49
   5  -3   5  481.55   27.10
   5  -3   5  562.94   25.30
  -5  -3  -5  545.65   25.40
   5  -3   5  534.45   25.60
   5  -3   5  544.55   24.10
   5   3   5  571.64   27.90
   5   3   5  552.34   24.60
   5   3   5  539.95   23.10
   5   3   5  528.35   26.00
   5   3   5  530.45   25.60
   6  -3   5   94.49    6.90
   6  -3   5   86.49    5.40
  -6  -3  -5   86.49    6.50
   6  -3   5   90.99    6.60
   6  -3   5   75.29    6.20
   6   3   5   88.19    6.80
   6   3   5   82.29    4.50
   6   3   5   91.29    5.90
   6   3   5   83.59    7.40
   6   3   5   85.49    7.00
   7  -3   5  122.69    8.40
   7  -3   5  137.69    9.40
   7  -3   5  143.99    9.20
  -7  -3  -5  129.59    9.10
   7  -3   5  139.39    7.80
   7   3   5  137.79   10.10
   7   3   5  125.29    9.20
   7   3   5  127.59    6.80
   7   3   5  132.79    8.10
   8  -3   5  606.44   29.70
  -8  -3  -5  591.64   29.60
   8  -3   5  635.24   27.80
   8  -3   5  640.94   29.60
   8  -3   5  623.44   31.10
   8   3   5  597.34   30.40
   8   3   5  590.94   30.20
   8   3   5  584.84   29.80
   8   3   5  551.34   26.70
   9  -3   5  628.84   31.00
  -9  -3  -5  624.74   31.40
   9  -3   5  624.84   29.00
   9  -3   5  630.44   32.50
   9  -3   5  633.54   31.00
   9   3   5  657.73   31.80
   9   3   5  567.04   27.90
   9   3   5  673.33   32.00
  10  -3   5  491.95   26.60
 -10  -3  -5  468.15   25.30
  10  -3   5  481.05   24.80
  10  -3   5  456.55   22.50
  10  -3   5  485.65   24.70
  10   3   5  510.15   25.70
  10   3   5  461.95   25.10
  10   3   5  480.05   25.50
  10   3   5  438.96   21.70
  11  -3   5  135.39    8.50
  11  -3   5  137.49   10.20
 -11  -3  -5  130.89   10.80
  11  -3   5  138.89   10.30
  11   3   5  137.49   10.90
  11   3   5  121.69    9.90
  12  -3   5   29.30    5.60
 -12  -3  -5   27.00    5.50
  12   3   5   34.20    6.10
  12   3   5   28.30    4.70
  12   3   5   24.80    5.30
  12   3   5   19.70    4.20
  15  -4  -5   25.80    5.30
  15  -4  -5   27.30    5.10
 -15  -4   5   24.70    5.10
 -15   4   5   25.30    5.50
  15   4  -5   23.80    4.90
  15   4  -5   25.60    4.40
  14  -4  -5    1.40    2.30
  14  -4  -5    3.50    2.80
 -14  -4   5    0.60    2.40
  14   4  -5    0.00    1.70
  14   4  -5    4.40    3.00
  14   4  -5   -0.80    2.10
 -13  -4   5  164.98   11.30
  13  -4  -5  181.28   11.60
  13  -4  -5  186.98   12.00
 -13  -4   5  173.68   13.10
  13   4  -5  154.58   11.30
 -13   4   5  168.18   12.40
  13   4  -5  175.98   11.00
  13   4  -5  189.88   12.20
 -12  -4   5  112.69    9.70
  12  -4  -5  125.79    9.30
 -12  -4   5  118.69    8.60
  12  -4  -5  125.49    9.00
  12   4  -5  121.09    8.40
 -12   4   5  119.69    9.60
  12   4  -5  119.69    9.30
 -11  -4   5    9.90    3.00
  11  -4  -5   10.10    2.70
  11  -4  -5   10.50    3.00
 -11  -4   5   14.20    2.80
 -11   4   5    9.10    2.80
  11   4  -5   19.10    3.80
 -10  -4   5  402.46   19.80
  10  -4  -5  421.96   20.80
  10  -4  -5  404.66   20.30
 -10  -4   5  416.76   21.50
  10   4  -5  426.46   20.90
 -10   4   5  358.46   25.50
  -9  -4   5  227.38   13.30
   9  -4  -5  220.68   12.30
  -9  -4   5  226.58   12.90
   9  -4  -5  237.28   12.90
  -9   4   5  218.78   12.90
   9   4  -5  238.18   12.90
  -8  -4   5   64.09    4.90
   8  -4  -5   51.49    4.40
   8  -4  -5   46.60    4.60
  -8  -4   5   49.80    3.80
  -8  -4   5   52.49    4.90
  -8   4   5   50.79    4.70
   8   4  -5   58.79    4.80
   7  -4  -5  767.12   35.40
  -7  -4   5  790.42   35.80
  -7  -4   5  801.52   34.50
   7  -4  -5  808.82   36.00
  -7  -4   5  815.82   36.20
   7   4  -5  789.52   35.80
  -7   4   5  814.52   36.20
   6  -4  -5  551.14   25.80
  -6  -4   5  571.44   26.40
   6  -4  -5  609.84   26.60
  -6  -4   5  574.44   26.30
  -6  -4   5  567.44   24.70
  -6   4   5  577.74   25.90
   6   4  -5  580.04   26.40
  -6   4   5  585.74   27.00
  -6   4   5  571.84   26.50
   5  -4  -5  817.22   36.90
  -5  -4   5  836.52   36.60
   5  -4  -5  799.72   36.20
  -5   4   5  843.62   37.10
  -5   4   5  862.01   37.10
   5   4  -5  841.62   36.90
  -5   4   5  842.62   37.30
  -4  -4   5 1531.65   62.69
   4  -4  -5 1289.47   62.29
   4  -4  -5 1411.96   61.79
  -4  -4   5 1467.95   62.09
  -4   4   5 1474.85   62.09
  -4   4   5 1482.65   63.49
  -4   4   5 1484.15   62.79
  -4   4   5 1545.05   62.99
  -3  -4   5  164.28    8.40
  -3  -4   5  157.08    8.40
   3  -4  -5  144.19    8.00
   3  -4  -5  156.98    8.10
  -3  -4   5  154.78    7.60
   3  -4  -5  144.59    7.50
  -3   4   5  164.48    8.40
  -3   4   5  149.49   10.60
  -3   4   5  175.98    9.70
  -3   4   5  161.68    7.90
  -2  -4   5  815.22   36.60
  -2  -4   5  816.42   38.20
   2  -4  -5  869.81   37.20
   2  -4  -5  824.62   37.00
  -2  -4   5  896.31   37.90
  -2   4   5  894.91   37.30
  -2   4   5  929.21   37.50
  -2   4   5  805.52   39.10
  -2   4   5  922.21   40.20
  -1  -4   5 1571.84   64.59
   1  -4  -5 1360.26   63.09
   1  -4  -5 1550.84   63.59
  -1  -4   5 1479.75   63.59
  -1  -4   5 1525.05   63.99
  -1   4   5 1389.76   66.09
  -1   4   5 1481.45   64.29
  -1   4   5 1618.54   63.79
  -1   4   5 1549.54   63.99
   0  -4   5   20.80    3.10
   0  -4   5   31.80    2.90
   0  -4  -5   23.30    2.30
   0  -4   5   21.20    2.20
   0  -4  -5   29.40    2.00
   0  -4   5   22.20    1.70
   0   4   5   17.00    3.10
   0   4   5   26.40    2.40
   0   4   5   26.30    2.00
   0   4   5   24.20    2.40
   1  -4   5  489.95   22.80
  -1  -4  -5  495.45   22.20
  -1  -4  -5  496.25   21.30
   1  -4   5  477.65   21.90
   1  -4   5  489.75   22.70
   1  -4   5  495.95   23.00
   1   4   5  485.05   22.10
   1   4   5  471.85   25.00
   1   4   5  492.45   21.40
   2  -4   5 1123.49   49.30
   2  -4   5 1150.98   49.70
   2  -4   5 1082.69   48.30
   2  -4   5 1189.78   48.60
  -2  -4  -5 1156.88   48.90
   2   4   5 1158.18   47.90
   2   4   5 1031.70   51.69
   2   4   5 1098.79   49.00
   3  -4   5   19.50    2.50
  -3  -4  -5   20.30    2.60
   3  -4   5   18.40    3.10
   3  -4   5   19.00    2.10
   3   4   5   26.90    4.20
   3   4   5   20.20    1.90
   3   4   5   22.20    2.70
  -4  -4  -5  623.24   29.30
   4  -4   5  665.53   28.90
   4  -4   5  615.14   29.60
   4   4   5  660.73   28.10
   4   4   5  655.53   32.30
   4   4   5  626.24   29.70
   4   4   5  617.14   28.90
   5  -4   5  614.94   27.90
  -5  -4  -5  619.44   28.60
   5  -4   5  630.54   29.00
   5  -4   5  630.54   27.40
   5   4   5  589.14   30.70
   5   4   5  608.54   27.10
   5   4   5  565.64   28.10
   5   4   5  595.04   28.80
  -6  -4  -5   10.30    2.50
   6  -4   5    5.00    1.90
   6  -4   5    5.30    1.60
   6  -4   5   10.40    2.90
   6   4   5    3.90    1.90
   6   4   5    9.10    3.00
   6   4   5    9.50    1.90
   6   4   5    6.80    2.10
   7  -4   5  471.95   21.90
   7  -4   5  480.75   22.80
   7  -4   5  476.85   24.00
  -7  -4  -5  440.06   23.20
   7   4   5  439.06   24.50
   7   4   5  471.95   23.90
   7   4   5  459.45   21.60
   7   4   5  438.16   23.10
   8  -4   5  334.27   16.30
   8  -4   5  325.77   17.30
   8  -4   5  348.47   18.50
  -8  -4  -5  321.97   18.00
   8   4   5  324.87   16.00
   8   4   5  294.27   17.50
   8   4   5  291.37   14.10
   8   4   5  304.77   18.00
   9  -4   5   10.00    3.10
   9  -4   5    3.50    2.40
  -9  -4  -5    7.60    2.90
   9  -4   5    7.30    2.30
   9   4   5    3.70    2.70
   9   4   5    7.20    2.30
   9   4   5    4.60    2.70
   9   4   5   11.40    3.80
  10  -4   5  278.67   15.00
  10  -4   5  284.67   16.60
  10  -4   5  289.37   17.20
 -10  -4  -5  278.47   17.50
  10   4   5  309.87   17.40
  10   4   5  259.37   16.70
  10   4   5  264.67   17.20
  10   4   5  330.47   18.10
  11  -4   5   65.19    6.10
  11  -4   5   77.99    7.50
  11  -4   5   81.19    8.00
 -11  -4  -5   83.29   10.40
  11   4   5   72.79    7.80
  11   4   5   70.89    6.30
  11   4   5   63.49    7.40
  11   4   5   86.19    8.60
  12  -4   5   14.00    4.90
  12  -4   5   13.60    3.80
 -12  -4  -5   12.90    4.00
 -12   4  -5    7.30    3.50
  12   4   5   17.40    4.70
  12   4   5   11.30    3.30
  12   4   5   10.20    4.00
  12   4   5    8.60    3.40
 -15  -5   5   75.79    8.60
  15  -5  -5  114.39    9.80
  15  -5  -5   94.49    8.60
  15   5  -5   95.29    9.10
 -15   5   5   92.49    9.90
  15   5  -5   85.59    7.40
  14  -5  -5    4.00    4.20
  14  -5  -5    6.90    3.40
 -14  -5   5    7.20    3.90
 -14  -5   5    6.30    3.00
  14   5  -5    7.50    3.40
 -14   5   5    7.70    3.40
  14   5  -5    2.70    2.10
  14   5  -5    4.90    2.70
  13  -5  -5   69.19    7.10
 -13  -5   5   60.69    7.60
  13  -5  -5   60.09    6.30
 -13  -5   5   57.59    6.30
  13   5  -5   62.19    6.90
 -13   5   5   60.29    7.00
  13   5  -5   51.79    6.00
  13   5  -5   54.39    5.70
 -12  -5   5  666.53   34.70
  12  -5  -5  688.43   32.90
  12  -5  -5  695.93   33.70
 -12  -5   5  736.73   33.00
 -12   5   5  663.23   34.20
  12   5  -5  707.03   33.90
  11  -5  -5 1627.84   71.29
 -11  -5   5 1566.04   72.99
  11  -5  -5 1674.13   72.09
  11   5  -5 1649.54   72.19
 -11   5   5 1607.74   72.59
  10  -5  -5  746.33   34.50
 -10  -5   5  737.83   35.40
  10  -5  -5  729.53   33.80
 -10   5   5  717.63   34.90
  10   5  -5  727.13   34.40
  -9  -5   5   43.60    4.70
   9  -5  -5   59.69    4.90
  -9  -5   5   48.70    5.30
   9  -5  -5   51.29    5.20
   9   5  -5   51.19    5.00
  -9   5   5   55.49    5.30
   8  -5  -5   21.70    2.90
  -8  -5   5   21.90    3.60
  -8  -5   5   25.20    3.10
   8  -5  -5   24.90    3.80
  -8   5   5   23.60    3.80
   8   5  -5   21.90    3.10
   7  -5  -5  555.14   26.60
   7  -5  -5  545.75   25.80
  -7  -5   5  564.94   26.20
  -7  -5   5  557.64   26.70
   7   5  -5  581.74   26.40
  -7   5   5  586.84   26.80
  -7   5   5  575.74   25.20
   6  -5  -5 2268.17  102.29
  -6  -5   5 2363.86  101.89
  -6  -5   5 2425.86  102.29
   6  -5  -5 2316.67  101.49
  -6   5   5 2488.95  102.79
  -6   5   5 2468.55  101.89
   6   5  -5 2474.55  102.19
  -5  -5   5 3723.03  158.88
   5  -5  -5 3439.46  158.18
   5  -5  -5 3666.93  157.38
  -5  -5   5 3775.12  158.08
  -5   5   5 3840.82  157.38
  -5   5   5 3886.61  158.68
  -5   5   5 3858.11  158.68
   5   5  -5 3876.71  158.28
  -4  -5   5 1768.12   75.09
   4  -5  -5 1837.42   75.59
   4  -5  -5 1627.44   74.39
  -4  -5   5 1844.92   75.59
   4  -5  -5 1678.93   75.39
  -4   5   5 1812.12   75.89
  -4   5   5 1778.92   74.69
  -4   5   5 1801.62   75.99
  -3  -5   5   16.80    1.80
   3  -5  -5   25.00    2.20
   3  -5  -5   21.50    3.60
  -3  -5   5   15.30    2.00
   3  -5  -5   19.20    1.50
  -3   5   5   22.90    2.40
  -3   5   5   17.80    1.80
  -3   5   5   15.90    2.60
  -2  -5   5   26.70    2.10
  -2  -5   5   27.00    2.50
   2  -5  -5   25.90    2.40
  -2  -5   5   28.80    2.70
   2  -5  -5   23.60    2.00
  -2   5   5   25.60    2.20
  -2   5   5   30.00    2.70
   1  -5  -5  860.91   40.30
  -1  -5   5  912.31   40.60
   1  -5  -5  972.50   41.10
  -1  -5   5  932.31   42.10
   1  -5  -5  976.40   41.80
  -1   5   5  875.41   43.90
  -1   5   5 1020.70   41.10
   1   5  -5 1068.89   40.10
  -1   5   5  964.40   41.70
   0  -5  -5 4661.03  194.38
   0  -5   5 4671.53  193.78
   0  -5   5 4561.04  194.88
   0  -5   5 4574.64  193.18
   0  -5   5 4728.13  194.88
   0  -5  -5 4662.53  193.58
   0   5   5 4677.83  194.28
   0   5   5 4106.09  196.98
   0   5   5 4717.03  193.28
   0   5  -5 4883.01  193.08
   0   5   5 4738.33  193.98
   1  -5   5 3422.46  144.39
   1  -5   5 3304.27  143.49
  -1  -5  -5 3553.44  142.89
   1  -5   5 3354.66  143.69
  -1  -5  -5 3392.86  143.79
   1  -5   5 3473.05  144.39
   1   5   5 3352.66  143.49
   1   5   5 3138.59  146.99
   1   5   5 3488.95  143.59
   1   5   5 3419.86  142.39
  -1   5  -5 3608.24  142.69
   2  -5   5  365.76   17.50
  -2  -5  -5  384.96   17.90
   2  -5   5  385.16   17.20
   2  -5   5  383.66   18.50
   2  -5   5  373.76   18.60
   2   5   5  375.86   16.40
   2   5   5  370.76   17.50
   2   5   5  357.46   17.60
   2   5   5  329.17   20.40
  -3  -5  -5   37.60    3.70
   3  -5   5   35.90    3.00
   3  -5   5   34.10    3.10
   3  -5   5   35.60    3.80
   3   5   5   35.80    2.40
   3   5   5   37.10    5.10
   3   5   5   39.60    3.70
   4  -5   5   56.09    4.10
  -4  -5  -5   51.79    4.70
   4  -5   5   50.59    4.10
   4  -5   5   62.49    5.30
   4   5   5   47.00    3.90
   4   5   5   54.09    6.30
   4   5   5   57.19    3.40
   4   5   5   53.79    4.80
   5  -5   5  994.50   43.10
   5  -5   5 1032.20   44.90
   5  -5   5  995.20   43.10
  -5  -5  -5  985.50   44.30
   5   5   5  916.21   43.20
   5   5   5  970.10   42.00
   5   5   5  986.30   46.70
   5   5   5  929.11   44.20
   6  -5   5 1829.42   77.09
  -6  -5  -5 1747.33   78.09
   6  -5   5 1921.91   79.19
   6  -5   5 1888.61   77.09
   6   5   5 1712.43   78.29
   6   5   5 1726.63   75.79
   6   5   5 1718.33   77.39
   6   5   5 1733.33   80.39
   7  -5   5 1156.68   48.30
   7  -5   5 1168.98   50.69
   7  -5   5 1109.09   48.40
  -7  -5  -5 1095.29   49.80
   7   5   5 1024.60   55.79
   7   5   5 1000.30   48.70
   7   5   5 1059.69   47.00
   7   5   5 1043.80   49.70
   8  -5   5  110.09    7.40
   8  -5   5  106.39    7.60
  -8  -5  -5   94.69    8.50
   8  -5   5  106.29    9.00
   8   5   5   82.59    8.10
   8   5   5  102.99    7.90
   8   5   5  106.09    6.50
   8   5   5   98.29    9.00
   9  -5   5   14.30    4.00
   9  -5   5    7.30    2.40
   9  -5   5    8.70    2.70
  -9  -5  -5   10.80    3.30
   9   5   5    9.60    2.20
   9   5   5    7.30    2.70
   9   5   5   12.50    3.70
  -9   5  -5    5.00    2.70
   9   5   5   12.60    3.90
  10  -5   5   80.19    7.00
 -10  -5  -5   69.29    7.90
  10  -5   5   78.29    8.10
  10  -5   5   68.29    7.40
  10   5   5   75.19    5.80
 -10   5  -5   83.39    7.60
  10   5   5   78.39    7.50
  10   5   5   65.89    7.50
  10   5   5   63.69    7.40
  11  -5   5  384.66   20.80
  11  -5   5  437.26   22.50
 -11  -5  -5  440.26   24.60
  11   5   5  412.96   23.50
  11   5   5  398.56   23.50
 -11   5  -5  403.16   22.80
  11   5   5  456.35   24.00
  12  -5   5  530.55   31.90
  12  -5   5  534.85   29.20
 -12  -5  -5  559.84   31.10
  12   5   5  559.64   29.40
  12   5   5  644.44   30.80
 -12   5  -5  538.65   29.40
 -14  -6   5   10.80    4.10
  14  -6  -5   10.70    3.80
  14  -6  -5    7.10    3.60
 -14  -6   5   13.50    3.80
  14  -6  -5   13.40    4.20
  14   6  -5   14.10    3.80
  14   6  -5   12.10    3.70
  14   6  -5   15.30    4.30
 -14   6   5   17.10    4.50
  13  -6  -5  115.29    9.10
 -13  -6   5  104.39   10.50
 -13  -6   5  146.29    9.60
  13  -6  -5  130.89   13.00
  13   6  -5  125.99    8.70
 -13   6   5  115.59   13.80
  13   6  -5  113.29    9.60
  13   6  -5  135.09   10.50
 -12  -6   5  256.87   17.20
 -12  -6   5  282.17   15.10
  12  -6  -5  283.67   15.70
  12  -6  -5  312.77   16.90
  12   6  -5  299.17   16.60
  12   6  -5  244.68   16.40
 -12   6   5  253.97   16.50
  11  -6  -5   37.00    4.60
 -11  -6   5   31.90    5.60
  11  -6  -5   29.90    5.10
 -11   6   5   34.40    5.30
  11   6  -5   32.30    5.10
  10  -6  -5  260.77   14.30
  10  -6  -5  277.37   15.40
 -10  -6   5  246.38   15.80
  10   6  -5  265.47   15.00
 -10   6   5  274.17   15.60
  -9  -6   5  569.74   28.70
   9  -6  -5  644.04   28.80
   9  -6  -5  596.94   27.30
  -9  -6   5  561.94   27.50
   9   6  -5  549.65   33.20
  -9   6   5  562.84   28.30
   8  -6  -5   18.20    2.80
   8  -6  -5   15.40    3.20
  -8  -6   5    8.40    2.20
  -8  -6   5   12.20    2.70
   8   6  -5   10.30    2.50
  -8   6   5    9.60    2.30
   7  -6  -5  706.73   31.80
  -7  -6   5  659.83   30.90
  -7  -6   5  676.33   31.80
   7  -6  -5  681.73   30.60
   7  -6  -5  637.34   31.60
  -7   6   5  700.13   31.90
   7   6  -5  681.53   31.20
  -7   6   5  704.53   30.10
  -6  -6   5  642.24   29.40
  -6  -6   5  655.63   30.00
   6  -6  -5  684.53   30.30
   6  -6  -5  605.44   29.90
  -6   6   5  650.43   30.30
   6   6  -5  660.43   29.80
  -6   6   5  658.93   29.60
   5  -6  -5   50.19    3.50
  -5  -6   5   50.69    4.00
  -5  -6   5   41.90    4.80
   5  -6  -5   54.29    4.40
   5  -6  -5   50.39    4.30
  -5   6   5   60.09    5.60
  -5   6   5   61.79    4.80
   5   6  -5   55.19    4.30
   4  -6  -5  806.72   34.90
  -4  -6   5  792.32   34.70
   4  -6  -5  782.82   33.70
  -4  -6   5  765.92   35.90
   4  -6  -5  778.92   34.80
  -4   6   5  736.63   35.90
  -4   6   5  800.02   33.80
  -4   6   5  802.22   35.30
   3  -6  -5  706.33   31.00
  -3  -6   5  689.43   32.10
  -3  -6   5  703.73   30.70
   3  -6  -5  668.93   29.60
  -3   6   5  742.73   31.10
  -3   6   5  698.53   31.40
  -3   6   5  712.13   30.20
  -3   6   5  632.24   32.60
   2  -6  -5   79.79    4.80
  -2  -6   5   87.69    5.60
  -2  -6   5   86.09    5.10
  -2  -6   5   90.39    5.40
   2  -6  -5   93.69    5.50
   2  -6  -5   91.09    5.90
  -2   6   5   89.89    5.00
  -2   6   5   70.29    6.70
  -2   6   5   99.89    5.40
  -2   6   5   91.09    5.80
   1  -6  -5 1097.39   46.60
  -1  -6   5 1034.70   46.30
   1  -6  -5 1033.10   44.70
   1  -6  -5 1091.59   46.70
  -1  -6   5 1050.39   45.40
  -1  -6   5 1044.40   46.40
  -1   6   5 1088.19   46.40
  -1   6   5  972.50   48.90
  -1   6   5 1077.19   46.10
  -1   6   5 1087.89   45.40
   0  -6  -5  397.16   17.20
   0  -6   5  399.76   19.30
   0  -6  -5  409.66   18.40
   0  -6   5  398.46   18.30
   0  -6   5  392.46   18.00
   0  -6  -5  399.66   19.10
   0   6   5  370.86   21.70
   0   6   5  391.86   17.70
   0   6   5  388.76   18.80
   0   6  -5  419.16   17.60
   0   6   5  404.16   18.40
   1  -6   5   89.29    6.40
   1  -6   5   82.29    5.10
  -1  -6  -5   89.79    6.10
   1  -6   5   82.89    5.80
   1  -6   5   86.89    6.40
  -1  -6  -5   91.49    5.40
   1   6   5   87.49    5.60
  -1   6  -5   94.99    5.00
   1   6   5   89.69    5.70
   1   6   5   74.99    7.80
   1   6   5   92.59    4.60
   2  -6   5  642.24   30.00
   2  -6   5  637.94   29.20
   2  -6   5  644.94   30.10
  -2  -6  -5  646.94   29.60
   2  -6   5  658.13   29.50
  -2   6  -5  667.83   28.30
   2   6   5  628.44   28.90
   2   6   5  631.44   29.00
   2   6   5  656.43   27.40
   2   6   5  575.14   32.50
  -3  -6  -5  245.58   13.20
   3  -6   5  250.47   12.90
   3  -6   5  264.67   13.90
   3  -6   5  246.68   12.10
   3   6   5  239.58   12.90
   3   6   5  239.28   11.00
  -3   6  -5  259.67   12.30
   3   6   5  231.48   15.80
   4  -6   5   82.49    5.30
   4  -6   5   89.19    6.90
   4  -6   5   90.89    6.00
  -4  -6  -5   80.59    6.40
   4   6   5   76.59    7.90
   4   6   5   81.79    6.20
   4   6   5   79.89    4.30
  -4   6  -5   78.49    5.50
  -5  -6  -5  635.44   30.00
   5  -6   5  621.54   28.20
   5  -6   5  661.33   30.80
   5  -6   5  643.54   29.10
   5   6   5  584.54   28.40
   5   6   5  617.04   32.40
   5   6   5  612.44   29.70
   5   6   5  608.64   27.00
  -5   6  -5  649.74   29.00
  -6  -6  -5   24.20    5.00
   6  -6   5   22.10    2.90
   6  -6   5   20.30    4.10
   6  -6   5   22.40    3.50
   6   6   5   25.80    5.40
   6   6   5   28.90    4.10
  -6   6  -5   20.80    3.50
   6   6   5   20.80    3.10
   6   6   5   24.70    2.20
  -7  -6  -5  115.19    9.00
   7  -6   5  130.29    9.90
   7  -6   5  120.39    7.60
   7  -6   5  111.09    7.90
   7   6   5  127.69    9.10
   7   6   5  105.39    6.20
   7   6   5  106.89    7.90
  -7   6  -5  119.09    8.30
   7   6   5  110.89    9.90
   8  -6   5  190.48   13.00
  -8  -6  -5  178.08   12.40
   8  -6   5  191.28   11.10
   8  -6   5  167.28   10.40
   8   6   5  167.78    9.00
   8   6   5  164.58   10.90
  -8   6  -5  181.58   11.40
   8   6   5  156.38   12.70
   8   6   5  185.08   12.10
  -9  -6  -5    9.40    3.60
   9  -6   5   12.50    2.80
   9  -6   5    6.20    3.30
   9  -6   5    1.90    3.70
   9   6   5    9.20    3.70
  -9   6  -5    4.90    2.50
   9   6   5    7.20    2.70
   9   6   5    6.50    2.90
   9   6   5    5.80    2.40
 -10  -6  -5   57.79    7.50
  10  -6   5   51.89    5.60
  10  -6   5   51.59    7.30
  10  -6   5   48.80    5.40
 -10   6  -5   53.79    6.40
  10   6   5   58.29    6.40
  10   6   5   60.89    7.40
 -11  -6  -5   51.39    8.10
  11  -6   5   44.10    5.30
  11  -6   5   55.19    7.40
  11  -6   5   47.70    5.70
 -11   6  -5   45.00    6.80
  11   6   5   47.70   10.20
  11   6   5   43.60    7.10
  11   6   5   49.00    7.00
  14  -7  -5  608.74   30.30
  14  -7  -5  598.84   31.50
 -14  -7   5  569.84   33.00
  14  -7  -5  675.33   32.00
  14   7  -5  607.74   29.20
 -14   7   5  605.24   32.50
  14   7  -5  553.94   35.50
  14   7  -5  620.74   31.00
  13  -7  -5  394.66   23.00
  13  -7  -5  435.66   22.00
  13  -7  -5  448.06   23.30
 -13  -7   5  429.06   21.90
 -13  -7   5  363.56   31.70
 -13   7   5  396.16   23.50
  13   7  -5  396.56   23.10
  13   7  -5  430.76   22.70
  13   7  -5  406.96   21.00
  12  -7  -5   58.89    5.90
  12  -7  -5   50.09    6.50
  12  -7  -5   43.40    6.30
 -12  -7   5   50.69    7.00
  12   7  -5   51.19    6.60
 -12   7   5   42.90    6.80
  12   7  -5   42.70    6.00
  11  -7  -5    8.60    3.30
 -11  -7   5    3.00    2.70
  11  -7  -5   10.00    2.80
  11  -7  -5   10.20    3.40
  11   7  -5   10.10    2.90
 -11   7   5    8.60    3.00
  10  -7  -5  237.48   14.10
  10  -7  -5  199.78   13.80
 -10  -7   5  215.58   14.40
  10  -7  -5  235.08   12.90
 -10   7   5  226.38   14.00
  10   7  -5  233.08   13.50
   9  -7  -5 1335.37   57.09
  -9  -7   5 1254.97   59.19
   9  -7  -5 1322.47   58.69
   9  -7  -5 1281.37   58.39
  -9   7   5 1256.27   58.29
   9   7  -5 1318.87   57.79
  -8  -7   5 1807.22   76.19
   8  -7  -5 1796.12   77.39
   8  -7  -5 1748.53   75.79
  -8  -7   5 1714.33   77.49
   8  -7  -5 1639.54   77.39
   8   7  -5 1799.02   76.69
  -8   7   5 1826.72   77.59
  -7  -7   5  702.83   32.50
   7  -7  -5  739.43   33.80
  -7  -7   5  706.23   33.60
   7  -7  -5  717.13   33.70
   7   7  -5  726.83   33.10
  -7   7   5  725.03   32.00
  -7   7   5  723.63   33.80
   6  -7  -5   47.10    4.50
  -6  -7   5   38.20    3.50
  -6  -7   5   49.40    4.50
   6  -7  -5   43.00    3.30
   6  -7  -5   42.80    4.30
  -6   7   5   47.60    4.50
   6   7  -5   42.00    4.00
   5  -7  -5   23.80    3.10
  -5  -7   5   14.20    2.50
   5  -7  -5   17.90    2.60
   5  -7  -5   20.10    1.80
  -5  -7   5   13.20    2.00
  -5   7   5   11.60    2.60
  -5   7   5   24.70    3.10
   5   7  -5   22.20    2.70
  -4  -7   5  765.82   33.80
  -4  -7   5  750.02   34.00
   4  -7  -5  722.93   32.10
   4  -7  -5  767.32   33.90
   4  -7  -5  792.82   34.30
  -4   7   5  734.43   35.40
  -4   7   5  765.82   32.70
  -4   7   5  774.32   34.70
   3  -7  -5 3169.28  130.29
   3  -7  -5 3050.99  129.49
  -3  -7   5 3162.68  130.09
  -3  -7   5 3031.40  129.89
  -3   7   5 3076.59  128.89
  -3   7   5 2934.71  132.39
  -3   7   5 3131.19  130.69
  -2  -7   5 2865.41  124.99
   2  -7  -5 3148.89  126.29
  -2  -7   5 2974.80  125.49
   2  -7  -5 2895.71  124.39
   2  -7  -5 3014.30  125.39
  -2   7   5 2971.10  125.89
  -2   7   5 3007.70  124.39
  -2   7   5 2858.21  128.39
  -1  -7   5  632.04   28.40
   1  -7  -5  647.94   28.80
  -1  -7   5  619.54   29.20
   1  -7  -5  637.84   27.50
   1  -7  -5  662.03   29.60
  -1   7   5  619.84   29.10
  -1   7   5  627.14   28.10
  -1   7   5  615.54   32.20
   1   7  -5  682.03   27.40
   0  -7   5   30.90    2.70
   0  -7   5   23.50    2.60
   0  -7  -5   24.30    2.70
   0  -7   5   24.20    3.00
   0   7  -5   23.60    2.00
   0   7   5   37.40    5.20
   0   7   5   21.90    2.70
   1  -7   5   50.19    4.60
   1  -7   5   50.29    4.80
  -1  -7  -5   55.19    4.10
   1  -7   5   56.49    3.70
  -1  -7  -5   56.79    4.90
   1  -7   5   51.19    5.10
   1   7   5   55.59    4.10
   1   7   5   51.69    4.30
  -1   7  -5   57.19    3.70
   2  -7   5 1071.99   47.00
   2  -7   5 1053.49   44.70
  -2  -7  -5 1085.89   46.60
   2  -7   5 1080.79   46.40
   2  -7   5 1060.69   47.10
   2   7   5  994.50   45.60
   2   7   5  928.11   49.60
   2   7   5 1007.80   45.40
   3  -7   5 2638.64  113.39
  -3  -7  -5 2680.83  112.69
   3  -7   5 2547.75  110.69
   3  -7   5 2724.03  112.39
   3  -7   5 2657.03  113.29
   3   7   5 2498.15  116.19
  -3   7  -5 2743.93  111.29
   3   7   5 2521.05  111.69
   4  -7   5 1231.28   53.99
   4  -7   5 1170.58   50.99
  -4  -7  -5 1187.68   53.19
   4  -7   5 1245.98   52.79
   4   7   5 1126.89   52.39
  -4   7  -5 1226.48   51.89
   4   7   5 1105.69   56.19
  -5  -7  -5  199.78   14.60
   5  -7   5  230.18   12.50
   5  -7   5  210.18   10.90
   5  -7   5  222.88   13.60
   5   7   5  208.98   14.90
   5   7   5  207.58   12.40
  -5   7  -5  216.78   11.80
  -6  -7  -5   10.50    3.00
   6  -7   5   13.10    3.70
   6  -7   5   11.90    2.20
   6  -7   5   14.50    3.10
   6   7   5   12.20    2.30
   6   7   5   12.20    3.10
   6   7   5   13.10    4.00
  -6   7  -5   10.60    2.60
   7  -7   5   47.50    6.10
  -7  -7  -5   39.90    5.50
   7  -7   5   44.70    5.00
   7  -7   5   34.60    3.80
  -7   7  -5   39.10    4.70
   7   7   5   52.69    5.70
   7   7   5   41.90    4.40
   7   7   5   39.70    6.10
   8  -7   5  652.93   30.00
   8  -7   5  580.54   28.40
  -8  -7  -5  593.54   31.20
   8  -7   5  649.24   32.20
  -8   7  -5  625.54   29.90
   8   7   5  609.04   30.60
   8   7   5  551.64   29.00
   8   7   5  606.84   32.60
  -9  -7  -5  918.61   42.40
[truncated: 434,917 more chars]
