# Supplementary material for: Crystal structure and Hirshfeld analysis of trans-di­iodido­bis­[(methyl­sulfan­yl)benzene-κS]platinum(II)
Source: Acta Crystallogr E Crystallogr Commun. 2023 Apr 28;79(Pt 5):516–20. doi: 10.1107/S2056989023003717 (PMC10162077; doi:10.1107/S2056989023003717)
Supplement: Supplementary file 2 [file e-79-00516-Isup2.hkl]

data_I                                                                          
_shelx_title ' b1473_0m_a.res in P2(1)/c'                                       
_shelx_refln_list_code          4                                               
_shelx_F_calc_maximum      287.37                                               
_exptl_crystal_F_000       632.00                                               
_reflns_d_resolution_high  0.5999                                               
                                                                                
loop_                                                                           
 _space_group_symop_operation_xyz                                               
 'x, y, z'                                                                      
 '-x, y+1/2, -z+1/2'                                                            
 '-x, -y, -z'                                                                   
 'x, -y-1/2, z-1/2'                                                             
                                                                                
_cell_length_a     9.5796                                                       
_cell_length_b     9.5104                                                       
_cell_length_c     9.7960                                                       
_cell_angle_alpha  90.000                                                       
_cell_angle_beta  107.645                                                       
_cell_angle_gamma  90.000                                                       
                                                                                
_shelx_F_squared_multiplier     1.000                                           
                                                                                
loop_                                                                           
 _refln_index_h                                                                 
 _refln_index_k                                                                 
 _refln_index_l                                                                 
 _refln_F_squared_calc                                                          
 _refln_F_squared_meas                                                          
 _refln_F_squared_sigma                                                         
 _refln_observed_status                                                         
   1   0   0      52788.96      74368.07      3362.42 o                         
   2   0   0        176.97        211.68        10.22 o                         
   3   0   0       4143.13       3903.75       119.92 o                         
   4   0   0       3446.06       3807.10       273.53 o                         
   5   0   0      49708.00      46931.55      1383.85 o                         
   6   0   0      51743.43      49684.95      1466.06 o                         
   7   0   0      15133.37      15545.55       332.26 o                         
   8   0   0        155.61        217.29        14.07 o                         
   9   0   0        315.67        340.26        16.34 o                         
  10   0   0       1744.49       1673.87        60.44 o                         
  11   0   0      14564.43      14478.23       744.72 o                         
  12   0   0      13394.56      14373.78       446.31 o                         
  13   0   0       2207.75       2456.04        99.00 o                         
  14   0   0         44.84         47.42        23.75 o                         
  15   0   0         44.07         74.58        17.40 o                         
   1   1   0       5305.12       5270.57       109.87 o                         
   2   1   0      25273.08      21329.41       889.15 o                         
   3   1   0       1031.19       1116.24        68.57 o                         
   4   1   0      15221.20      13595.02       326.76 o                         
   5   1   0      10963.11      10400.06       182.51 o                         
   6   1   0       1024.15       1103.68        21.81 o                         
   7   1   0      10119.61      10070.77       178.74 o                         
   8   1   0       2794.27       2869.41        57.75 o                         
   9   1   0       1568.16       1671.13        38.18 o                         
  10   1   0       3777.64       3957.05        89.97 o                         
  11   1   0        150.04        164.61        11.71 o                         
  12   1   0        488.87        524.13        31.99 o                         
  13   1   0       1621.63       1729.14        54.34 o                         
  14   1   0         49.02         50.20        11.63 o                         
  15   1   0        309.18        324.07        23.04 o                         
   0   2   0        198.25        225.89         7.22 o                         
   1   2   0      10124.82      10308.00       163.55 o                         
   2   2   0      46054.92      46219.56       769.06 o                         
   3   2   0      56493.12      54127.00       918.44 o                         
   4   2   0      16496.68      14082.59       335.80 o                         
   5   2   0       1459.26       1380.88        41.22 o                         
   6   2   0       1308.07       1347.75        29.94 o                         
   7   2   0       7092.06       6993.16       128.86 o                         
   8   2   0      13920.70      13980.92       246.44 o                         
   9   2   0      13112.90      13353.14       260.96 o                         
  10   2   0       5057.56       5080.27       119.58 o                         
  11   2   0        187.30        208.03        12.99 o                         
  12   2   0        842.03        878.23        33.39 o                         
  13   2   0       2935.81       3119.77        85.42 o                         
  14   2   0       4059.38       4424.23       141.52 o                         
  15   2   0       2452.88       2633.77        63.46 o                         
   1   3   0      21393.22      21734.12      2329.50 o                         
   2   3   0      14889.49      15998.07       247.17 o                         
   3   3   0         63.16        141.25         5.32 o                         
   4   3   0      10428.20       9787.02       187.88 o                         
   5   3   0       7541.02       7259.96       163.92 o                         
   6   3   0        478.22        451.05        17.57 o                         
   7   3   0       7587.83       7235.39       132.81 o                         
   8   3   0       2850.60       2821.21        57.91 o                         
   9   3   0       1083.28       1109.89        27.12 o                         
  10   3   0       2789.05       2803.13        60.34 o                         
  11   3   0       1112.21       1196.31        30.50 o                         
  12   3   0        102.44        132.37        11.16 o                         
  13   3   0       1517.54       1534.99        49.43 o                         
  14   3   0        244.03        256.55        17.09 o                         
   0   4   0      42667.15      42354.70      1035.42 o                         
   1   4   0      22407.57      22724.21       405.65 o                         
   2   4   0       5407.34       5719.01       122.37 o                         
   3   4   0       1339.03       1485.68        25.11 o                         
   4   4   0       7003.26       7027.01       124.66 o                         
   5   4   0      18815.15      18030.25       313.08 o                         
   6   4   0      24108.54      22575.87       391.23 o                         
   7   4   0      11443.88      10707.12       176.97 o                         
   8   4   0       1850.80       1822.19        38.21 o                         
   9   4   0        857.85        858.30        23.23 o                         
  10   4   0       2782.41       2797.74        56.14 o                         
  11   4   0       6143.22       6219.25       111.84 o                         
  12   4   0       5100.80       5297.17       111.64 o                         
  13   4   0       1938.60       2004.32        44.56 o                         
  14   4   0        400.56        406.35        19.05 o                         
   1   5   0         11.76         32.45         2.99 o                         
   2   5   0         41.31         62.81         5.40 o                         
   3   5   0        115.61        154.55        13.11 o                         
   4   5   0          3.60         61.46         8.27 o                         
   5   5   0         33.46         70.68         5.02 o                         
   6   5   0         91.16        147.69         8.63 o                         
   7   5   0         94.87         97.57         8.12 o                         
   8   5   0         68.69         96.83         8.03 o                         
   9   5   0         92.42         97.98         8.22 o                         
  10   5   0         10.05         29.93         6.12 o                         
  11   5   0          8.01         19.64         6.57 o                         
  12   5   0          3.15         18.79         6.40 o                         
  13   5   0          8.85         10.62         6.80 o                         
  14   5   0          1.26          8.99         7.59 o                         
   0   6   0      12601.19      13169.60       236.20 o                         
   1   6   0      10600.20      10956.35       155.65 o                         
   2   6   0       6969.49       7120.13       127.04 o                         
   3   6   0       9154.11       9372.30       181.92 o                         
   4   6   0      11160.88      11652.05       204.83 o                         
   5   6   0       9576.96       9621.65       139.56 o                         
   6   6   0       6839.74       7001.95       111.20 o                         
   7   6   0       3870.40       3904.84        66.93 o                         
   8   6   0       5669.47       5567.30        86.87 o                         
   9   6   0       4169.91       4064.80        67.82 o                         
  10   6   0       3144.04       3209.96        56.07 o                         
  11   6   0       3261.29       3419.59        59.91 o                         
  12   6   0       1510.91       1639.78        38.25 o                         
  13   6   0       1189.30       1192.32        39.13 o                         
  14   6   0        950.47        915.83        31.51 o                         
   1   7   0         39.50         38.40         4.25 o                         
   2   7   0        467.21        509.24        15.28 o                         
   3   7   0          1.84         27.06         8.76 o                         
   4   7   0        100.60        120.53         8.45 o                         
   5   7   0          4.16         27.61         8.87 o                         
   6   7   0        166.07        192.57         8.33 o                         
   7   7   0        167.76        210.08        10.24 o                         
   8   7   0         14.93         34.81         8.43 o                         
   9   7   0        518.29        523.68        17.85 o                         
  10   7   0         98.57        113.51         8.78 o                         
  11   7   0        103.37         98.23         8.65 o                         
  12   7   0        104.64        101.17        10.99 o                         
  13   7   0          7.77         18.29         8.78 o                         
   0   8   0        348.52        390.79        13.55 o                         
   1   8   0       4659.88       4697.90        66.58 o                         
   2   8   0      18418.57      18396.96       319.30 o                         
   3   8   0      20584.29      20092.16       348.46 o                         
   4   8   0       9786.67       9940.20       180.79 o                         
   5   8   0        800.28        898.74        23.09 o                         
   6   8   0        480.27        502.25        16.17 o                         
   7   8   0       2909.23       2828.87        69.68 o                         
   8   8   0       9077.58       9110.85       157.62 o                         
   9   8   0       7355.46       7379.58       125.57 o                         
  10   8   0       2976.57       2988.79        58.00 o                         
  11   8   0        279.60        260.02        15.40 o                         
  12   8   0        262.06        284.87        21.60 o                         
  13   8   0       1794.37       1780.90        47.15 o                         
   1   9   0       3661.39       3726.31        59.05 o                         
   2   9   0       5169.40       5126.56        89.99 o                         
   3   9   0        350.23        378.23        12.86 o                         
   4   9   0       4351.37       4566.07        88.61 o                         
   5   9   0       3099.04       3141.03        62.61 o                         
   6   9   0        411.52        431.19        16.59 o                         
   7   9   0       3605.84       3629.40        76.60 o                         
   8   9   0        919.08        905.21        29.76 o                         
   9   9   0        546.45        540.74        19.67 o                         
  10   9   0       1488.36       1471.63        42.75 o                         
  11   9   0         90.76         87.64        13.43 o                         
  12   9   0        158.38        157.05        17.08 o                         
   0  10   0      17249.81      18027.76       317.16 o                         
   1  10   0       8985.31       9508.82       128.02 o                         
   2  10   0       1927.42       2050.80        37.91 o                         
   3  10   0        381.82        443.57        14.32 o                         
   4  10   0       3363.27       3403.08        70.38 o                         
   5  10   0       9427.95       9147.66       171.51 o                         
   6  10   0       7718.39       7837.95       140.93 o                         
   7  10   0       2882.30       2865.21        64.48 o                         
   8  10   0        437.14        443.16        20.48 o                         
   9  10   0        402.19        390.97        20.82 o                         
  10  10   0       1973.54       1882.82        54.99 o                         
  11  10   0       5386.94       5209.48       111.10 o                         
   1  11   0       3941.16       4163.49        66.77 o                         
   2  11   0       2757.99       2892.70        53.77 o                         
   3  11   0        127.58        123.85         8.70 o                         
   4  11   0       3818.98       3710.64        67.84 o                         
   5  11   0       2135.74       2086.95        48.26 o                         
   6  11   0        387.97        466.59        17.59 o                         
   7  11   0       2530.41       2457.79        58.44 o                         
   8  11   0        724.04        732.93        27.64 o                         
   9  11   0        443.28        405.37        26.08 o                         
  10  11   0        980.37        968.24        34.95 o                         
   0  12   0        435.99        476.60        22.20 o                         
   1  12   0        688.59        767.41        24.63 o                         
   2  12   0      10072.79      10204.24       184.87 o                         
   3  12   0      15964.97      16119.90       269.50 o                         
   4  12   0       6084.84       5968.55       109.50 o                         
   5  12   0        235.53        283.57        15.59 o                         
   6  12   0        217.71        230.78        16.02 o                         
   7  12   0        762.41        740.68        28.24 o                         
   8  12   0       6876.95       6789.69       151.62 o                         
   9  12   0       7163.86       7074.71       145.08 o                         
   1  13   0       1286.78       1323.04        36.21 o                         
   2  13   0       1428.00       1529.72        37.19 o                         
   3  13   0         24.98         22.51         7.14 o                         
   4  13   0       1150.77       1137.70        36.78 o                         
   5  13   0        710.02        708.37        22.87 o                         
   6  13   0        230.58        233.17        17.44 o                         
   7  13   0        767.33        823.84        46.76 o                         
   8  13   0        201.90        203.19        17.64 o                         
   0  14   0       5730.83       6162.14       421.86 o                         
   1  14   0       3368.17       3622.88       114.58 o                         
   2  14   0       1095.27       1131.54        43.41 o                         
   3  14   0        264.04        287.05        19.39 o                         
   4  14   0       1318.33       1327.45        41.21 o                         
   5  14   0       3689.73       3623.23        78.58 o                         
   6  14   0       3896.07       3885.60        90.20 o                         
   7  14   0       2533.18       2447.04        72.12 o                         
   1  15   0       1079.92       1145.27        38.65 o                         
   2  15   0        663.76        710.26        34.12 o                         
   3  15   0          1.00         22.32        12.60 o                         
   4  15   0        564.49        638.36        27.10 o                         
 -15   1   1        966.42       1078.02        36.31 o                         
 -14   1   1       1396.02       1514.52        48.39 o                         
 -13   1   1       2675.29       2841.75        70.06 o                         
 -12   1   1       4358.40       4691.81       114.53 o                         
 -11   1   1       4429.65       4629.93       100.27 o                         
 -10   1   1       1573.87       1634.84        38.08 o                         
  -9   1   1       3168.62       3199.37        63.93 o                         
  -8   1   1       7408.46       7465.93       135.37 o                         
  -7   1   1      11849.25      11666.38       213.48 o                         
  -6   1   1      23502.94      21836.20       415.01 o                         
  -5   1   1      13455.50      13016.89       345.85 o                         
  -4   1   1       7611.93       7897.92       359.00 o                         
  -3   1   1       8908.99       9070.15       171.74 o                         
  -2   1   1      25248.74      22761.53      1078.29 o                         
  -1   1   1      38536.97      37390.52      1524.81 o                         
   0   1   1      34246.40      34413.18       773.07 o                         
   1   1   1      23084.90      24407.67       592.65 o                         
   2   1   1        619.87        538.89        16.95 o                         
   3   1   1       5581.52       5619.43       187.96 o                         
   4   1   1      13912.58      13220.93       319.12 o                         
   5   1   1      25351.30      24098.21       503.62 o                         
   6   1   1      16473.32      16378.91       246.65 o                         
   7   1   1       5623.51       5783.34        99.40 o                         
   8   1   1       2235.72       2341.72        48.93 o                         
   9   1   1       1703.98       1731.36        39.34 o                         
  10   1   1       7060.04       7509.13       157.57 o                         
  11   1   1       6866.08       7128.62       231.61 o                         
  12   1   1       3204.33       3572.30        92.27 o                         
  13   1   1       1289.60       1390.68        42.18 o                         
  14   1   1        420.34        472.84        22.43 o                         
 -15   2   1        219.19        218.05        19.35 o                         
 -14   2   1         10.83         11.36        10.15 o                         
 -13   2   1        567.54        607.44        29.08 o                         
 -12   2   1        542.68        575.68        27.95 o                         
 -11   2   1          0.98         13.86         5.35 o                         
 -10   2   1       1407.76       1500.78        33.76 o                         
  -9   2   1       2913.68       2824.98        58.22 o                         
  -8   2   1        498.22        605.27        18.37 o                         
  -7   2   1       2993.38       2902.16        63.27 o                         
  -6   2   1       1306.10       1259.80        35.78 o                         
  -5   2   1        708.20        726.29        22.99 o                         
  -4   2   1       9096.94       9333.20       275.32 o                         
  -3   2   1        256.88        357.77         9.57 o                         
  -2   2   1       4931.98       5435.90       122.06 o                         
  -1   2   1      16266.69      15991.22       320.37 o                         
   0   2   1        968.91        940.14        14.94 o                         
   1   2   1       1439.34       1483.23        27.16 o                         
   2   2   1       6677.74       6468.33       169.92 o                         
   3   2   1        442.64        509.35        18.49 o                         
   4   2   1       2697.50       2460.65        40.53 o                         
   5   2   1       1326.03       1177.44        23.47 o                         
   6   2   1         72.47        105.49         6.27 o                         
   7   2   1       2648.45       2626.74        53.59 o                         
   8   2   1        808.15        842.22        23.66 o                         
   9   2   1          5.65         14.80         5.14 o                         
  10   2   1        504.05        548.91        20.09 o                         
  11   2   1        842.44        830.22        36.68 o                         
  12   2   1         43.86         53.49         9.04 o                         
  13   2   1        301.62        292.25        17.24 o                         
  14   2   1         42.75         49.56        10.04 o                         
 -15   3   1       2332.75       2472.40        60.35 o                         
 -14   3   1       5830.73       6319.58       160.15 o                         
 -13   3   1       3977.27       4107.14       102.80 o                         
 -12   3   1        538.13        527.36        19.69 o                         
 -11   3   1        122.46        143.60        11.03 o                         
 -10   3   1       2963.98       2963.19        61.37 o                         
  -9   3   1      14848.50      14782.49       242.13 o                         
  -8   3   1      19293.88      18893.82       305.28 o                         
  -7   3   1      10904.51      10564.60       188.40 o                         
  -6   3   1        467.98        558.74        36.71 o                         
  -5   3   1        695.78        834.76        29.26 o                         
  -4   3   1       9961.16       9451.14       240.44 o                         
  -3   3   1      42467.53      38497.88      1133.10 o                         
  -2   3   1      66501.55      67081.12      1870.05 o                         
  -1   3   1      11220.11      11780.73       209.60 o                         
   0   3   1        180.03        205.93         6.90 o                         
   1   3   1       3549.97       3949.18        66.39 o                         
   2   3   1      23477.18      22850.38       846.26 o                         
   3   3   1      44567.03      35550.24      1565.82 o                         
   4   3   1      33694.73      31384.62       657.55 o                         
   5   3   1       2655.55       2484.36        48.75 o                         
   6   3   1        303.88        353.15        13.01 o                         
   7   3   1       3569.94       3405.81        67.48 o                         
   8   3   1      10345.44      10538.95       189.71 o                         
   9   3   1      13256.67      13721.81       244.72 o                         
  10   3   1       4368.92       4506.88        89.81 o                         
  11   3   1        812.38        872.14        24.41 o                         
  12   3   1        542.02        564.21        19.45 o                         
  13   3   1       1678.28       1784.82        49.07 o                         
  14   3   1       2426.44       2511.04        56.28 o                         
 -14   4   1        201.14        220.21        15.55 o                         
 -13   4   1        634.37        629.24        23.52 o                         
 -12   4   1        363.50        402.57        18.05 o                         
 -11   4   1        683.75        696.41        22.27 o                         
 -10   4   1       2426.62       2470.57        51.60 o                         
  -9   4   1        464.76        517.08        16.81 o                         
  -8   4   1       2860.41       2721.01        57.37 o                         
  -7   4   1       7907.26       7432.27       136.42 o                         
  -6   4   1        168.03        151.18        12.59 o                         
  -5   4   1       6889.53       6585.70       142.10 o                         
  -4   4   1      14441.71      14154.74       226.54 o                         
  -3   4   1        430.99        525.68        13.92 o                         
  -2   4   1      14127.83      13680.27       188.95 o                         
  -1   4   1       6901.52       6874.98       111.96 o                         
   0   4   1         86.69        126.20         3.96 o                         
   1   4   1      19720.18      20525.54       286.24 o                         
   2   4   1      12595.59      12653.60       203.59 o                         
   3   4   1       3709.02       4298.05        77.55 o                         
   4   4   1      14374.65      13912.96       210.44 o                         
   5   4   1       3911.29       3850.92        67.15 o                         
   6   4   1       1004.60        940.17        19.32 o                         
   7   4   1       8260.67       8116.31       148.90 o                         
   8   4   1       1408.11       1489.19        31.04 o                         
   9   4   1       1487.41       1422.27        34.95 o                         
  10   4   1       3658.41       3723.15        72.24 o                         
  11   4   1        346.73        356.60        14.82 o                         
  12   4   1        822.69        889.89        27.56 o                         
  13   4   1       1951.33       2029.61        44.50 o                         
  14   4   1        113.56        109.47        12.47 o                         
 -14   5   1         46.95         71.73        11.30 o                         
 -13   5   1       1302.25       1350.88        33.98 o                         
 -12   5   1       8426.31       8762.97       143.19 o                         
 -11   5   1      10727.81      11030.08       187.45 o                         
 -10   5   1       3800.57       3798.21        73.90 o                         
  -9   5   1        118.39        137.19        10.01 o                         
  -8   5   1        332.40        366.24        20.02 o                         
  -7   5   1       6220.66       6134.13       115.08 o                         
  -6   5   1      31448.15      29554.99       563.23 o                         
  -5   5   1      28187.30      27277.68       469.65 o                         
  -4   5   1       4210.64       4193.36        76.85 o                         
  -3   5   1        427.99        528.24        13.98 o                         
  -2   5   1        157.90        174.58         7.74 o                         
  -1   5   1      32373.63      31571.48       972.67 o                         
   0   5   1      66567.11      59527.64      2471.60 o                         
   1   5   1      33136.67      31388.59       893.34 o                         
   2   5   1       1993.06       2255.42        50.56 o                         
   3   5   1        104.59        119.56         6.54 o                         
   4   5   1       2375.39       2437.93        43.47 o                         
   5   5   1      26119.74      25308.88       378.06 o                         
   6   5   1      28703.75      27767.03       390.66 o                         
   7   5   1       8533.84       8711.44       129.20 o                         
   8   5   1        173.75        218.69        11.14 o                         
   9   5   1        145.94        184.51         9.86 o                         
  10   5   1       2712.38       2795.66        64.65 o                         
  11   5   1       8571.67       8845.98       135.36 o                         
  12   5   1       6055.15       6263.18       100.48 o                         
  13   5   1       1183.32       1213.36        31.19 o                         
  14   5   1        148.50        144.27        14.42 o                         
 -14   6   1         17.94         22.16         7.99 o                         
 -13   6   1       1452.53       1457.32        34.20 o                         
 -12   6   1       1620.25       1634.46        39.43 o                         
 -11   6   1         55.08         69.30         7.72 o                         
 -10   6   1       3888.00       3897.24        71.14 o                         
  -9   6   1       3716.91       3602.10        71.00 o                         
  -8   6   1       1857.29       1733.92        38.62 o                         
  -7   6   1       9057.54       8924.73       151.21 o                         
  -6   6   1       2704.42       2665.55        54.80 o                         
  -5   6   1       1929.41       1991.72        35.21 o                         
  -4   6   1      14128.52      13850.25       208.63 o                         
  -3   6   1       2723.32       2817.86        46.55 o                         
  -2   6   1       3281.25       3473.77        55.47 o                         
  -1   6   1      16751.61      16978.47       254.00 o                         
   0   6   1       1322.55       1386.42        23.56 o                         
   1   6   1       6035.42       6123.21       158.11 o                         
   2   6   1      13764.28      13518.12       218.64 o                         
   3   6   1        740.25        733.88        21.43 o                         
   4   6   1       8620.95       8117.33       134.68 o                         
   5   6   1       6853.08       6631.41       104.97 o                         
   6   6   1         77.31        112.97        10.28 o                         
   7   6   1       4531.89       4544.53        71.83 o                         
   8   6   1       1761.71       1777.56        34.78 o                         
   9   6   1          6.77         30.25         5.60 o                         
  10   6   1       1213.10       1223.28        27.59 o                         
  11   6   1       1287.67       1308.39        29.74 o                         
  12   6   1         90.45         85.01         9.70 o                         
  13   6   1        945.90        976.73        31.02 o                         
 -13   7   1       1476.02       1482.55        37.33 o                         
 -12   7   1        173.57        162.38        11.46 o                         
 -11   7   1        182.48        173.94        10.77 o                         
 -10   7   1       4401.99       4205.25        70.36 o                         
  -9   7   1      11914.85      11581.98       182.69 o                         
  -8   7   1      11703.24      11389.90       182.38 o                         
  -7   7   1       4499.49       4482.60        75.82 o                         
  -6   7   1        194.32        208.51        11.62 o                         
  -5   7   1        545.38        618.85        18.99 o                         
  -4   7   1      13206.80      13012.52       255.65 o                         
  -3   7   1      39971.50      39218.96       671.54 o                         
  -2   7   1      22186.13      21986.72       309.44 o                         
  -1   7   1       1184.46       1362.27        24.35 o                         
   0   7   1        146.95        188.08         6.06 o                         
   1   7   1       1907.42       2116.23        37.20 o                         
   2   7   1      28995.23      27311.13       588.09 o                         
   3   7   1      29194.09      28375.54       452.44 o                         
   4   7   1      13218.55      12633.68       224.15 o                         
   5   7   1        598.10        596.92        18.94 o                         
   6   7   1         90.81        113.87         7.17 o                         
   7   7   1       2362.06       2264.92        40.13 o                         
   8   7   1      10848.72      10743.55       161.78 o                         
   9   7   1      14246.14      13934.34       204.85 o                         
  10   7   1       2218.52       2233.98        42.83 o                         
  11   7   1         90.81        114.46        10.26 o                         
  12   7   1         96.23        122.66        15.47 o                         
  13   7   1       1539.21       1535.22        42.51 o                         
 -13   8   1        714.96        738.15        28.80 o                         
 -12   8   1        237.73        240.90        15.30 o                         
 -11   8   1        865.40        847.51        25.31 o                         
 -10   8   1       1606.55       1556.14        35.85 o                         
  -9   8   1        181.20        184.31        13.97 o                         
  -8   8   1       1677.84       1619.84        40.11 o                         
  -7   8   1       2456.37       2540.26        65.10 o                         
  -6   8   1          3.92         20.28         5.56 o                         
  -5   8   1       3596.16       3845.56        75.36 o                         
  -4   8   1       3764.81       3946.95        76.54 o                         
  -3   8   1        147.57        153.04         7.86 o                         
  -2   8   1       3922.90       3980.23        65.14 o                         
  -1   8   1       6199.51       6383.63        86.26 o                         
   0   8   1          0.87         19.77         4.47 o                         
   1   8   1       5676.86       5689.72        81.55 o                         
   2   8   1       5310.89       5137.85        83.26 o                         
   3   8   1        198.97        238.37        10.45 o                         
   4   8   1       6778.57       6653.62       124.14 o                         
   5   8   1       1615.08       1639.23        38.69 o                         
   6   8   1        770.35        784.03        21.62 o                         
   7   8   1       4374.60       4237.08        87.85 o                         
   8   8   1        695.22        723.62        20.00 o                         
   9   8   1        491.74        487.07        22.35 o                         
  10   8   1       1825.93       1764.19        47.59 o                         
  11   8   1        395.45        364.85        23.65 o                         
  12   8   1        232.25        222.39        19.54 o                         
 -12   9   1       3123.87       3057.31        68.79 o                         
 -11   9   1       4269.37       4133.37        79.62 o                         
 -10   9   1       3632.22       3605.56        67.98 o                         
  -9   9   1        407.20        404.21        19.92 o                         
  -8   9   1        372.47        438.61        21.97 o                         
  -7   9   1       3354.08       3354.14        71.93 o                         
  -6   9   1      11205.69      11376.08       300.21 o                         
  -5   9   1      15453.19      15758.76       278.25 o                         
  -4   9   1       6437.60       6403.30       119.46 o                         
  -3   9   1        500.71        531.71        20.34 o                         
  -2   9   1        689.49        752.84        21.07 o                         
  -1   9   1       8927.43       9118.97       121.28 o                         
   0   9   1      16593.96      17153.34       221.99 o                         
   1   9   1      12418.99      12982.39       178.59 o                         
   2   9   1       4337.39       4505.56        80.98 o                         
   3   9   1        883.86        921.13        20.68 o                         
   4   9   1        982.69       1038.14        27.79 o                         
   5   9   1       5024.38       4943.66        98.76 o                         
   6   9   1      10332.78      10086.74       203.99 o                         
   7   9   1       8061.18       8099.83       153.55 o                         
   8   9   1       2011.64       2089.62        51.54 o                         
   9   9   1        530.81        566.42        23.91 o                         
  10   9   1        745.68        744.66        28.99 o                         
  11   9   1       2475.41       2342.72        62.85 o                         
  12   9   1       3759.42       3759.61        79.55 o                         
 -12  10   1        111.59        110.02        15.27 o                         
 -11  10   1        229.39        210.55        18.58 o                         
 -10  10   1        484.55        474.13        27.93 o                         
  -9  10   1          1.80         20.40         7.73 o                         
  -8  10   1        147.69        136.34        12.99 o                         
  -7  10   1        765.08        795.89        26.98 o                         
  -6  10   1         21.07         39.52         6.81 o                         
  -5  10   1        418.77        403.33        17.23 o                         
  -4  10   1        471.10        492.40        21.55 o                         
  -3  10   1        113.21        125.89        10.11 o                         
  -2  10   1        339.19        421.46        15.78 o                         
  -1  10   1       1024.42       1022.12        18.79 o                         
   0  10   1        182.86        222.63         8.08 o                         
   1  10   1        612.72        652.73        15.61 o                         
   2  10   1        973.41       1016.64        26.58 o                         
   3  10   1         81.16         88.48        10.15 o                         
   4  10   1        538.22        506.86        16.58 o                         
   5  10   1        889.25        918.69        28.94 o                         
   6  10   1         11.29         29.79         6.35 o                         
   7  10   1        245.28        288.30        17.56 o                         
   8  10   1        336.65        308.68        17.70 o                         
   9  10   1         17.89         17.47         8.52 o                         
  10  10   1        216.13        231.10        18.82 o                         
  11  10   1         78.83         99.67        12.69 o                         
 -11  11   1       1886.56       1736.25        50.79 o                         
 -10  11   1       2961.91       2895.05        70.37 o                         
  -9  11   1       2956.22       3025.42        79.33 o                         
  -8  11   1       1776.61       1771.35        47.35 o                         
  -7  11   1       1024.79       1021.51        31.88 o                         
  -6  11   1       2127.34       2177.10        47.43 o                         
  -5  11   1       4186.05       4209.95        79.94 o                         
  -4  11   1       7902.47       7903.34       149.72 o                         
  -3  11   1       6755.48       7031.01       110.34 o                         
  -2  11   1       2403.79       2530.69        43.87 o                         
  -1  11   1       2002.20       2044.30        40.54 o                         
   0  11   1       2888.45       2962.35        47.83 o                         
   1  11   1       4086.38       4070.69        60.63 o                         
   2  11   1       7015.23       7064.67       109.07 o                         
   3  11   1       5451.61       5411.05        91.90 o                         
   4  11   1       2072.93       2103.57        50.31 o                         
   5  11   1       2120.84       2111.30        51.13 o                         
   6  11   1       1885.51       1834.16        42.56 o                         
   7  11   1       2286.04       2218.00        55.56 o                         
   8  11   1       3739.61       3649.09        74.42 o                         
   9  11   1       2768.45       2689.56        61.28 o                         
  10  11   1       1573.34       1507.02        46.66 o                         
 -10  12   1         16.87         34.16        12.18 o                         
  -9  12   1         64.51         70.86        14.20 o                         
  -8  12   1          4.72         16.78        13.71 o                         
  -7  12   1         22.36         29.02         9.81 o                         
  -6  12   1          1.27         17.84        10.72 o                         
  -5  12   1          1.96          8.93         6.92 o                         
  -4  12   1         58.94         70.85         8.01 o                         
  -3  12   1         28.77         42.12         5.94 o                         
  -2  12   1        112.76        121.54         8.96 o                         
  -1  12   1          2.02         46.37        11.89 o                         
   0  12   1         40.34         43.20         5.85 o                         
   1  12   1         91.86        154.20        10.71 o                         
   2  12   1         91.46        145.15        12.23 o                         
   3  12   1        186.81        176.25        11.75 o                         
   4  12   1         59.17         59.22         7.91 o                         
   5  12   1         15.57         49.20         7.91 o                         
   6  12   1        137.30        138.24        13.42 o                         
   7  12   1        165.26        162.67        16.89 o                         
   8  12   1          7.19         11.46         9.55 o                         
   9  12   1        147.61        131.59        15.60 o                         
  -8  13   1       2263.33       2130.09        57.01 o                         
  -7  13   1       1966.51       1835.79        50.58 o                         
  -6  13   1        835.65        771.19        28.94 o                         
  -5  13   1       1146.75       1195.37        31.13 o                         
  -4  13   1       3845.14       3763.88        83.84 o                         
  -3  13   1       5088.51       5304.87       137.83 o                         
  -2  13   1       3715.54       3845.61        97.71 o                         
  -1  13   1       1078.46       1130.22        30.83 o                         
   0  13   1        850.92        938.55        29.50 o                         
   1  13   1       3357.35       3561.80        84.15 o                         
   2  13   1       5569.37       5466.34        95.70 o                         
   3  13   1       4790.77       4731.89        92.03 o                         
   4  13   1       1965.67       2030.82        53.58 o                         
   5  13   1        638.56        603.18        23.71 o                         
   6  13   1        910.11        850.37        37.21 o                         
   7  13   1       2019.68       1918.69        52.39 o                         
   8  13   1       3336.80       3199.82       104.54 o                         
  -7  14   1        721.37        633.66        30.13 o                         
  -6  14   1        254.79        225.35        19.78 o                         
  -5  14   1         35.37         42.24        12.52 o                         
  -4  14   1        721.70        720.19        29.16 o                         
  -3  14   1        383.42        409.07        22.72 o                         
  -2  14   1         70.91         65.65         9.09 o                         
  -1  14   1        942.12        957.97        35.02 o                         
   0  14   1        182.59        210.44        16.67 o                         
   1  14   1        279.29        295.12        18.14 o                         
   2  14   1        897.85        887.85        29.04 o                         
   3  14   1         63.14         69.28        10.57 o                         
   4  14   1        691.89        674.24        25.55 o                         
   5  14   1        491.71        467.87        22.65 o                         
   6  14   1         18.76         19.11         9.63 o                         
  -5  15   1       4393.37       4331.46       105.01 o                         
  -4  15   1       1596.01       1526.85        52.28 o                         
  -3  15   1         66.36         61.27        10.82 o                         
  -2  15   1        312.45        362.35        24.84 o                         
  -1  15   1       3201.31       3269.46       120.87 o                         
   0  15   1       5526.95       5765.30       157.71 o                         
   1  15   1       3908.12       4137.31       137.26 o                         
   2  15   1        651.67        721.61        37.27 o                         
   3  15   1        392.42        441.38        22.86 o                         
   4  15   1        781.00        763.22        30.15 o                         
 -15   0   2        542.47        526.49        36.28 o                         
 -14   0   2        285.93        297.58        32.00 o                         
 -13   0   2        765.51        779.62        38.75 o                         
 -12   0   2       6903.15       7215.00       235.66 o                         
 -11   0   2      12204.77      13104.81       417.39 o                         
 -10   0   2       8685.32       8584.01       218.15 o                         
  -9   0   2       1063.47       1037.92        35.15 o                         
  -8   0   2        313.20        332.09        14.43 o                         
  -7   0   2       7784.61       7754.10       197.57 o                         
  -6   0   2      36081.48      35458.66       857.65 o                         
  -5   0   2      44698.01      43921.86      1131.91 o                         
  -4   0   2       4245.63       4617.34       204.18 o                         
  -3   0   2        141.06        168.11         7.58 o                         
  -2   0   2        523.96        542.16        11.33 o                         
  -1   0   2      49764.80      48949.71      1598.70 o                         
   0   0   2      46554.18      43572.21      1948.31 o                         
   1   0   2      28889.76      23720.59       832.05 o                         
   2   0   2      25907.69      23001.87       959.99 o                         
   3   0   2        352.33        447.92        14.60 o                         
   4   0   2       5816.16       5680.30       159.73 o                         
   5   0   2      26543.42      25046.16       999.52 o                         
   6   0   2      33516.43      31460.00      1397.52 o                         
   7   0   2       9798.21       9824.21       216.41 o                         
   8   0   2        432.18        459.99        19.92 o                         
   9   0   2        135.66        203.07        28.51 o                         
  10   0   2       3290.57       3475.52       124.98 o                         
  11   0   2       9606.25       9997.67       420.60 o                         
  12   0   2       3544.63       3907.12       115.52 o                         
  13   0   2       1311.54       1477.58        68.98 o                         
  14   0   2        182.57        203.55        23.20 o                         
 -15   1   2       1070.54       1096.73        37.21 o                         
 -14   1   2        103.76         95.58        13.24 o                         
 -13   1   2       2360.87       2525.68        63.65 o                         
 -12   1   2       1203.69       1244.24        37.87 o                         
 -11   1   2        503.48        489.64        19.10 o                         
 -10   1   2       7282.32       7126.54       122.02 o                         
  -9   1   2       1652.11       1566.19        35.78 o                         
  -8   1   2       2530.06       2609.81        52.79 o                         
  -7   1   2      12559.74      12386.35       238.48 o                         
  -6   1   2       3048.94       2996.49       117.17 o                         
  -5   1   2       3835.05       3837.90        76.73 o                         
  -4   1   2      23752.09      24762.53       533.49 o                         
  -3   1   2       5615.23       6375.60       117.03 o                         
  -2   1   2      16547.19      19021.33       457.85 o                         
  -1   1   2      29382.41      29178.01       679.61 o                         
   0   1   2       6496.67       7149.00       106.67 o                         
   1   1   2      49497.18      49077.47       799.99 o                         
   2   1   2      25929.19      22285.54       592.71 o                         
   3   1   2        232.38        264.49         9.05 o                         
   4   1   2      12627.65      12121.04       286.13 o                         
   5   1   2      10024.02       9825.82       257.39 o                         
   6   1   2        190.31        185.87         8.86 o                         
   7   1   2       5732.16       5456.18        95.32 o                         
   8   1   2       3687.40       3793.33        69.42 o                         
   9   1   2        224.09        248.10        11.47 o                         
  10   1   2       2618.84       2652.52        89.23 o                         
  11   1   2       2044.99       2162.63        46.61 o                         
  12   1   2        202.77        241.76        19.64 o                         
  13   1   2       2077.18       2219.06        55.63 o                         
  14   1   2        274.74        305.42        19.40 o                         
 -15   2   2       4352.07       4669.55        99.02 o                         
 -14   2   2       6214.25       6594.37       151.07 o                         
 -13   2   2       3672.64       3902.51        89.89 o                         
 -12   2   2         83.36        122.88        10.39 o                         
 -11   2   2         85.68        109.14         9.33 o                         
 -10   2   2       4168.38       4244.47        77.29 o                         
  -9   2   2      19888.85      19613.84       317.20 o                         
  -8   2   2      35765.62      34699.54       596.86 o                         
  -7   2   2       7647.11       7615.96       150.94 o                         
  -6   2   2        935.40       1025.51        31.24 o                         
  -5   2   2        149.18        178.17        10.48 o                         
  -4   2   2      23881.21      24537.09       387.95 o                         
  -3   2   2      79113.34      73756.53      1964.38 o                         
  -2   2   2      65545.98      65027.95      1470.66 o                         
  -1   2   2       7513.98       7741.56       135.95 o                         
   0   2   2       3423.15       3596.60        52.41 o                         
   1   2   2       1685.68       2265.86        60.71 o                         
   2   2   2      29208.15      27469.33      1139.53 o                         
   3   2   2      69530.80      68887.11      1359.25 o                         
   4   2   2      38938.72      37016.43       929.39 o                         
   5   2   2       2492.86       2639.54        54.34 o                         
   6   2   2        929.40        936.54        23.51 o                         
   7   2   2       1123.98       1145.27        25.89 o                         
   8   2   2      15805.09      15603.40       323.70 o                         
   9   2   2      19471.58      20230.08       328.80 o                         
  10   2   2       5100.95       5352.49       105.21 o                         
  11   2   2        284.78        307.45        14.98 o                         
  12   2   2         94.39        101.57         9.72 o                         
  13   2   2        685.03        782.88        28.34 o                         
  14   2   2       3535.68       3719.80        78.21 o                         
 -15   3   2        199.22        197.27        18.62 o                         
 -14   3   2          1.26         25.10        12.76 o                         
 -13   3   2        627.54        681.61        26.10 o                         
 -12   3   2        437.56        454.96        18.32 o                         
 -11   3   2          3.54         30.78         6.65 o                         
 -10   3   2       2041.55       2024.47        42.58 o                         
  -9   3   2        399.24        396.09        14.43 o                         
  -8   3   2        549.69        576.28        20.16 o                         
  -7   3   2       1314.06       1367.43        34.56 o                         
  -6   3   2        569.13        605.49        18.39 o                         
  -5   3   2       1938.57       1937.48        43.67 o                         
  -4   3   2       4527.51       4793.07       103.63 o                         
  -3   3   2       1318.97       1739.68        35.94 o                         
  -2   3   2       4562.73       4166.21        71.52 o                         
  -1   3   2       6793.02       6687.33       107.90 o                         
   0   3   2        562.29        576.35        12.83 o                         
   1   3   2       2016.19       2043.55        59.96 o                         
   2   3   2       4330.23       4068.05       101.37 o                         
   3   3   2        154.36        246.63         7.55 o                         
   4   3   2       4165.38       4155.58        89.98 o                         
   5   3   2       1119.53       1089.13        22.26 o                         
   6   3   2        297.82        283.42        11.56 o                         
   7   3   2       1933.38       1866.98        39.15 o                         
   8   3   2        687.43        678.77        20.20 o                         
   9   3   2         40.55         48.90         8.77 o                         
  10   3   2        834.63        937.52        26.15 o                         
  11   3   2        330.51        345.32        16.24 o                         
  12   3   2        250.85        252.27        12.98 o                         
  13   3   2        288.62        290.85        15.29 o                         
  14   3   2         13.99         24.55        10.04 o                         
 -15   4   2        655.90        684.76        31.06 o                         
 -14   4   2        844.65        901.49        31.78 o                         
 -13   4   2       1949.47       1983.09        46.78 o                         
 -12   4   2       4361.89       4337.01        96.50 o                         
 -11   4   2       5513.13       5595.69       101.12 o                         
 -10   4   2       3779.96       3837.27        75.73 o                         
  -9   4   2       2182.30       2228.62        49.71 o                         
  -8   4   2       2407.53       2510.02        58.20 o                         
  -7   4   2       7366.83       7413.22       148.18 o                         
  -6   4   2      15120.65      14639.07       280.31 o                         
  -5   4   2      21138.92      20421.62       518.18 o                         
  -4   4   2      10941.21      10643.08       296.55 o                         
  -3   4   2       4292.71       4374.49       117.10 o                         
  -2   4   2       8771.27       9074.96       155.44 o                         
  -1   4   2      21750.79      22282.44       271.58 o                         
   0   4   2      31188.04      30645.72      1379.64 o                         
   1   4   2      20101.42      19680.22       350.98 o                         
   2   4   2       7226.53       7382.10       152.43 o                         
   3   4   2       2464.18       2478.47        38.19 o                         
   4   4   2       5934.29       5889.61        92.85 o                         
   5   4   2      11860.67      11329.79       175.93 o                         
   6   4   2      13211.01      13021.77       199.21 o                         
   7   4   2       6741.00       6904.96       110.70 o                         
   8   4   2       2587.69       2696.42        49.67 o                         
   9   4   2       1755.99       1802.31        37.65 o                         
  10   4   2       2707.32       2804.19        50.18 o                         
  11   4   2       4171.83       4370.64        75.76 o                         
  12   4   2       3450.04       3536.64        59.19 o                         
  13   4   2       1652.45       1667.56        34.90 o                         
  14   4   2        586.49        603.52        26.78 o                         
 -14   5   2         93.00         79.52         9.88 o                         
 -13   5   2        448.33        433.82        19.65 o                         
 -12   5   2        131.23        161.52        12.98 o                         
 -11   5   2        491.58        499.67        19.28 o                         
 -10   5   2        760.45        730.58        22.39 o                         
  -9   5   2        240.94        243.94        13.58 o                         
  -8   5   2        507.75        548.06        20.47 o                         
  -7   5   2       3379.28       3267.66        76.56 o                         
  -6   5   2         21.91         48.81        10.79 o                         
  -5   5   2       1842.11       1811.32        32.33 o                         
  -4   5   2       2179.40       2172.20        47.95 o                         
  -3   5   2        140.37        117.91         8.01 o                         
  -2   5   2       1329.20       1365.31        23.69 o                         
  -1   5   2       3114.52       3010.08        46.22 o                         
   0   5   2        603.47        648.52        12.31 o                         
   1   5   2       2208.55       2309.93        45.54 o                         
   2   5   2       2033.44       2009.18        57.24 o                         
   3   5   2        538.23        540.16        15.20 o                         
   4   5   2        889.58        897.32        16.70 o                         
   5   5   2       2828.45       2826.87        45.62 o                         
   6   5   2        127.22        172.51         8.26 o                         
   7   5   2        766.62        712.66        17.23 o                         
   8   5   2       1584.81       1555.56        31.29 o                         
   9   5   2          1.07         17.58         4.74 o                         
  10   5   2        386.54        427.36        15.33 o                         
  11   5   2        294.26        347.61        15.02 o                         
  12   5   2         44.27         50.18         9.73 o                         
  13   5   2        201.69        199.01        13.23 o                         
 -14   6   2       1423.10       1384.00        32.69 o                         
 -13   6   2       1073.66       1051.32        29.71 o                         
 -12   6   2       2319.61       2345.37        48.82 o                         
 -11   6   2       3620.55       3618.94        67.75 o                         
 -10   6   2       3728.18       3671.03        72.28 o                         
  -9   6   2       4453.92       4266.85        82.22 o                         
  -8   6   2       2159.98       2153.45        48.54 o                         
  -7   6   2       5090.39       5117.72        97.79 o                         
  -6   6   2       9707.89       9289.15       167.21 o                         
  -5   6   2       8989.23       8750.13       134.96 o                         
  -4   6   2       9216.00       9009.66       137.91 o                         
  -3   6   2       8714.51       8602.43       131.57 o                         
  -2   6   2      10383.75      10387.60       157.03 o                         
  -1   6   2      11216.94      11730.12       166.91 o                         
   0   6   2      12097.79      12740.89       156.77 o                         
   1   6   2       9930.04      10063.68       136.86 o                         
   2   6   2       9237.57       8796.02       134.74 o                         
   3   6   2       6844.83       6522.71       118.99 o                         
   4   6   2       4405.94       4314.50        81.19 o                         
   5   6   2       7508.95       7241.26       113.70 o                         
   6   6   2       6746.01       6670.67        94.65 o                         
   7   6   2       4906.27       4891.62        76.83 o                         
   8   6   2       2839.34       2853.93        49.62 o                         
   9   6   2       2200.94       2189.02        44.64 o                         
  10   6   2       3926.14       3921.95        66.80 o                         
  11   6   2       2734.24       2763.70        62.64 o                         
  12   6   2       1641.74       1701.49        39.06 o                         
  13   6   2       1090.08       1087.83        29.29 o                         
 -14   7   2         25.08         27.98         9.96 o                         
 -13   7   2        575.74        594.90        22.44 o                         
 -12   7   2        277.35        287.79        14.21 o                         
 -11   7   2         18.21         19.41         5.76 o                         
 -10   7   2        996.51        989.30        30.56 o                         
  -9   7   2        427.74        392.14        17.41 o                         
  -8   7   2        215.83        248.95        17.79 o                         
  -7   7   2       1270.82       1339.68        33.47 o                         
  -6   7   2        443.19        510.96        12.89 o                         
  -5   7   2        715.37        723.44        17.53 o                         
  -4   7   2       3634.01       3607.35        59.15 o                         
  -3   7   2        777.16        728.72        21.10 o                         
  -2   7   2       1257.51       1348.17        25.25 o                         
  -1   7   2       4759.48       4842.28        65.81 o                         
   0   7   2       1093.86       1076.90        17.81 o                         
   1   7   2       3443.81       3442.97        57.39 o                         
   2   7   2       2583.04       2599.93        48.34 o                         
   3   7   2        122.45        136.04         9.47 o                         
   4   7   2       1255.58       1207.69        26.34 o                         
   5   7   2       1229.59       1166.37        26.29 o                         
   6   7   2         26.36         33.04         4.05 o                         
   7   7   2       1320.31       1357.31        28.59 o                         
   8   7   2        650.37        639.47        19.55 o                         
   9   7   2          2.00         29.03         6.25 o                         
  10   7   2        275.10        288.03        14.89 o                         
  11   7   2        389.42        421.80        17.99 o                         
  12   7   2         11.00         15.67        10.25 o                         
 -13   8   2       2823.77       2771.17        59.80 o                         
 -12   8   2       1384.49       1302.60        34.76 o                         
 -11   8   2        875.09        851.83        25.28 o                         
 -10   8   2       1506.30       1491.47        38.29 o                         
  -9   8   2       5140.81       4985.72       101.90 o                         
  -8   8   2       8284.19       8302.02       144.40 o                         
  -7   8   2       6176.46       6296.34       131.74 o                         
  -6   8   2       2026.34       2145.80        42.66 o                         
  -5   8   2       1590.88       1634.93        37.35 o                         
  -4   8   2       7403.15       7174.34       121.10 o                         
  -3   8   2      12749.19      13002.47       197.96 o                         
  -2   8   2      13146.33      13643.15       207.12 o                         
  -1   8   2       3423.20       3755.73        63.02 o                         
   0   8   2       3343.33       3575.77        50.42 o                         
   1   8   2       5508.80       5739.90        87.60 o                         
   2   8   2       6821.36       6991.55       119.30 o                         
   3   8   2      15685.98      15138.78       230.60 o                         
   4   8   2       7176.86       7121.15       122.10 o                         
   5   8   2       2104.64       2062.41        46.64 o                         
   6   8   2       1415.98       1394.92        36.37 o                         
   7   8   2       3649.28       3609.66        68.83 o                         
   8   8   2       6305.72       6241.37       111.96 o                         
   9   8   2       4783.80       4805.54        92.18 o                         
  10   8   2       1449.37       1468.53        39.10 o                         
  11   8   2        257.60        263.63        17.26 o                         
  12   8   2       1101.45       1061.29        34.44 o                         
 -12   9   2        525.47        545.97        22.11 o                         
 -11   9   2          2.12         10.16         7.48 o                         
 -10   9   2       1402.52       1330.95        36.12 o                         
  -9   9   2        490.88        486.13        19.44 o                         
  -8   9   2        194.47        212.18        13.10 o                         
  -7   9   2       1771.14       1706.72        46.41 o                         
  -6   9   2        486.83        486.37        25.18 o                         
  -5   9   2        227.91        292.33        13.27 o                         
  -4   9   2       2569.36       2567.54        53.97 o                         
  -3   9   2        469.78        483.74        13.19 o                         
  -2   9   2       1464.25       1445.60        27.48 o                         
  -1   9   2       2107.31       2196.41        37.12 o                         
   0   9   2        402.80        415.31        10.57 o                         
   1   9   2       3571.95       3615.94        55.78 o                         
   2   9   2       2143.62       2130.21        43.50 o                         
   3   9   2         59.52         70.30         6.71 o                         
   4   9   2       1866.24       1802.63        38.60 o                         
   5   9   2       1153.35       1156.36        29.14 o                         
   6   9   2        224.03        219.57        12.81 o                         
   7   9   2        854.10        785.31        24.56 o                         
   8   9   2        358.02        397.74        17.79 o                         
   9   9   2        244.89        238.93        15.77 o                         
  10   9   2        577.90        606.95        24.37 o                         
  11   9   2        207.29        196.43        16.10 o                         
 -12  10   2       5107.54       4917.04       107.10 o                         
 -11  10   2       6256.85       6069.33       114.44 o                         
 -10  10   2       2894.54       2856.12        68.84 o                         
  -9  10   2        241.29        237.96        17.33 o                         
  -8  10   2        119.97        137.24        12.89 o                         
  -7  10   2       3130.99       3139.55        69.46 o                         
  -6  10   2      16473.43      16748.37       296.56 o                         
  -5  10   2      17290.53      17407.78       309.07 o                         
  -4  10   2       2335.36       2455.60        63.34 o                         
  -3  10   2        314.02        318.73        12.37 o                         
  -2  10   2        113.27        148.54         7.23 o                         
  -1  10   2       8498.08       8716.10       129.81 o                         
   0  10   2      26158.90      26658.40       359.44 o                         
   1  10   2      14407.76      14865.72       204.87 o                         
   2  10   2       1587.99       1598.40        32.34 o                         
   3  10   2        213.86        246.20        14.59 o                         
   4  10   2        676.82        687.29        19.48 o                         
   5  10   2       8597.64       8249.44       154.79 o                         
   6  10   2      15983.44      15527.44       287.40 o                         
   7  10   2       5881.17       5697.11       105.32 o                         
   8  10   2        165.86        174.10        13.39 o                         
   9  10   2         77.01         94.24        11.90 o                         
  10  10   2        854.80        841.95        29.44 o                         
  11  10   2       3424.90       3395.31        73.97 o                         
 -11  11   2         30.68         10.38         9.76 o                         
 -10  11   2       2214.34       2183.94        57.70 o                         
  -9  11   2        590.11        565.56        26.77 o                         
  -8  11   2        697.68        728.12        31.40 o                         
  -7  11   2       2758.76       2770.74        63.81 o                         
  -6  11   2        696.07        713.46        22.88 o                         
  -5  11   2       1167.64       1200.31        32.79 o                         
  -4  11   2       3003.03       3026.64        75.09 o                         
  -3  11   2        571.29        612.31        17.72 o                         
  -2  11   2       2036.03       1893.28        37.95 o                         
  -1  11   2       3540.66       3553.11        62.81 o                         
   0  11   2        143.11        188.73        15.47 o                         
   1  11   2       2623.24       2599.06        44.61 o                         
   2  11   2       3936.48       3914.80        66.45 o                         
   3  11   2          6.45         45.08         9.21 o                         
   4  11   2       2658.39       2645.09        61.29 o                         
   5  11   2       1822.63       1758.77        45.75 o                         
   6  11   2         33.73         40.78         7.87 o                         
   7  11   2       1553.79       1449.85        42.01 o                         
   8  11   2        879.43        850.31        35.10 o                         
   9  11   2         98.45         93.08        15.75 o                         
  10  11   2       1139.17       1154.22        40.08 o                         
 -10  12   2       1204.50       1153.70        53.52 o                         
  -9  12   2       3953.43       3800.59        85.65 o                         
  -8  12   2       5510.84       5414.54       123.85 o                         
  -7  12   2       2621.84       2541.07        60.79 o                         
  -6  12   2        585.62        597.25        21.30 o                         
  -5  12   2        212.06        216.76        13.56 o                         
  -4  12   2       3540.26       3634.00        95.88 o                         
  -3  12   2      10593.40      10922.86       227.24 o                         
  -2  12   2       7389.19       7276.07       117.45 o                         
  -1  12   2       1707.04       1740.32        36.40 o                         
   0  12   2        225.05        241.67        11.84 o                         
   1  12   2       1233.86       1277.60        30.77 o                         
   2  12   2       5826.37       5854.22        93.97 o                         
   3  12   2       9468.35       9406.42       143.74 o                         
   4  12   2       4468.67       4466.29        80.47 o                         
   5  12   2        655.65        692.92        24.49 o                         
   6  12   2        190.22        182.68        15.56 o                         
   7  12   2       1409.43       1383.55        45.84 o                         
   8  12   2       3822.31       3812.85        87.53 o                         
   9  12   2       3511.94       3516.93        83.35 o                         
  -9  13   2        405.65        349.79        27.12 o                         
  -8  13   2        421.36        436.76        28.17 o                         
  -7  13   2       2482.51       2433.26        70.75 o                         
  -6  13   2        140.07        141.32        17.18 o                         
  -5  13   2       1366.44       1443.97        39.45 o                         
  -4  13   2       2251.54       2411.02        55.26 o                         
  -3  13   2        333.25        381.65        19.04 o                         
  -2  13   2       1416.23       1409.46        34.64 o                         
  -1  13   2       3121.14       3199.42        78.27 o                         
   0  13   2        285.22        322.72        17.35 o                         
   1  13   2       1882.18       1870.68        43.62 o                         
   2  13   2       2013.64       2041.43        55.02 o                         
   3  13   2         36.42         38.84         8.64 o                         
   4  13   2       1573.83       1503.24        36.82 o                         
   5  13   2       1800.89       1793.64        44.29 o                         
   6  13   2          6.28          4.97         8.82 o                         
   7  13   2       1182.22       1175.89        39.05 o                         
  -7  14   2       1860.89       1743.10        51.88 o                         
  -6  14   2       5427.76       5399.26       115.85 o                         
  -5  14   2       6237.43       6523.44       178.62 o                         
  -4  14   2       1249.12       1195.34        39.25 o                         
  -3  14   2        104.97        111.88        13.25 o                         
  -2  14   2        337.07        325.39        16.95 o                         
  -1  14   2       3754.20       3993.95        99.56 o                         
   0  14   2       8155.04       8772.42       334.55 o                         
   1  14   2       5559.30       5874.42       187.57 o                         
   2  14   2        884.66        893.40        28.67 o                         
   3  14   2         59.05         72.25         9.72 o                         
   4  14   2        526.75        525.24        22.01 o                         
   5  14   2       2436.74       2370.31        57.42 o                         
   6  14   2       5372.09       5288.61       112.58 o                         
  -5  15   2         80.12         74.27        13.45 o                         
  -4  15   2        145.38        153.25        15.54 o                         
  -3  15   2         18.25         19.13         8.51 o                         
  -2  15   2        208.74        218.87        19.10 o                         
  -1  15   2        141.30        170.35        18.74 o                         
   0  15   2          0.54         13.14        10.24 o                         
   1  15   2         85.93         91.53        14.95 o                         
   2  15   2        139.43        160.10        19.93 o                         
   3  15   2         11.22         20.80         9.87 o                         
 -15   1   3       1518.26       1607.83        45.48 o                         
 -14   1   3       1026.97       1028.10        33.22 o                         
 -13   1   3       1209.32       1271.07        39.14 o                         
 -12   1   3       3433.29       3368.43        65.77 o                         
 -11   1   3       7213.73       7109.82       136.06 o                         
 -10   1   3       9975.85       9845.84       165.02 o                         
  -9   1   3       5622.66       5665.71       106.69 o                         
  -8   1   3       1049.21       1131.09        30.54 o                         
  -7   1   3       4625.31       4731.74        96.66 o                         
  -6   1   3      12413.17      12851.93       376.51 o                         
  -5   1   3      22439.26      23606.18       499.19 o                         
  -4   1   3      29050.06      30489.04       899.74 o                         
  -3   1   3      10821.86      11823.28       157.67 o                         
  -2   1   3       8008.21       9136.56       128.21 o                         
  -1   1   3      14376.05      15732.42       330.57 o                         
   0   1   3      32414.70      31893.43       777.80 o                         
   1   1   3      23598.83      23926.72       520.63 o                         
   2   1   3      26554.63      26647.35       721.55 o                         
   3   1   3      10208.27      10170.57       169.78 o                         
   4   1   3       2906.64       2816.44        48.01 o                         
   5   1   3       7370.49       7262.11       113.79 o                         
   6   1   3       7888.90       7740.43       115.86 o                         
   7   1   3       9248.61       8986.92       127.15 o                         
   8   1   3       5053.79       5159.26        86.83 o                         
   9   1   3       3005.91       3089.45        62.57 o                         
  10   1   3       2023.01       2074.65        42.94 o                         
  11   1   3       1774.18       1885.28        42.51 o                         
  12   1   3       2909.01       3211.24        70.72 o                         
  13   1   3       1800.45       1972.94        50.50 o                         
  14   1   3       1173.60       1186.26        37.68 o                         
 -15   2   3        249.82        265.26        19.02 o                         
 -14   2   3         17.54         20.02         9.26 o                         
 -13   2   3        725.45        757.76        29.35 o                         
 -12   2   3        463.55        494.70        18.30 o                         
 -11   2   3        171.96        168.67        11.19 o                         
 -10   2   3       1806.80       1740.25        37.56 o                         
  -9   2   3         44.74         58.92         7.33 o                         
  -8   2   3       1208.02       1219.85        32.54 o                         
  -7   2   3       1481.10       1582.43        42.56 o                         
  -6   2   3        796.59        961.17        20.49 o                         
  -5   2   3       3804.01       3878.18        63.34 o                         
  -4   2   3       6741.83       6703.71       102.50 o                         
  -3   2   3        722.26        690.73        13.82 o                         
  -2   2   3       2366.86       2758.53        40.74 o                         
  -1   2   3       7835.90       8033.88       128.81 o                         
   0   2   3        473.44        428.80         8.93 o                         
   1   2   3       5040.99       5535.55        95.03 o                         
   2   2   3       6866.49       6845.51       133.90 o                         
   3   2   3       1246.50       1371.47        22.74 o                         
   4   2   3       4049.85       3971.28        58.70 o                         
   5   2   3       3038.63       2961.34        51.39 o                         
   6   2   3        178.90        204.20         8.54 o                         
   7   2   3       3275.71       3220.87        60.26 o                         
   8   2   3        638.44        630.42        16.85 o                         
   9   2   3         45.70         86.25         7.38 o                         
  10   2   3       1347.49       1429.98        32.80 o                         
  11   2   3        111.52        139.77        10.87 o                         
  12   2   3        229.72        229.78        12.65 o                         
  13   2   3        348.64        334.60        18.98 o                         
 -15   3   3       2479.55       2510.95        61.22 o                         
 -14   3   3       4490.71       4541.21       108.39 o                         
 -13   3   3       2774.33       2828.39        64.42 o                         
 -12   3   3        934.05        928.11        26.45 o                         
 -11   3   3        541.62        544.48        18.99 o                         
 -10   3   3       4100.17       4170.42        76.90 o                         
  -9   3   3      13304.83      13325.74       260.10 o                         
  -8   3   3      22651.89      22564.84       429.84 o                         
  -7   3   3       8450.82       8351.92       161.80 o                         
  -6   3   3        142.52        199.20        13.56 o                         
  -5   3   3       1658.40       1626.91        28.36 o                         
  -4   3   3      19186.61      18967.91       282.09 o                         
  -3   3   3      55868.11      54454.79       980.24 o                         
  -2   3   3      30949.60      28302.24       590.61 o                         
  -1   3   3       3177.61       3094.66        48.50 o                         
   0   3   3        507.70        571.25         9.77 o                         
   1   3   3       3007.13       3197.95        47.72 o                         
   2   3   3      26421.40      24239.03       587.84 o                         
   3   3   3      42988.66      38730.73       902.29 o                         
   4   3   3      17151.33      16110.76       245.38 o                         
   5   3   3       1024.91       1028.30        21.82 o                         
   6   3   3        400.59        449.48        14.28 o                         
   7   3   3       2428.97       2435.19        45.22 o                         
   8   3   3      12641.14      12559.77       195.68 o                         
   9   3   3      12535.46      12794.01       188.70 o                         
  10   3   3       2954.25       3192.27        56.06 o                         
  11   3   3        284.82        326.39        14.03 o                         
  12   3   3        150.05        156.88        12.12 o                         
  13   3   3       1201.27       1161.94        34.68 o                         
 -15   4   3       1294.01       1286.84        39.68 o                         
 -14   4   3         47.04         81.01        13.77 o                         
 -13   4   3       1530.57       1491.41        39.55 o                         
 -12   4   3       2494.16       2508.88        53.33 o                         
 -11   4   3         24.22         38.18         8.07 o                         
 -10   4   3       3869.39       3837.78        86.69 o                         
  -9   4   3       4673.22       4634.07        99.27 o                         
  -8   4   3        489.87        511.13        18.90 o                         
  -7   4   3       5186.22       5163.07        96.79 o                         
  -6   4   3       5804.10       5810.15       106.43 o                         
  -5   4   3        179.81        236.20         8.76 o                         
  -4   4   3      12330.33      12089.01       210.50 o                         
  -3   4   3       5403.94       5475.59        84.41 o                         
  -2   4   3        777.63        916.04        31.42 o                         
  -1   4   3      23051.53      24051.31       448.36 o                         
   0   4   3       3216.27       3401.53        48.12 o                         
   1   4   3       6098.85       6212.99       101.01 o                         
   2   4   3      10475.73       9851.76       197.58 o                         
   3   4   3       1802.88       1868.67        60.49 o                         
   4   4   3       2399.40       2274.30        42.31 o                         
   5   4   3       6555.04       6299.59       112.21 o                         
   6   4   3        152.68        171.31         8.19 o                         
   7   4   3       2266.14       2277.05        42.92 o                         
   8   4   3       1486.81       1493.11        35.37 o                         
   9   4   3         20.56         29.95         6.26 o                         
  10   4   3       1043.68       1112.55        26.75 o                         
  11   4   3        901.33        929.66        25.31 o                         
  12   4   3         29.92         20.12         8.42 o                         
  13   4   3        468.93        466.06        20.21 o                         
 -15   5   3        476.21        473.18        23.14 o                         
 -14   5   3         44.64         32.02         9.22 o                         
 -13   5   3        857.53        807.11        26.40 o                         
 -12   5   3       5469.80       5401.69       100.19 o                         
 -11   5   3      12725.05      12670.03       213.61 o                         
 -10   5   3       7364.62       7395.97       140.26 o                         
  -9   5   3        590.73        588.48        22.48 o                         
  -8   5   3        130.97        164.75        15.06 o                         
  -7   5   3       4929.12       4735.82        89.86 o                         
  -6   5   3      36316.75      34516.41       661.63 o                         
  -5   5   3      33586.08      32460.90       543.53 o                         
  -4   5   3      10629.02      10639.76       170.75 o                         
  -3   5   3        420.64        426.44        14.00 o                         
  -2   5   3        166.20        272.85         8.31 o                         
  -1   5   3      15964.23      17110.97       227.75 o                         
   0   5   3      40991.40      39723.86      1738.25 o                         
   1   5   3      34860.59      33990.00       535.07 o                         
   2   5   3       4584.03       4608.97        65.04 o                         
   3   5   3        254.19        295.33         9.91 o                         
   4   5   3        948.75       1007.40        19.55 o                         
   5   5   3      17054.46      16510.35       250.51 o                         
   6   5   3      23571.72      22549.33       431.21 o                         
   7   5   3      11026.45      10838.24       159.61 o                         
   8   5   3        683.86        711.08        17.97 o                         
   9   5   3         65.66         81.21         7.32 o                         
  10   5   3       1463.88       1387.67        29.32 o                         
  11   5   3       4427.73       4535.40        77.71 o                         
  12   5   3       4808.77       4958.70        90.22 o                         
  13   5   3       1632.18       1609.94        37.45 o                         
 -14   6   3         95.06         79.39        11.03 o                         
 -13   6   3       1616.11       1551.98        39.49 o                         
 -12   6   3        702.91        740.26        23.49 o                         
 -11   6   3       1007.55       1042.27        27.47 o                         
 -10   6   3       4089.30       4128.07        85.47 o                         
  -9   6   3        574.78        595.81        21.38 o                         
  -8   6   3       2222.26       2231.50        49.57 o                         
  -7   6   3       5313.75       5366.76       101.92 o                         
  -6   6   3       2007.51       2077.80        38.33 o                         
  -5   6   3       5185.14       4656.39        75.06 o                         
  -4   6   3      11516.46      10614.25       187.68 o                         
  -3   6   3        250.22        240.15         6.57 o                         
  -2   6   3       9570.70       9594.25       145.78 o                         
  -1   6   3      14742.83      14868.10       190.52 o                         
   0   6   3          1.99         25.71         3.85 o                         
   1   6   3      11945.30      11855.42       169.49 o                         
   2   6   3      12393.68      11593.32       188.74 o                         
   3   6   3        512.73        453.15        11.87 o                         
   4   6   3       7352.14       6777.76       107.44 o                         
   5   6   3       4663.28       4352.37        63.54 o                         
   6   6   3        170.37        174.39         7.69 o                         
   7   6   3       5885.51       5607.58        98.02 o                         
   8   6   3       2166.18       2229.16        44.85 o                         
   9   6   3        255.44        256.47        11.74 o                         
  10   6   3       4127.18       4135.83        66.96 o                         
  11   6   3        745.50        758.93        24.47 o                         
  12   6   3        436.43        400.66        19.09 o                         
 -14   7   3       4909.23       4830.57       120.91 o                         
 -13   7   3       3235.77       3229.34        65.36 o                         
 -12   7   3        468.93        473.08        19.17 o                         
 -11   7   3         59.32         82.04        10.87 o                         
 -10   7   3       1446.96       1454.08        36.94 o                         
  -9   7   3      10886.37      10860.47       199.38 o                         
  -8   7   3      20796.14      19859.69       350.99 o                         
  -7   7   3       6202.08       6327.43       130.18 o                         
  -6   7   3        182.16        206.91         8.81 o                         
  -5   7   3        176.75        209.92         7.07 o                         
  -4   7   3       6066.18       6361.54        99.95 o                         
  -3   7   3      29587.63      29155.72       501.68 o                         
  -2   7   3      27328.41      27351.28       469.77 o                         
  -1   7   3       8289.08       8335.29       109.75 o                         
   0   7   3        117.08        138.12         4.94 o                         
   1   7   3        330.08        393.86        13.27 o                         
   2   7   3       9416.90       9226.72       142.97 o                         
   3   7   3      26219.99      24749.39       348.94 o                         
   4   7   3      20439.62      19633.01       296.56 o                         
   5   7   3       1228.27       1310.07        29.80 o                         
   6   7   3        105.95        136.04         8.41 o                         
   7   7   3        936.38        898.05        27.96 o                         
   8   7   3       7055.87       6928.83       117.02 o                         
   9   7   3       7552.69       7623.78       126.74 o                         
  10   7   3       3385.11       3464.12        66.37 o                         
  11   7   3        741.75        743.05        24.56 o                         
  12   7   3         54.93         52.84        10.84 o                         
 -13   8   3       1022.22        981.14        30.58 o                         
 -12   8   3        853.70        881.83        28.18 o                         
 -11   8   3          6.33         15.76         7.41 o                         
 -10   8   3       1438.28       1425.42        36.96 o                         
  -9   8   3       1630.57       1673.65        42.73 o                         
  -8   8   3        219.83        210.83        13.65 o                         
  -7   8   3       3145.70       3100.50        64.78 o                         
  -6   8   3       2220.09       2156.73        39.71 o                         
  -5   8   3        744.17        742.64        19.47 o                         
  -4   8   3       6151.16       5857.24       101.82 o                         
  -3   8   3       2996.56       2939.04        54.13 o                         
  -2   8   3       1386.65       1417.96        26.67 o                         
  -1   8   3       6836.16       6794.24        91.51 o                         
   0   8   3        572.76        609.04        13.19 o                         
   1   8   3       1131.89       1200.24        24.21 o                         
   2   8   3       3655.11       3677.17        67.56 o                         
   3   8   3        197.79        239.68        10.85 o                         
   4   8   3        974.54        927.14        23.45 o                         
   5   8   3       2786.57       2587.70        52.30 o                         
   6   8   3        336.74        356.02        12.67 o                         
   7   8   3        943.40        922.68        23.56 o                         
   8   8   3       1509.31       1527.04        35.60 o                         
   9   8   3        158.93        190.50        14.25 o                         
  10   8   3        698.60        659.13        26.91 o                         
  11   8   3        454.61        449.02        23.80 o                         
 -13   9   3       1820.21       1756.64        42.81 o                         
 -12   9   3       4124.35       3973.28        77.46 o                         
 -11   9   3       5345.29       5246.68       104.45 o                         
 -10   9   3       1224.72       1165.61        33.65 o                         
  -9   9   3        196.97        174.33        12.95 o                         
  -8   9   3       1303.04       1269.63        34.51 o                         
  -7   9   3       5209.72       5069.81        98.71 o                         
  -6   9   3      13296.41      12915.25       254.12 o                         
  -5   9   3       9308.87       9230.82       154.71 o                         
  -4   9   3       1950.67       1979.15        39.81 o                         
  -3   9   3        512.69        543.98        15.71 o                         
  -2   9   3       2989.39       3039.60        50.00 o                         
  -1   9   3       9987.30      10227.54       149.26 o                         
   0   9   3      18315.77      18752.12       242.61 o                         
   1   9   3      13511.71      13844.16       190.86 o                         
   2   9   3       1361.47       1436.15        30.47 o                         
   3   9   3        138.84        181.05        10.31 o                         
   4   9   3       2007.73       1980.50        41.57 o                         
   5   9   3       8483.38       8110.40       147.86 o                         
   6   9   3      10203.70       9859.49       169.48 o                         
   7   9   3       3592.17       3506.95        70.18 o                         
   8   9   3        390.72        418.68        29.07 o                         
   9   9   3        230.42        250.97        24.31 o                         
  10   9   3       1157.09       1094.13        33.96 o                         
  11   9   3       3071.32       3069.57        97.13 o                         
 -12  10   3         21.50          6.05         8.94 o                         
 -11  10   3        234.36        220.38        18.56 o                         
 -10  10   3        141.49        126.33        14.09 o                         
  -9  10   3        125.95        140.54        13.82 o                         
  -8  10   3        278.45        301.27        21.19 o                         
  -7  10   3        817.92        873.93        26.94 o                         
  -6  10   3          9.56         28.19         8.82 o                         
  -5  10   3        376.90        363.33        16.18 o                         
  -4  10   3       1125.87       1102.77        26.21 o                         
  -3  10   3         26.59         73.17         8.65 o                         
  -2  10   3        890.31        907.18        25.20 o                         
  -1  10   3       1031.23       1095.45        27.43 o                         
   0  10   3         12.86         32.01         3.97 o                         
   1  10   3        542.56        633.40        16.26 o                         
   2  10   3        497.89        543.08        16.68 o                         
   3  10   3         40.20         75.78         8.34 o                         
   4  10   3        602.58        588.27        23.67 o                         
   5  10   3        350.30        329.17        17.90 o                         
   6  10   3         22.32         46.77         8.95 o                         
   7  10   3        182.16        195.69        13.87 o                         
   8  10   3        538.77        506.41        20.86 o                         
   9  10   3          0.21         10.89         7.65 o                         
  10  10   3        192.68        207.45        16.03 o                         
 -11  11   3        919.38        881.31        33.68 o                         
 -10  11   3       1354.88       1316.84        41.10 o                         
  -9  11   3       2971.29       2922.72        71.84 o                         
  -8  11   3       2961.20       2891.18        67.54 o                         
  -7  11   3       3144.89       3251.45        77.84 o                         
  -6  11   3       2871.45       2920.73        63.60 o                         
  -5  11   3       2016.38       2092.48        48.77 o                         
  -4  11   3       2387.92       2381.08        65.71 o                         
  -3  11   3       3684.49       3675.32        78.42 o                         
  -2  11   3       6748.49       6822.22       111.42 o                         
  -1  11   3       6805.88       6849.91       105.18 o                         
   0  11   3       3659.76       3639.72        58.02 o                         
   1  11   3       2319.04       2421.43        45.35 o                         
   2  11   3       2263.46       2328.15        44.28 o                         
   3  11   3       2784.50       2820.80        51.06 o                         
   4  11   3       5284.58       5174.41        98.46 o                         
   5  11   3       4276.25       4230.27        90.87 o                         
   6  11   3       1645.81       1705.47        42.17 o                         
   7  11   3       1233.75       1161.60        37.43 o                         
   8  11   3        823.77        799.83        31.33 o                         
   9  11   3       1296.48       1257.78        41.69 o                         
 -10  12   3          0.58          6.00         8.97 o                         
  -9  12   3        138.72        121.55        14.07 o                         
  -8  12   3         15.66         14.15         9.69 o                         
  -7  12   3          0.60         17.64         7.56 o                         
  -6  12   3        143.52        154.06        12.46 o                         
  -5  12   3         40.82         74.46        14.85 o                         
  -4  12   3        152.08        162.38        11.74 o                         
  -3  12   3        141.83        135.06        11.77 o                         
  -2  12   3         43.88         57.39         9.19 o                         
  -1  12   3        139.24        154.87        10.34 o                         
   0  12   3         40.06         39.73         7.94 o                         
   1  12   3         29.26         62.79         8.50 o                         
   2  12   3          9.96         38.14         5.73 o                         
   3  12   3          0.07         16.39         5.76 o                         
   4  12   3          7.66         38.87         8.13 o                         
   5  12   3         41.93         48.57         8.29 o                         
   6  12   3          9.85         10.59         8.42 o                         
   7  12   3         23.47         31.95         9.47 o                         
   8  12   3          0.02         12.45         9.72 o                         
  -9  13   3       1780.83       1640.69        55.60 o                         
  -8  13   3       4156.01       3983.02       100.10 o                         
  -7  13   3       3606.67       3449.12        98.60 o                         
  -6  13   3       1257.74       1261.75        40.54 o                         
  -5  13   3        984.10       1021.39        34.04 o                         
  -4  13   3       1155.76       1141.63        41.85 o                         
  -3  13   3       3486.31       3537.30        81.04 o                         
  -2  13   3       5424.37       5362.74       106.90 o                         
  -1  13   3       3317.73       3367.26        80.56 o                         
   0  13   3       1739.56       1736.47        45.11 o                         
   1  13   3        858.89        857.76        25.07 o                         
   2  13   3       1876.68       1873.16        47.44 o                         
   3  13   3       3973.40       3993.74        90.86 o                         
   4  13   3       3459.26       3367.97        68.23 o                         
   5  13   3       1483.85       1490.27        42.91 o                         
   6  13   3        826.45        816.42        29.10 o                         
   7  13   3       1269.49       1165.00        47.08 o                         
  -7  14   3        350.38        341.56        23.36 o                         
  -6  14   3        268.87        288.75        24.14 o                         
  -5  14   3        257.86        245.98        18.03 o                         
  -4  14   3        916.82        937.70        32.70 o                         
  -3  14   3         12.97         22.04         7.92 o                         
  -2  14   3        702.82        686.29        29.51 o                         
  -1  14   3        834.93        848.51        47.58 o                         
   0  14   3         12.40         25.03         9.36 o                         
   1  14   3        946.75        985.12        41.93 o                         
   2  14   3        595.65        615.75        23.59 o                         
   3  14   3        127.47        124.79        11.79 o                         
   4  14   3        559.48        545.66        22.48 o                         
   5  14   3        189.26        167.52        15.60 o                         
  -4  15   3       1362.70       1408.03        40.97 o                         
  -3  15   3        179.99        164.16        14.57 o                         
  -2  15   3        441.15        430.59        26.76 o                         
  -1  15   3       1866.21       1960.69        55.94 o                         
   0  15   3       5110.73       5477.87       292.79 o                         
   1  15   3       3649.87       3966.17       155.88 o                         
   2  15   3        733.47        744.90        42.56 o                         
   3  15   3         73.79         74.70        12.95 o                         
 -15   0   4        400.11        461.84        34.81 o                         
 -14   0   4        280.47        334.91        27.97 o                         
 -13   0   4        558.09        568.65        32.05 o                         
 -12   0   4      11264.22      11268.76       290.87 o                         
 -11   0   4      18739.34      18597.09       474.95 o                         
 -10   0   4       9726.60       9924.12       254.47 o                         
  -9   0   4        102.34        128.81        20.00 o                         
  -8   0   4       1119.06       1009.79        35.75 o                         
  -7   0   4       5607.63       5842.08       152.01 o                         
  -6   0   4      54971.31      53726.05      2240.75 o                         
  -5   0   4      61783.14      54630.03      1309.75 o                         
  -4   0   4      22570.42      23232.73       487.59 o                         
  -3   0   4        500.36        674.05        42.10 o                         
  -2   0   4       6218.88       6737.56       145.17 o                         
  -1   0   4      17701.12      19412.94       471.95 o                         
   0   0   4      77107.50      71723.64      1600.66 o                         
   1   0   4      82584.09      79444.30      3646.48 o                         
   2   0   4       1729.81       1845.90        49.05 o                         
   3   0   4       3444.47       3336.27        75.80 o                         
   4   0   4        290.76        393.64        20.28 o                         
   5   0   4      13353.83      13494.80       293.40 o                         
   6   0   4      34679.17      34919.11       853.63 o                         
   7   0   4      16194.57      16058.46       312.12 o                         
   8   0   4       1830.55       1915.27        49.48 o                         
   9   0   4        164.40        194.49        14.41 o                         
  10   0   4        531.93        573.20        29.11 o                         
  11   0   4       3714.46       3922.19       198.64 o                         
  12   0   4       7327.65       7833.40       244.79 o                         
  13   0   4       3407.48       3616.18       131.49 o                         
 -15   1   4        924.57        986.52        46.52 o                         
 -14   1   4         18.14         18.94         8.80 o                         
 -13   1   4       1167.13       1213.37        35.17 o                         
 -12   1   4       2181.17       2232.57        51.78 o                         
 -11   1   4         63.18         91.81         8.45 o                         
 -10   1   4       4673.54       4639.49        90.15 o                         
  -9   1   4       3083.98       3236.53        65.56 o                         
  -8   1   4        230.72        237.19        14.74 o                         
  -7   1   4       9382.33       9480.77       146.45 o                         
  -6   1   4       4995.02       5226.75        88.96 o                         
  -5   1   4       2626.90       2961.33        55.70 o                         
  -4   1   4      18589.06      20146.75       267.94 o                         
  -3   1   4       1036.35        947.77        19.95 o                         
  -2   1   4       7116.02       8127.64       109.52 o                         
  -1   1   4      18808.56      19403.08       470.16 o                         
   0   1   4       1916.59       1821.61        25.25 o                         
   1   1   4       7712.23       7779.39       121.36 o                         
   2   1   4       7028.36       6348.17       112.83 o                         
   3   1   4       2392.75       2401.37        44.23 o                         
   4   1   4       5617.96       5399.20        81.04 o                         
   5   1   4       7079.05       6860.17       103.49 o                         
   6   1   4         21.80         57.63         9.30 o                         
   7   1   4       4534.34       4424.75        68.28 o                         
   8   1   4       2892.29       2835.51        52.90 o                         
   9   1   4        126.70        137.77         9.34 o                         
  10   1   4       2179.99       2235.74        64.62 o                         
  11   1   4        877.69        890.75        25.21 o                         
  12   1   4        306.32        326.97        18.46 o                         
  13   1   4        374.49        382.69        21.94 o                         
 -15   2   4       2182.20       2241.66        58.22 o                         
 -14   2   4       4990.31       5092.78       104.38 o                         
 -13   2   4       4923.89       4844.91        89.96 o                         
 -12   2   4       1031.47       1018.26        27.53 o                         
 -11   2   4        640.27        597.76        18.40 o                         
 -10   2   4       1852.48       1822.23        42.48 o                         
  -9   2   4      15313.45      15121.82       293.05 o                         
  -8   2   4      19339.99      19213.28       335.37 o                         
  -7   2   4       8730.02       9325.70       166.31 o                         
  -6   2   4       2806.03       2949.08        52.78 o                         
  -5   2   4       1112.03       1287.30        26.86 o                         
  -4   2   4      11781.35      12658.51       178.80 o                         
  -3   2   4      38838.01      38109.02       676.05 o                         
  -2   2   4      41529.80      39934.07       985.37 o                         
  -1   2   4       7958.99       8395.19       126.74 o                         
   0   2   4        926.12       1200.61        18.66 o                         
   1   2   4       1751.64       1892.11        25.98 o                         
   2   2   4      16739.16      15639.22       354.15 o                         
   3   2   4      39138.30      36448.61       802.84 o                         
   4   2   4      13580.79      12679.83       182.83 o                         
   5   2   4       1879.55       1857.92        31.16 o                         
   6   2   4        736.38        766.80        16.98 o                         
   7   2   4       3424.41       3283.58        52.28 o                         
   8   2   4       7947.12       7514.36       115.72 o                         
   9   2   4       8411.20       8308.34       121.86 o                         
  10   2   4       3493.85       3689.00        63.38 o                         
  11   2   4        596.74        623.58        19.23 o                         
  12   2   4        168.94        154.27        11.20 o                         
  13   2   4       1073.88       1160.55        41.96 o                         
 -15   3   4       1063.68       1107.73        37.08 o                         
 -14   3   4         70.94         65.86        12.08 o                         
 -13   3   4       1419.24       1439.30        35.85 o                         
 -12   3   4       1355.79       1365.33        33.97 o                         
 -11   3   4        219.44        228.64        13.19 o                         
 -10   3   4       3419.91       3409.86        78.43 o                         
  -9   3   4       1357.36       1451.37        38.58 o                         
  -8   3   4        257.83        251.94        13.14 o                         
  -7   3   4      10973.50      10493.45       186.69 o                         
  -6   3   4       3787.35       3701.34        70.30 o                         
  -5   3   4       2624.83       2795.95        50.97 o                         
  -4   3   4      14021.68      14454.93       203.83 o                         
  -3   3   4       5207.68       5123.30        74.86 o                         
  -2   3   4       3582.14       3979.42        66.30 o                         
  -1   3   4      11620.35      11807.58       166.47 o                         
   0   3   4       3017.29       3124.87        46.86 o                         
   1   3   4       6938.30       7080.71       102.58 o                         
   2   3   4       8645.27       8160.69       157.57 o                         
   3   3   4        710.64        703.97        16.52 o                         
   4   3   4       3141.82       2880.48        45.37 o                         
   5   3   4       7933.03       7617.16       107.19 o                         
   6   3   4        586.77        627.59        17.32 o                         
   7   3   4       2261.41       2230.44        54.55 o                         
   8   3   4       2904.20       2979.27        52.11 o                         
   9   3   4         28.73         68.86         7.36 o                         
  10   3   4       1058.92       1044.90        28.42 o                         
  11   3   4        698.73        696.17        21.39 o                         
  12   3   4          0.08          7.82         6.66 o                         
  13   3   4        436.62        518.11        24.15 o                         
 -15   4   4        715.04        742.85        31.85 o                         
 -14   4   4        563.44        535.76        23.45 o                         
 -13   4   4       1515.60       1478.63        37.27 o                         
 -12   4   4       6182.08       6134.37       122.78 o                         
 -11   4   4       9116.81       9321.42       189.94 o                         
 -10   4   4       6197.09       6434.43       151.09 o                         
  -9   4   4       1196.90       1247.13        34.91 o                         
  -8   4   4        857.53        906.81        24.74 o                         
  -7   4   4       6067.37       6134.91       113.12 o                         
  -6   4   4      19193.79      18339.00       294.81 o                         
  -5   4   4      21645.32      21015.20       394.16 o                         
  -4   4   4       7728.92       7932.47       121.73 o                         
  -3   4   4       2579.51       2690.25        66.47 o                         
  -2   4   4       2106.13       2181.39        40.73 o                         
  -1   4   4      12479.32      12836.02       180.37 o                         
   0   4   4      30439.74      30049.92       396.80 o                         
   1   4   4      27654.71      26471.15       351.49 o                         
   2   4   4       8716.57       8567.64       131.40 o                         
   3   4   4       1601.59       1679.00        30.48 o                         
   4   4   4       2132.80       2189.24        39.21 o                         
   5   4   4       7758.43       7556.39       119.52 o                         
   6   4   4      13508.41      13229.86       210.13 o                         
   7   4   4       7952.80       7855.46       172.57 o                         
   8   4   4       2071.14       2126.81        42.20 o                         
   9   4   4        493.19        517.29        16.40 o                         
  10   4   4        950.15        947.41        24.28 o                         
  11   4   4       2597.79       2656.83        51.25 o                         
  12   4   4       3123.40       3184.62        81.06 o                         
  13   4   4       1800.54       1806.78        46.09 o                         
 -15   5   4          3.61         17.65        10.02 o                         
 -14   5   4          4.74          5.37         8.04 o                         
 -13   5   4          3.63         10.57         6.33 o                         
 -12   5   4         38.77         62.12        11.21 o                         
 -11   5   4          3.43         20.70         7.98 o                         
 -10   5   4         23.54         41.23        11.12 o                         
  -9   5   4         16.38         32.59         7.16 o                         
  -8   5   4         96.34        123.74        10.38 o                         
  -7   5   4        187.76        192.15         9.84 o                         
  -6   5   4         64.15         77.46         7.28 o                         
  -5   5   4         92.66        121.16         7.31 o                         
  -4   5   4         31.50         42.40         3.56 o                         
  -3   5   4          5.69         35.07         3.84 o                         
  -2   5   4        137.76        155.92         6.91 o                         
  -1   5   4          0.78         34.66         3.61 o                         
   0   5   4        348.85        339.00         6.39 o                         
   1   5   4          9.77         45.92         7.20 o                         
   2   5   4          6.51         57.02         9.24 o                         
   3   5   4         45.54         78.11         7.79 o                         
   4   5   4        253.98        231.90         8.45 o                         
   5   5   4        244.38        275.69        10.24 o                         
   6   5   4         93.65         98.13         7.14 o                         
   7   5   4          2.57         34.62         6.64 o                         
   8   5   4         24.67         49.22         6.66 o                         
   9   5   4         28.81         28.60         5.53 o                         
  10   5   4          1.37         13.78         5.72 o                         
  11   5   4          1.77         17.66         7.48 o                         
  12   5   4         26.34         12.55         7.97 o                         
 -14   6   4       1467.74       1437.83        36.49 o                         
 -13   6   4       1611.17       1563.89        41.66 o                         
 -12   6   4       2654.62       2721.97        58.03 o                         
 -11   6   4       2709.63       2720.91        62.37 o                         
 -10   6   4       5183.81       5277.50       114.67 o                         
  -9   6   4       4743.59       4674.06       101.41 o                         
  -8   6   4       4552.06       4498.86        87.89 o                         
  -7   6   4       5477.21       5257.01        92.13 o                         
  -6   6   4       3898.59       4003.44        71.18 o                         
  -5   6   4       7988.46       8174.30       126.90 o                         
  -4   6   4       9300.68       9187.32       125.42 o                         
  -3   6   4       7547.00       7213.11       167.56 o                         
  -2   6   4       6926.29       7018.67       119.03 o                         
  -1   6   4       9906.67      10146.90       131.64 o                         
   0   6   4      10406.41      10327.61       128.90 o                         
   1   6   4       9122.04       9037.43       113.06 o                         
   2   6   4       7494.77       7469.66       116.87 o                         
   3   6   4       4933.68       4808.34        78.38 o                         
   4   6   4       8157.80       7955.16       117.68 o                         
   5   6   4       6570.94       6572.10        99.72 o                         
   6   6   4       3240.12       3237.71        53.93 o                         
   7   6   4       2965.32       2806.19        49.81 o                         
   8   6   4       2142.41       2080.86        39.69 o                         
   9   6   4       2544.67       2483.75        47.26 o                         
  10   6   4       2098.29       2072.25        45.28 o                         
  11   6   4       1644.19       1647.77        42.50 o                         
  12   6   4       1441.10       1438.32        39.91 o                         
 -14   7   4         61.66         54.28        10.46 o                         
 -13   7   4         39.58         38.53         8.68 o                         
 -12   7   4        174.05        185.12        14.66 o                         
 -11   7   4        167.30        172.23        19.10 o                         
 -10   7   4         23.74         43.02         8.29 o                         
  -9   7   4         14.41          9.28         7.64 o                         
  -8   7   4         12.59          5.47         5.33 o                         
  -7   7   4         94.53        118.62         9.15 o                         
  -6   7   4        222.94        224.23         8.96 o                         
  -5   7   4         18.05         37.00         5.78 o                         
  -4   7   4        253.82        239.99         9.23 o                         
  -3   7   4          2.98         38.75         7.76 o                         
  -2   7   4         14.78         55.14         7.15 o                         
  -1   7   4          5.89         19.34         3.84 o                         
   0   7   4        114.70        142.94         7.30 o                         
   1   7   4        120.22        166.90         7.35 o                         
   2   7   4         31.96         51.91         8.33 o                         
   3   7   4          0.07         18.46         6.46 o                         
   4   7   4        325.07        358.74        13.05 o                         
   5   7   4        194.51        219.71        11.49 o                         
   6   7   4        154.45        170.74        13.55 o                         
   7   7   4        175.29        176.55        10.66 o                         
   8   7   4          0.50         27.73        11.09 o                         
   9   7   4        149.05        139.72        11.33 o                         
  10   7   4        153.95        149.49        13.61 o                         
  11   7   4         24.67         12.52         8.38 o                         
 -13   8   4       3112.07       3069.12        75.98 o                         
 -12   8   4        690.85        669.51        26.00 o                         
 -11   8   4        263.26        260.79        16.63 o                         
 -10   8   4       1208.25       1170.47        34.68 o                         
  -9   8   4       7083.35       6740.87       129.83 o                         
  -8   8   4      12904.75      12484.89       226.04 o                         
  -7   8   4       6624.04       6595.73       106.38 o                         
  -6   8   4        747.55        800.79        19.13 o                         
  -5   8   4        776.63        788.71        19.69 o                         
  -4   8   4       4054.24       4150.29        73.95 o                         
  -3   8   4      16678.05      16496.37       266.74 o                         
  -2   8   4      20653.91      20211.24       286.34 o                         
  -1   8   4       5916.35       6096.35        91.27 o                         
   0   8   4        526.94        593.78        13.70 o                         
   1   8   4        238.57        287.03        11.38 o                         
   2   8   4       8912.64       8853.39       131.46 o                         
   3   8   4      16099.33      15792.61       275.06 o                         
   4   8   4       8444.53       8256.31       142.30 o                         
   5   8   4       2476.51       2415.17        48.09 o                         
   6   8   4        273.15        258.89        14.07 o                         
   7   8   4       1268.05       1261.42        33.17 o                         
   8   8   4       3984.43       3820.68        86.22 o                         
   9   8   4       5437.58       5450.14       103.91 o                         
  10   8   4       2406.91       2372.81        57.30 o                         
  11   8   4        761.11        701.51        29.00 o                         
 -13   9   4        659.54        663.84        28.53 o                         
 -12   9   4        981.04        929.92        33.50 o                         
 -11   9   4         23.67         35.29         9.02 o                         
 -10   9   4       1561.27       1546.02        42.12 o                         
  -9   9   4       1445.76       1490.15        39.77 o                         
  -8   9   4         17.59         29.75         7.62 o                         
  -7   9   4       3013.61       2917.17        62.31 o                         
  -6   9   4       2127.18       2065.60        43.85 o                         
  -5   9   4        552.57        578.66        28.14 o                         
  -4   9   4       5794.54       5762.34       100.29 o                         
  -3   9   4        899.71       1052.90        24.88 o                         
  -2   9   4       1263.28       1215.41        23.30 o                         
  -1   9   4       6145.33       6180.34        99.67 o                         
   0   9   4        755.74        802.12        17.59 o                         
   1   9   4       2257.72       2254.93        38.39 o                         
   2   9   4       2893.82       2855.03        52.72 o                         
   3   9   4        612.10        620.62        18.25 o                         
   4   9   4       1670.90       1616.08        40.92 o                         
   5   9   4       2259.79       2212.34        52.77 o                         
   6   9   4         62.08         75.66        11.68 o                         
   7   9   4       1492.68       1528.91        38.47 o                         
   8   9   4       1183.11       1190.09        33.52 o                         
   9   9   4         26.86         19.42         8.10 o                         
  10   9   4        807.34        771.06        28.30 o                         
 -12  10   4       2130.24       2001.83        55.60 o                         
 -11  10   4       4809.75       4709.65       103.00 o                         
 -10  10   4       4430.39       4141.15       100.82 o                         
  -9  10   4        477.49        491.65        24.36 o                         
  -8  10   4        394.93        414.74        21.50 o                         
  -7  10   4       3032.63       3051.02        73.08 o                         
  -6  10   4       8362.06       8316.39       146.77 o                         
  -5  10   4      10621.07      10673.64       180.39 o                         
  -4  10   4       4668.74       4635.83        83.88 o                         
  -3  10   4        938.90        947.18        23.10 o                         
  -2  10   4        786.93        817.52        20.58 o                         
  -1  10   4       6100.12       6167.57        94.68 o                         
   0  10   4      10039.85      10347.23       154.69 o                         
   1  10   4       9023.72       9344.20       134.12 o                         
   2  10   4       2061.19       2174.54        40.87 o                         
   3  10   4        109.74        126.14        11.18 o                         
   4  10   4       1543.93       1490.02        37.07 o                         
   5  10   4       6481.12       6397.95       126.41 o                         
   6  10   4       7063.93       7174.21       141.24 o                         
   7  10   4       2707.22       2743.80        66.06 o                         
   8  10   4        640.53        688.37        36.72 o                         
   9  10   4        254.70        239.89        19.34 o                         
  10  10   4       1126.93       1014.84        44.61 o                         
 -11  11   4         61.77         27.81        11.84 o                         
 -10  11   4       1345.00       1302.32        42.59 o                         
  -9  11   4        794.92        765.80        36.67 o                         
  -8  11   4          4.28         24.13         8.86 o                         
  -7  11   4       2800.31       2784.13        70.25 o                         
  -6  11   4       1288.36       1369.46        36.52 o                         
  -5  11   4        373.46        364.78        20.02 o                         
  -4  11   4       4019.51       3932.69        77.98 o                         
  -3  11   4       1090.62       1024.83        25.96 o                         
  -2  11   4       1762.77       1735.40        33.32 o                         
  -1  11   4       4188.19       4250.05        73.66 o                         
   0  11   4        601.27        591.89        16.36 o                         
   1  11   4       2202.00       2240.62        40.14 o                         
   2  11   4       2613.94       2640.67        48.56 o                         
   3  11   4        116.98        135.31        10.45 o                         
   4  11   4       1180.08       1196.70        33.56 o                         
   5  11   4       1822.30       1841.87        45.05 o                         
   6  11   4          4.96         38.48        11.26 o                         
   7  11   4       1277.89       1243.08        39.66 o                         
   8  11   4       1017.73        989.25        45.31 o                         
   9  11   4         16.49         29.00        11.03 o                         
 -10  12   4        517.30        431.81        24.06 o                         
  -9  12   4       6620.31       6432.50       131.28 o                         
  -8  12   4       9793.35       9923.98       205.54 o                         
  -7  12   4       3022.60       2962.52        73.52 o                         
  -6  12   4         77.52         96.62        10.49 o                         
  -5  12   4         90.58        123.74        11.37 o                         
  -4  12   4       3470.35       3426.65        80.40 o                         
  -3  12   4      10879.33      10986.21       273.54 o                         
  -2  12   4      12962.65      12701.02       251.80 o                         
  -1  12   4       3136.31       3086.62        60.66 o                         
   0  12   4        134.82        158.85        11.35 o                         
   1  12   4         82.20        115.55        11.55 o                         
   2  12   4       3676.23       3603.08        63.42 o                         
   3  12   4      11566.16      11405.71       184.53 o                         
   4  12   4       7759.38       7827.16       132.36 o                         
   5  12   4       1111.31       1108.90        37.77 o                         
   6  12   4        114.26        129.63        12.69 o                         
   7  12   4        187.02        213.93        19.54 o                         
   8  12   4       2651.73       2569.81        62.35 o                         
  -9  13   4        283.68        252.29        23.11 o                         
  -8  13   4        146.97        158.44        18.47 o                         
  -7  13   4        908.34        929.35        37.40 o                         
  -6  13   4        378.70        382.75        24.24 o                         
  -5  13   4        100.29        109.63        11.11 o                         
  -4  13   4       1961.08       2033.56        46.38 o                         
  -3  13   4        457.38        473.18        23.41 o                         
  -2  13   4        697.08        740.64        23.68 o                         
  -1  13   4       1245.10       1374.25        48.88 o                         
   0  13   4         41.04         73.75         7.67 o                         
   1  13   4        647.33        647.50        24.45 o                         
   2  13   4       1011.83       1048.26        29.49 o                         
   3  13   4         35.38         43.62         9.78 o                         
   4  13   4       1010.08        969.90        29.04 o                         
   5  13   4        589.47        587.89        22.34 o                         
   6  13   4          9.19         25.10         8.31 o                         
  -7  14   4       1297.98       1216.88        41.35 o                         
  -6  14   4       4178.44       4156.12        93.61 o                         
  -5  14   4       3683.05       3709.04       103.03 o                         
  -4  14   4       1409.93       1407.66        41.77 o                         
  -3  14   4        502.07        431.65        22.46 o                         
  -2  14   4        605.32        613.42        32.95 o                         
  -1  14   4       2559.38       2618.95        85.07 o                         
   0  14   4       4928.41       5196.21       182.11 o                         
   1  14   4       4258.33       4438.92       146.34 o                         
   2  14   4       1211.63       1165.60        45.77 o                         
   3  14   4        435.25        423.19        21.25 o                         
   4  14   4        534.76        523.61        22.52 o                         
  -4  15   4        956.97       1016.56        47.85 o                         
  -3  15   4        203.90        224.73        19.98 o                         
  -2  15   4        274.58        309.65        21.98 o                         
  -1  15   4        948.47       1006.90        46.31 o                         
   0  15   4        206.76        210.82        20.77 o                         
   1  15   4        310.96        369.75        26.97 o                         
   2  15   4        897.54       1109.01        76.53 o                         
 -15   1   5       1123.06       1103.48        36.13 o                         
 -14   1   5       1091.48       1133.86        35.01 o                         
 -13   1   5       2787.83       2714.74        61.72 o                         
 -12   1   5       6313.56       6167.78       119.49 o                         
 -11   1   5       6816.93       6724.75       127.40 o                         
 -10   1   5       4000.24       4099.88        81.19 o                         
  -9   1   5       2005.41       2080.97        49.54 o                         
  -8   1   5       5273.89       5264.56        92.16 o                         
  -7   1   5      11760.82      11861.32       209.30 o                         
  -6   1   5      16506.74      16622.20       315.56 o                         
  -5   1   5      17306.07      17571.36       331.96 o                         
  -4   1   5       4868.60       5095.11        91.70 o                         
  -3   1   5       2801.94       3217.12        63.26 o                         
  -2   1   5       7087.45       7945.50       121.47 o                         
  -1   1   5      18425.26      19425.64       309.62 o                         
   0   1   5      27289.01      27032.75       472.39 o                         
   1   1   5      20051.53      20388.25       304.27 o                         
   2   1   5       5632.50       5733.88        85.16 o                         
   3   1   5       1055.21       1011.59        18.47 o                         
   4   1   5       8436.14       8060.81       128.78 o                         
   5   1   5      12201.37      11993.89       157.54 o                         
   6   1   5      11333.09      11062.72       147.21 o                         
   7   1   5       5828.30       5834.03        86.79 o                         
   8   1   5        947.79        944.35        22.57 o                         
   9   1   5        792.96        786.99        19.85 o                         
  10   1   5       1636.21       1624.98        44.84 o                         
  11   1   5       3406.90       3621.28        72.62 o                         
  12   1   5       2435.80       2632.23        62.52 o                         
 -15   2   5        382.43        405.85        22.59 o                         
 -14   2   5         83.18        104.18        16.83 o                         
 -13   2   5        122.10        113.20        10.55 o                         
 -12   2   5        749.45        761.12        22.99 o                         
 -11   2   5        134.69        176.38        18.06 o                         
 -10   2   5        650.83        655.18        21.42 o                         
  -9   2   5       1915.14       1797.01        37.97 o                         
  -8   2   5        175.92        194.21         9.29 o                         
  -7   2   5       4056.58       4040.78        66.62 o                         
  -6   2   5       3925.19       3819.04        68.71 o                         
  -5   2   5         61.01        124.10         7.68 o                         
  -4   2   5       2955.08       3279.08        49.75 o                         
  -3   2   5       3259.52       3589.96        74.40 o                         
  -2   2   5        229.12        283.08         8.27 o                         
  -1   2   5       2852.27       2746.03        61.90 o                         
   0   2   5        564.79        531.69        13.00 o                         
   1   2   5        940.77       1073.41        25.24 o                         
   2   2   5       1644.48       1639.51        30.02 o                         
   3   2   5       1190.21       1289.34        24.52 o                         
   4   2   5        142.37        125.82         4.70 o                         
   5   2   5       2753.69       2651.90        42.05 o                         
   6   2   5         91.92        127.69         8.01 o                         
   7   2   5         95.86        114.75         7.46 o                         
   8   2   5        512.40        479.91        14.68 o                         
   9   2   5         20.34         35.45         5.62 o                         
  10   2   5        261.65        273.60        13.68 o                         
  11   2   5        103.77        113.78         9.60 o                         
  12   2   5          0.67          2.08         9.65 o                         
 -15   3   5       1707.64       1694.36        46.54 o                         
 -14   3   5       6663.41       6644.41       146.01 o                         
 -13   3   5       6188.89       6266.12       112.64 o                         
 -12   3   5       1678.30       1732.56        37.54 o                         
 -11   3   5        129.44        191.32        16.46 o                         
 -10   3   5       1163.99       1199.09        33.12 o                         
  -9   3   5      10205.63      10093.28       169.01 o                         
  -8   3   5      22181.24      22225.06       357.53 o                         
  -7   3   5      10734.65      11085.23       181.52 o                         
  -6   3   5       4384.55       4564.32        68.97 o                         
  -5   3   5        827.68        963.82        19.09 o                         
  -4   3   5       3288.23       3866.53        62.31 o                         
  -3   3   5      28586.48      29388.63       435.60 o                         
  -2   3   5      38784.98      37330.98      1793.30 o                         
  -1   3   5      19899.19      20480.08       287.04 o                         
   0   3   5       1019.38       1222.74        18.76 o                         
   1   3   5        507.47        616.43        14.87 o                         
   2   3   5       9311.16       9523.91       139.91 o                         
   3   3   5      22894.79      21897.18       332.62 o                         
   4   3   5      16058.14      15377.48       220.33 o                         
   5   3   5       4605.04       4504.29        66.86 o                         
   6   3   5        714.72        719.32        16.15 o                         
   7   3   5       1126.93       1106.94        23.64 o                         
   8   3   5       5193.29       5023.70        81.52 o                         
   9   3   5       5379.76       5243.08        90.49 o                         
  10   3   5       3868.68       3948.10        68.09 o                         
  11   3   5       1133.09       1115.59        34.00 o                         
  12   3   5        267.98        225.48        17.40 o                         
 -15   4   5        214.19        212.08        17.05 o                         
 -14   4   5          5.41         10.21         7.69 o                         
 -13   4   5       1454.68       1456.74        34.80 o                         
 -12   4   5        975.68       1005.88        28.65 o                         
 -11   4   5         75.37        103.49        11.51 o                         
 -10   4   5       3502.10       3405.27        72.32 o                         
  -9   4   5       1806.46       1902.43        43.74 o                         
  -8   4   5        448.98        445.88        15.66 o                         
  -7   4   5       6742.30       6653.69       112.41 o                         
  -6   4   5       4899.38       4805.73        72.66 o                         
  -5   4   5       6869.87       6958.18       116.13 o                         
  -4   4   5      12167.24      12203.07       184.22 o                         
  -3   4   5       1209.77       1310.44        21.96 o                         
  -2   4   5       7288.93       7214.61       126.04 o                         
  -1   4   5      13652.61      12563.94       195.46 o                         
   0   4   5        273.74        208.49         9.79 o                         
   1   4   5       4172.73       4073.47        62.28 o                         
   2   4   5       9970.26       9394.81       144.79 o                         
   3   4   5        132.34        170.50         7.91 o                         
   4   4   5       5597.94       5319.40        92.83 o                         
   5   4   5       5328.14       5065.65        83.66 o                         
   6   4   5         28.52         62.39         7.21 o                         
   7   4   5       3770.99       3839.25        67.96 o                         
   8   4   5       2667.07       2648.66        50.91 o                         
   9   4   5         44.17         55.76         7.88 o                         
  10   4   5       2442.50       2395.40        54.62 o                         
  11   4   5        623.22        617.82        22.17 o                         
  12   4   5         96.99         98.27        11.33 o                         
 -15   5   5        777.68        775.43        31.25 o                         
 -14   5   5         47.77         47.26         9.00 o                         
 -13   5   5        512.86        493.99        19.25 o                         
 -12   5   5       5822.77       5788.11       114.71 o                         
 -11   5   5      13536.17      13552.86       269.18 o                         
 -10   5   5       6038.52       6098.77       128.91 o                         
  -9   5   5        407.57        433.85        17.19 o                         
  -8   5   5        190.37        193.21        11.31 o                         
  -7   5   5       4845.27       4726.35        82.61 o                         
  -6   5   5      20222.95      20029.23       321.66 o                         
  -5   5   5      32632.72      31364.49       466.11 o                         
  -4   5   5      15070.06      14759.17       221.94 o                         
  -3   5   5        106.75        161.32         9.10 o                         
  -2   5   5        162.34        221.41         7.33 o                         
  -1   5   5       7956.60       7993.87       151.50 o                         
   0   5   5      40142.12      38699.87       487.98 o                         
   1   5   5      29764.55      28465.29       361.30 o                         
   2   5   5       3168.12       3095.01        49.63 o                         
   3   5   5        312.35        302.53        10.40 o                         
   4   5   5        460.02        451.58        12.85 o                         
   5   5   5       8566.88       8141.12       129.28 o                         
   6   5   5      15250.73      14900.74       229.48 o                         
   7   5   5       9074.48       9053.08       158.15 o                         
   8   5   5        805.17        852.20        23.20 o                         
   9   5   5         84.98         79.09         8.00 o                         
  10   5   5        632.04        619.19        20.17 o                         
  11   5   5       3477.22       3490.03        74.51 o                         
  12   5   5       4378.13       4695.57       108.47 o                         
 -14   6   5        100.05        106.22        10.97 o                         
 -13   6   5       1114.21       1041.06        35.32 o                         
 -12   6   5       2227.15       2318.75        70.01 o                         
 -11   6   5        245.11        279.14        19.04 o                         
 -10   6   5       2316.44       2210.79        56.62 o                         
  -9   6   5       4971.74       4864.51       102.00 o                         
  -8   6   5        103.24        105.02        11.37 o                         
  -7   6   5       5879.79       5682.46        91.99 o                         
  -6   6   5       5325.41       5431.26        94.17 o                         
  -5   6   5        447.60        442.14        15.04 o                         
  -4   6   5       6688.73       6536.35       102.68 o                         
  -3   6   5       5893.02       5801.36        91.48 o                         
  -2   6   5        736.53        740.59        15.13 o                         
  -1   6   5       8971.78       8830.98       121.90 o                         
   0   6   5       3507.59       3321.66        46.47 o                         
   1   6   5        674.04        738.57        14.20 o                         
   2   6   5       5501.97       5344.44        77.41 o                         
   3   6   5       2040.95       2064.23        37.79 o                         
   4   6   5        694.89        687.33        17.08 o                         
   5   6   5       5300.36       5217.38        81.37 o                         
   6   6   5        135.81        194.99         9.40 o                         
   7   6   5       1027.49        961.97        22.71 o                         
   8   6   5       1506.73       1464.35        31.22 o                         
   9   6   5         72.07         61.28         8.20 o                         
  10   6   5        452.32        452.63        20.22 o                         
  11   6   5        366.30        397.44        20.13 o                         
 -14   7   5       5163.69       5070.67        93.50 o                         
 -13   7   5       3482.47       3462.44        65.84 o                         
 -12   7   5        377.48        411.47        20.19 o                         
 -11   7   5         59.45         70.07        10.16 o                         
 -10   7   5       1912.20       1880.78        46.81 o                         
  -9   7   5      11128.31      10802.39       198.11 o                         
  -8   7   5      15387.01      14700.57       242.31 o                         
  -7   7   5       6116.75       6002.48       104.56 o                         
  -6   7   5        343.99        366.16        12.59 o                         
  -5   7   5        109.21        157.47        13.35 o                         
  -4   7   5       6748.91       6328.80        99.65 o                         
  -3   7   5      26991.13      25685.18       410.23 o                         
  -2   7   5      25663.46      24750.62       370.18 o                         
  -1   7   5       5217.88       5332.06        80.10 o                         
   0   7   5        197.69        213.51        13.44 o                         
   1   7   5        353.18        453.24        11.91 o                         
   2   7   5       8934.38       8659.13       136.98 o                         
   3   7   5      22964.41      21918.78       331.98 o                         
   4   7   5      10046.72       9900.28       166.93 o                         
   5   7   5       1727.55       1788.33        40.14 o                         
   6   7   5         82.11        101.56         8.34 o                         
   7   7   5        331.44        350.57        14.65 o                         
   8   7   5       5200.96       5075.21        89.56 o                         
   9   7   5       7104.11       7037.34       130.98 o                         
  10   7   5       3724.10       3706.23        72.04 o                         
  11   7   5        161.62        154.14        14.44 o                         
 -13   8   5        929.19        910.78        29.90 o                         
 -12   8   5        419.27        412.65        21.09 o                         
 -11   8   5        249.90        261.43        17.55 o                         
 -10   8   5       2327.98       2236.63        53.74 o                         
  -9   8   5        617.61        591.70        22.14 o                         
  -8   8   5        937.68        881.91        26.04 o                         
  -7   8   5       3962.59       3855.38        66.25 o                         
  -6   8   5       1142.96       1139.46        26.49 o                         
  -5   8   5       1566.61       1560.80        33.78 o                         
  -4   8   5       4649.44       4769.42        78.16 o                         
  -3   8   5        648.86        701.82        17.86 o                         
  -2   8   5       2373.90       2270.80        41.25 o                         
  -1   8   5       3858.75       3960.67        61.88 o                         
   0   8   5        504.88        533.38        15.26 o                         
   1   8   5       2785.32       2797.77        42.74 o                         
   2   8   5       5829.39       5676.54        88.25 o                         
   3   8   5        123.78        137.97         9.84 o                         
   4   8   5       2784.41       2729.23        60.59 o                         
   5   8   5       3478.30       3431.19        67.65 o                         
   6   8   5          0.41         25.71         9.02 o                         
   7   8   5       1464.56       1435.57        40.28 o                         
   8   8   5       1140.12       1127.36        29.88 o                         
   9   8   5         47.80         46.79        11.17 o                         
  10   8   5        807.10        761.50        28.35 o                         
 -13   9   5        603.56        556.42        22.28 o                         
 -12   9   5       2726.10       2523.99        58.91 o                         
 -11   9   5       5937.81       5771.92       122.86 o                         
 -10   9   5       4557.42       4423.32        92.60 o                         
  -9   9   5       2083.15       2014.28        48.78 o                         
  -8   9   5        256.15        260.34        13.68 o                         
  -7   9   5       1773.23       1775.73        35.35 o                         
  -6   9   5       7738.03       7974.23       136.55 o                         
  -5   9   5      11114.11      11240.42       188.11 o                         
  -4   9   5       7644.59       7578.78       130.68 o                         
  -3   9   5       1310.09       1356.93        27.83 o                         
  -2   9   5        412.65        484.86        13.79 o                         
  -1   9   5       3162.11       3337.93        54.09 o                         
   0   9   5      11256.33      11705.83       172.11 o                         
   1   9   5       9345.55       9688.15       147.38 o                         
   2   9   5       5599.16       5685.87        89.87 o                         
   3   9   5       2280.36       2263.46        44.20 o                         
   4   9   5        699.42        650.60        19.19 o                         
   5   9   5       2514.88       2508.28        55.06 o                         
   6   9   5       5057.53       5075.60       104.76 o                         
   7   9   5       4596.96       4781.09       113.10 o                         
   8   9   5       2191.61       2198.13        63.11 o                         
   9   9   5        423.85        341.23        23.27 o                         
  10   9   5        287.70        276.30        23.80 o                         
 -12  10   5         73.97         51.01        12.05 o                         
 -11  10   5         11.31         21.92         9.94 o                         
 -10  10   5        424.53        413.83        30.87 o                         
  -9  10   5        199.85        209.91        17.68 o                         
  -8  10   5        243.08        281.30        18.66 o                         
  -7  10   5        290.17        303.39        13.80 o                         
  -6  10   5        220.86        241.60        13.51 o                         
  -5  10   5         75.17         73.91         8.57 o                         
  -4  10   5        569.28        571.96        17.13 o                         
  -3  10   5        226.03        231.52        11.61 o                         
  -2  10   5         53.00         75.89         5.10 o                         
  -1  10   5        579.47        591.58        16.66 o                         
   0  10   5        297.12        306.90        11.44 o                         
   1  10   5         34.56         53.22         7.14 o                         
   2  10   5       1063.09       1071.19        25.11 o                         
   3  10   5         83.94        119.12        15.02 o                         
   4  10   5        118.34        125.38        13.85 o                         
   5  10   5        268.38        272.17        16.31 o                         
   6  10   5        130.64        154.19        13.56 o                         
   7  10   5        155.08        140.21        16.18 o                         
   8  10   5        130.42        134.32        16.86 o                         
   9  10   5         11.75          5.13         8.95 o                         
 -11  11   5       1214.89       1117.01        38.50 o                         
 -10  11   5       3826.55       3701.62        93.38 o                         
  -9  11   5       3941.25       3981.00        95.39 o                         
  -8  11   5       2623.01       2598.80        66.85 o                         
  -7  11   5       1750.97       1693.04        44.09 o                         
  -6  11   5        804.48        848.01        27.86 o                         
  -5  11   5       2296.29       2196.21        46.27 o                         
  -4  11   5       5969.33       5902.95       150.32 o                         
  -3  11   5       6057.31       6047.23       114.58 o                         
  -2  11   5       3392.58       3475.72        74.75 o                         
  -1  11   5       1567.39       1595.11        46.21 o                         
   0  11   5       1455.76       1509.29        36.11 o                         
   1  11   5       2995.42       3069.04        57.66 o                         
   2  11   5       4601.00       4681.36        78.19 o                         
   3  11   5       4912.44       5038.83        89.36 o                         
   4  11   5       3328.13       3442.23        71.56 o                         
   5  11   5       1271.09       1303.12        36.63 o                         
   6  11   5       1055.99       1024.20        38.16 o                         
   7  11   5       1097.34       1106.75        35.08 o                         
   8  11   5       1507.52       1461.98        43.01 o                         
 -10  12   5          8.22         28.61        11.56 o                         
  -9  12   5          8.57         19.10        10.75 o                         
  -8  12   5         12.82         14.73         9.46 o                         
  -7  12   5         38.41         69.57        14.71 o                         
  -6  12   5        217.75        228.30        16.14 o                         
  -5  12   5         42.59         45.54         9.95 o                         
  -4  12   5         22.64         39.63         7.19 o                         
  -3  12   5          1.31          4.83         4.96 o                         
  -2  12   5          5.97         32.89         9.74 o                         
  -1  12   5         35.99         61.77         9.29 o                         
   0  12   5         29.83         46.43         7.38 o                         
   1  12   5         55.46         51.50         6.83 o                         
   2  12   5         93.74        118.62         9.82 o                         
   3  12   5          0.67         19.53         9.13 o                         
   4  12   5        152.77        155.05        12.70 o                         
   5  12   5         30.97         30.27         7.78 o                         
   6  12   5         24.36         24.85         8.76 o                         
   7  12   5         58.62         58.82        11.12 o                         
  -8  13   5       3087.88       2947.72        75.83 o                         
  -7  13   5       1867.57       1786.45        48.04 o                         
  -6  13   5       1107.77       1082.87        33.70 o                         
  -5  13   5        914.12        897.29        50.82 o                         
  -4  13   5       2192.20       2139.09        66.13 o                         
  -3  13   5       5600.52       5588.99       132.86 o                         
  -2  13   5       3764.23       3857.73       116.14 o                         
  -1  13   5       1685.94       1669.69        72.14 o                         
   0  13   5        545.11        586.32        25.49 o                         
   1  13   5       1118.59       1113.22        44.82 o                         
   2  13   5       3787.41       3634.42        91.44 o                         
   3  13   5       4067.17       4034.36       102.97 o                         
   4  13   5       1910.47       1879.57        46.14 o                         
   5  13   5        565.25        533.59        21.95 o                         
  -6  14   5        479.94        453.28        26.33 o                         
  -5  14   5          0.27          3.89         8.53 o                         
  -4  14   5        308.12        304.27        23.35 o                         
  -3  14   5        532.33        564.10        29.00 o                         
  -2  14   5          1.62         15.61         9.59 o                         
  -1  14   5        546.57        573.33        30.61 o                         
   0  14   5        312.67        329.73        27.56 o                         
   1  14   5         12.19         -3.35         8.73 o                         
   2  14   5        379.98        386.92        42.49 o                         
   3  14   5        177.51        160.28        18.81 o                         
  -3  15   5        406.52        476.48        80.80 o                         
  -2  15   5        165.31        164.81        18.77 o                         
  -1  15   5       1401.82       1371.21        55.02 o                         
   0  15   5       4208.45       5097.38       296.69 o                         
 -15   0   6       1401.20       1443.52        58.98 o                         
 -14   0   6        239.13        245.40        27.39 o                         
 -13   0   6        985.77        992.49        44.08 o                         
 -12   0   6       5006.87       4911.67       140.26 o                         
 -11   0   6      12403.45      12067.90       308.21 o                         
 -10   0   6       9965.12       9886.88       254.16 o                         
  -9   0   6        777.37        866.28        34.44 o                         
  -8   0   6        213.03        231.22        15.05 o                         
  -7   0   6       3804.77       3839.24       103.85 o                         
  -6   0   6      19293.96      19671.11       481.41 o                         
  -5   0   6      34597.11      34850.55       730.69 o                         
  -4   0   6      16181.22      16861.29       359.21 o                         
  -3   0   6        155.26        230.07        13.18 o                         
  -2   0   6       2268.89       3109.92       140.25 o                         
  -1   0   6      15826.02      17177.46       324.52 o                         
   0   0   6      33220.84      31837.39       952.66 o                         
   1   0   6      28134.03      28155.84       686.15 o                         
   2   0   6       4908.82       5210.16       105.85 o                         
   3   0   6        623.51        735.37        21.82 o                         
   4   0   6        444.24        486.63        17.52 o                         
   5   0   6       8880.55       8658.75       195.55 o                         
   6   0   6      14527.53      13909.73       320.42 o                         
   7   0   6       6990.78       6691.69       127.01 o                         
   8   0   6        650.29        627.11        20.97 o                         
   9   0   6         64.54         72.41        12.24 o                         
  10   0   6       1372.91       1332.81        46.98 o                         
  11   0   6       3872.81       3957.43       269.56 o                         
  12   0   6       3921.81       4027.68       150.05 o                         
 -15   1   6       1201.47       1261.05        42.43 o                         
 -14   1   6         50.33         58.59        10.59 o                         
 -13   1   6       1601.81       1603.79        42.39 o                         
 -12   1   6       3548.88       3557.39        74.83 o                         
 -11   1   6          4.63         16.07         5.82 o                         
 -10   1   6       3352.65       3329.38        76.19 o                         
  -9   1   6       5048.99       4973.11        88.48 o                         
  -8   1   6         35.94         54.64         6.14 o                         
  -7   1   6       9614.81       9443.33       168.54 o                         
  -6   1   6       5854.73       5874.82       106.68 o                         
  -5   1   6       1352.80       1392.46        28.30 o                         
  -4   1   6      13245.33      13119.25       228.45 o                         
  -3   1   6       7840.65       7588.75       124.44 o                         
  -2   1   6        918.58       1043.11        20.49 o                         
  -1   1   6      19613.78      20058.96       300.29 o                         
   0   1   6       4323.96       4378.30       220.56 o                         
   1   1   6       2710.91       2822.00        51.98 o                         
   2   1   6      12251.29      12129.76       175.11 o                         
   3   1   6       1619.09       1604.63        29.06 o                         
   4   1   6       4706.10       4642.10        68.90 o                         
   5   1   6       4964.09       4889.92        76.68 o                         
   6   1   6        325.47        321.27        10.79 o                         
   7   1   6       1881.52       1807.83        33.80 o                         
   8   1   6       2121.05       2029.53        36.42 o                         
   9   1   6        193.79        205.79        13.37 o                         
  10   1   6        781.94        774.06        23.53 o                         
  11   1   6        849.69        878.62        34.38 o                         
  12   1   6         27.73         50.86        13.83 o                         
 -15   2   6       2532.19       2418.70        59.42 o                         
 -14   2   6       9787.94       9934.59       206.05 o                         
 -13   2   6       5923.00       5953.11       109.27 o                         
 -12   2   6        860.09        870.20        27.54 o                         
 -11   2   6        115.03        124.65        12.04 o                         
 -10   2   6        826.63        821.31        25.81 o                         
  -9   2   6      15456.92      15137.44       267.49 o                         
  -8   2   6      26769.15      26447.09       423.76 o                         
  -7   2   6      18065.67      18027.74       290.65 o                         
  -6   2   6        227.32        294.47         9.06 o                         
  -5   2   6        685.61        675.78        20.13 o                         
  -4   2   6       4971.52       5463.62        86.32 o                         
  -3   2   6      37931.25      36809.91      1479.89 o                         
  -2   2   6      51230.93      45432.98      1156.65 o                         
  -1   2   6      14222.08      14233.91       214.95 o                         
   0   2   6        184.41        227.40         6.79 o                         
   1   2   6        429.71        437.30        11.89 o                         
   2   2   6       9215.96       9308.86       145.34 o                         
   3   2   6      23993.01      22560.36       339.73 o                         
   4   2   6      22261.88      20720.94       294.86 o                         
   5   2   6       6147.91       5939.88        90.96 o                         
   6   2   6        131.03        143.81         8.97 o                         
   7   2   6         90.61        122.45         7.87 o                         
   8   2   6       4079.32       3969.21        63.33 o                         
   9   2   6       8879.50       8621.08       125.52 o                         
  10   2   6       4653.73       4748.52        85.12 o                         
  11   2   6        763.71        779.20        27.52 o                         
  12   2   6         62.06         63.37        16.77 o                         
 -15   3   6        199.91        214.12        17.36 o                         
 -14   3   6          6.74         19.95         9.11 o                         
 -13   3   6        110.18        124.42        11.29 o                         
 -12   3   6        745.05        724.04        25.06 o                         
 -11   3   6         46.34         67.07         9.51 o                         
 -10   3   6        957.37        970.48        25.55 o                         
  -9   3   6       1586.29       1559.15        34.05 o                         
  -8   3   6        210.49        234.53        11.68 o                         
  -7   3   6       2546.50       2648.54        46.26 o                         
  -6   3   6        708.16        823.45        18.84 o                         
  -5   3   6         15.15         25.34         3.82 o                         
  -4   3   6       3168.32       3220.43        53.19 o                         
  -3   3   6        416.56        425.28        11.32 o                         
  -2   3   6        875.09        908.34        20.19 o                         
  -1   3   6       3266.48       3159.24        56.05 o                         
   0   3   6        245.34        247.28         8.18 o                         
   1   3   6       1574.50       1443.03        27.47 o                         
   2   3   6       2708.33       2504.10        47.94 o                         
   3   3   6        698.15        737.31        16.75 o                         
   4   3   6       1904.07       1737.30        32.18 o                         
   5   3   6       1056.88        958.01        22.50 o                         
   6   3   6         20.73         41.37         4.28 o                         
   7   3   6        526.39        514.46        14.36 o                         
   8   3   6        332.80        364.90        13.09 o                         
   9   3   6         34.96         37.43         7.13 o                         
  10   3   6        408.57        447.38        20.61 o                         
  11   3   6        247.03        285.33        18.73 o                         
  12   3   6         21.26         -5.60        12.98 o                         
 -15   4   6        982.15       1032.53        34.65 o                         
 -14   4   6        604.41        613.91        26.45 o                         
 -13   4   6       1676.66       1566.33        45.04 o                         
 -12   4   6       4304.30       4290.72        88.72 o                         
 -11   4   6       6113.80       6117.12       117.91 o                         
 -10   4   6       5292.76       5252.33        94.70 o                         
  -9   4   6       2842.25       2826.30        54.55 o                         
  -8   4   6       3273.49       3304.71        60.82 o                         
  -7   4   6       5266.49       5327.93        80.88 o                         
  -6   4   6      12737.89      12874.87       210.25 o                         
  -5   4   6      15175.58      15501.16       251.58 o                         
  -4   4   6       9707.65       9681.90       139.74 o                         
  -3   4   6       2847.30       2952.56        45.69 o                         
  -2   4   6       2308.15       2458.82        36.98 o                         
  -1   4   6       9536.38       9693.41       138.45 o                         
   0   4   6      15178.55      15084.50       202.93 o                         
   1   4   6      12722.08      12630.06       193.11 o                         
   2   4   6       5101.66       5011.13        81.62 o                         
   3   4   6       2515.10       2526.64        56.98 o                         
   4   4   6       3111.77       2956.48        52.77 o                         
   5   4   6       6445.91       6155.89       107.90 o                         
   6   4   6       7467.65       7244.83       126.90 o                         
   7   4   6       4646.34       4706.01        81.97 o                         
   8   4   6       2072.99       2072.94        43.13 o                         
   9   4   6        767.83        752.36        30.71 o                         
  10   4   6       1056.51        997.67        31.82 o                         
  11   4   6       1730.23       1670.12        46.69 o                         
 -15   5   6        221.26        217.89        19.19 o                         
 -14   5   6          3.81          5.74         7.95 o                         
 -13   5   6        436.89        430.07        18.79 o                         
 -12   5   6        338.98        357.98        18.78 o                         
 -11   5   6          1.68         14.59         6.83 o                         
 -10   5   6       1030.74       1081.45        27.70 o                         
  -9   5   6        667.83        656.48        21.35 o                         
  -8   5   6         51.18         75.44         6.39 o                         
  -7   5   6       1735.56       1733.94        35.73 o                         
  -6   5   6       1331.61       1371.61        27.86 o                         
  -5   5   6        438.93        417.25        13.86 o                         
  -4   5   6       1518.68       1474.40        26.07 o                         
  -3   5   6        644.34        620.24        12.81 o                         
  -2   5   6         28.48         58.30         5.22 o                         
  -1   5   6       1475.85       1325.57        29.51 o                         
   0   5   6       1563.07       1499.52        24.88 o                         
   1   5   6         38.81         70.46         6.39 o                         
   2   5   6       1862.08       1789.34        34.16 o                         
   3   5   6        534.34        544.40        17.46 o                         
   4   5   6          0.26         20.20         7.13 o                         
   5   5   6       1050.19       1034.69        26.29 o                         
   6   5   6        856.57        888.87        24.88 o                         
   7   5   6        205.02        209.11        11.84 o                         
   8   5   6        480.90        467.57        17.20 o                         
   9   5   6        155.36        156.01        11.38 o                         
  10   5   6         28.04         33.03         8.06 o                         
  11   5   6        182.65        180.09        19.38 o                         
 -14   6   6       1085.85       1068.49        33.72 o                         
 -13   6   6       1457.19       1515.08        49.05 o                         
 -12   6   6       1722.39       1769.44        45.38 o                         
 -11   6   6       3706.29       3821.30        79.44 o                         
 -10   6   6       5463.67       5487.48       136.52 o                         
  -9   6   6       3676.55       3711.44        69.10 o                         
  -8   6   6       4338.29       4270.67        84.31 o                         
  -7   6   6       3972.05       3940.89        66.85 o                         
  -6   6   6       7180.93       7088.35       112.57 o                         
  -5   6   6       8558.62       8281.99       121.63 o                         
  -4   6   6       6422.12       6283.56        93.42 o                         
  -3   6   6       5901.18       5946.32        97.70 o                         
  -2   6   6       5541.61       5606.60        89.04 o                         
  -1   6   6       5698.64       5659.51        80.45 o                         
   0   6   6       5898.94       6077.49        82.30 o                         
   1   6   6       7914.99       7944.22       111.49 o                         
   2   6   6       5243.53       4942.15        72.73 o                         
   3   6   6       4725.15       4466.81        70.73 o                         
   4   6   6       4169.69       4087.80        66.32 o                         
   5   6   6       3158.10       3175.59        58.62 o                         
   6   6   6       5248.53       5270.11        89.64 o                         
   7   6   6       3163.38       3117.28        58.47 o                         
   8   6   6       1557.95       1538.38        35.22 o                         
   9   6   6       1404.21       1400.80        37.94 o                         
  10   6   6       1359.14       1322.87        40.77 o                         
  11   6   6       1402.57       1346.33        42.15 o                         
 -14   7   6         81.74         81.52        11.20 o                         
 -13   7   6        181.77        179.13        16.28 o                         
 -12   7   6        640.92        618.17        25.83 o                         
 -11   7   6          4.61         30.02         8.51 o                         
 -10   7   6        426.25        396.87        18.56 o                         
  -9   7   6       1102.88       1085.20        28.60 o                         
  -8   7   6        110.65        142.54         9.12 o                         
  -7   7   6       1738.43       1712.49        38.04 o                         
  -6   7   6       1657.32       1671.39        32.96 o                         
  -5   7   6          0.09         16.43         3.56 o                         
  -4   7   6       1102.07       1076.27        24.26 o                         
  -3   7   6       1384.13       1265.36        27.59 o                         
  -2   7   6         14.75         38.83         5.73 o                         
  -1   7   6       2824.08       2757.73        42.55 o                         
   0   7   6        870.14        916.78        17.14 o                         
   1   7   6        414.91        421.81        12.92 o                         
   2   7   6       2266.90       2173.49        36.34 o                         
   3   7   6        598.12        542.76        14.35 o                         
   4   7   6        389.61        434.74        13.00 o                         
   5   7   6        563.26        592.22        16.22 o                         
   6   7   6        141.35        171.11        12.30 o                         
   7   7   6         90.01        101.62        10.15 o                         
   8   7   6        313.72        285.93        17.51 o                         
   9   7   6         23.97         25.05         9.10 o                         
  10   7   6        108.01        119.87        14.13 o                         
 -13   8   6       2792.01       2712.63        73.79 o                         
 -12   8   6       2023.32       1979.87        52.60 o                         
 -11   8   6        876.45        862.67        29.67 o                         
 -10   8   6       1090.23       1064.03        32.28 o                         
  -9   8   6       4523.45       4384.54        82.25 o                         
  -8   8   6       6508.62       6059.97        99.63 o                         
  -7   8   6       5147.46       5014.85        97.60 o                         
  -6   8   6       3250.48       3164.26        56.32 o                         
  -5   8   6       1303.62       1349.37        31.47 o                         
  -4   8   6       3623.95       3610.62        71.97 o                         
  -3   8   6      11747.54      11288.72       175.00 o                         
  -2   8   6       8831.53       8991.01       151.08 o                         
  -1   8   6       4618.02       4744.81        78.43 o                         
   0   8   6       2014.22       2057.26        34.94 o                         
   1   8   6       2372.21       2457.43        43.18 o                         
   2   8   6       6026.92       5947.08        99.39 o                         
   3   8   6       6644.13       6499.38       108.55 o                         
   4   8   6       5610.29       5555.45       101.81 o                         
   5   8   6       1518.32       1579.74        35.65 o                         
   6   8   6        678.93        685.24        22.43 o                         
   7   8   6       1442.27       1447.42        42.92 o                         
   8   8   6       3099.89       3146.56        74.43 o                         
   9   8   6       3071.21       3141.43        76.97 o                         
  10   8   6       1114.19       1143.71        44.18 o                         
 -12   9   6        840.89        796.73        31.50 o                         
 -11   9   6         58.25         56.94        10.23 o                         
 -10   9   6        524.07        490.87        21.39 o                         
  -9   9   6       1045.55       1024.94        27.80 o                         
  -8   9   6          0.94         20.98         5.92 o                         
  -7   9   6       1420.03       1371.71        32.90 o                         
  -6   9   6        773.46        766.71        22.07 o                         
  -5   9   6        260.18        264.37        12.43 o                         
  -4   9   6       1543.39       1551.12        29.75 o                         
  -3   9   6        852.90        759.43        21.43 o                         
  -2   9   6        182.45        224.61        11.22 o                         
  -1   9   6       2332.46       2294.37        43.52 o                         
   0   9   6        275.77        323.90        12.04 o                         
   1   9   6        334.43        344.71        12.30 o                         
   2   9   6       1744.66       1756.37        33.87 o                         
   3   9   6        101.74        123.14        10.32 o                         
   4   9   6       1207.92       1161.26        28.94 o                         
   5   9   6        821.42        831.66        25.99 o                         
   6   9   6          7.34         15.92         7.28 o                         
   7   9   6        713.18        768.94        29.59 o                         
   8   9   6        265.84        272.29        18.86 o                         
   9   9   6          1.24          2.92         8.55 o                         
 -12  10   6       3275.06       3127.76        77.02 o                         
 -11  10   6       7208.01       6921.20       157.57 o                         
 -10  10   6       4725.87       4659.44       108.30 o                         
  -9  10   6        463.25        469.76        23.94 o                         
  -8  10   6         85.25        115.46        11.28 o                         
  -7  10   6        316.61        337.91        16.94 o                         
  -6  10   6       9167.52       8852.69       152.16 o                         
  -5  10   6      16520.96      16302.62       268.06 o                         
  -4  10   6       7362.06       7342.60       123.72 o                         
  -3  10   6        161.23        197.43         9.42 o                         
  -2  10   6        168.10        186.54        10.39 o                         
  -1  10   6       2748.32       2798.27        56.07 o                         
   0  10   6      14328.63      14571.08       226.03 o                         
   1  10   6      15084.11      15271.81       253.69 o                         
   2  10   6       2380.75       2436.70        48.36 o                         
   3  10   6         92.22         95.36        10.01 o                         
   4  10   6         85.79        113.88        11.10 o                         
   5  10   6       1800.98       1748.07        44.40 o                         
   6  10   6       6821.19       6971.83       132.51 o                         
   7  10   6       5208.78       5387.83       106.62 o                         
   8  10   6        744.11        754.89        29.36 o                         
 -11  11   6         22.83         37.64        12.31 o                         
 -10  11   6       1022.65        983.24        38.10 o                         
  -9  11   6       1840.40       1838.82        53.78 o                         
  -8  11   6         76.69        116.57        13.54 o                         
  -7  11   6       2368.96       2461.31        56.90 o                         
  -6  11   6        942.60        946.80        26.12 o                         
  -5  11   6        183.17        180.46        11.37 o                         
  -4  11   6       3163.71       3162.58        62.83 o                         
  -3  11   6        779.42        816.22        21.99 o                         
  -2  11   6        232.11        229.82        13.05 o                         
  -1  11   6       2548.33       2584.04        53.72 o                         
   0  11   6        924.09        988.85        33.82 o                         
   1  11   6        446.34        443.43        16.15 o                         
   2  11   6       2150.76       2187.22        45.46 o                         
   3  11   6        560.10        611.07        21.31 o                         
   4  11   6       1201.09       1176.98        31.47 o                         
   5  11   6       1514.72       1544.14        45.40 o                         
   6  11   6         41.79         70.68        11.12 o                         
   7  11   6        667.60        653.33        29.77 o                         
 -10  12   6        767.88        691.63        75.84 o                         
  -9  12   6       3413.98       3287.79        84.39 o                         
  -8  12   6       4446.50       4442.33       102.98 o                         
  -7  12   6       3533.42       3472.62        85.79 o                         
  -6  12   6        632.77        614.06        23.98 o                         
  -5  12   6        243.13        243.74        14.61 o                         
  -4  12   6       1552.50       1513.73        41.42 o                         
  -3  12   6       7229.04       7295.54       176.54 o                         
  -2  12   6       8450.12       8582.32       222.67 o                         
  -1  12   6       1667.46       1698.59        63.86 o                         
   0  12   6        262.24        274.96        17.32 o                         
   1  12   6        549.33        555.60        21.85 o                         
   2  12   6       3351.38       3305.13        74.96 o                         
   3  12   6       5443.45       5382.31       120.26 o                         
   4  12   6       3580.92       3615.96        70.52 o                         
   5  12   6        710.83        713.16        26.20 o                         
   6  12   6        138.24        122.31        12.30 o                         
  -8  13   6         55.38         39.96        11.58 o                         
  -7  13   6       1910.54       1906.72        50.29 o                         
  -6  13   6       1081.86       1094.70        32.06 o                         
  -5  13   6        214.36        206.86        13.93 o                         
  -4  13   6       1812.66       1804.92        48.31 o                         
  -3  13   6        502.11        530.78        25.47 o                         
  -2  13   6        152.30        163.61        14.71 o                         
  -1  13   6       1827.05       1825.50        57.97 o                         
   0  13   6        841.95        898.07        36.88 o                         
   1  13   6        396.70        385.88        27.22 o                         
   2  13   6       2139.80       2155.54        71.09 o                         
   3  13   6        400.77        407.41        26.66 o                         
   4  13   6        312.45        304.56        20.94 o                         
  -6  14   6       4117.34       3987.86       107.46 o                         
  -5  14   6       5381.86       5729.70       146.74 o                         
  -4  14   6       2592.39       2707.35        74.00 o                         
  -3  14   6        179.53        158.59        17.99 o                         
  -2  14   6         66.76         81.58        13.79 o                         
  -1  14   6       1289.98       1346.16        54.70 o                         
   0  14   6       4855.49       5265.87       168.15 o                         
   1  14   6       4504.59       4568.97       139.08 o                         
   2  14   6       1563.74       1438.05        56.00 o                         
 -15   1   7       1955.31       2009.44        54.07 o                         
 -14   1   7       1177.32       1219.47        68.18 o                         
 -13   1   7       1218.23       1206.27        35.35 o                         
 -12   1   7       1576.31       1563.56        40.34 o                         
 -11   1   7       4937.38       4904.20       105.84 o                         
 -10   1   7       8645.82       8538.50       159.54 o                         
  -9   1   7       7296.77       7252.18       134.34 o                         
  -8   1   7       3275.56       3456.19        68.35 o                         
  -7   1   7       2735.34       2881.20        62.29 o                         
  -6   1   7       7962.83       8113.97       134.65 o                         
  -5   1   7      13871.71      14336.84       217.10 o                         
  -4   1   7      16150.00      16760.12       269.75 o                         
  -3   1   7      10081.87      10577.88       162.21 o                         
  -2   1   7       4179.81       4449.99        72.40 o                         
  -1   1   7       5067.20       5446.49        87.15 o                         
   0   1   7       6848.24       7050.67       143.06 o                         
   1   1   7       9443.76       9618.98       160.81 o                         
   2   1   7       8393.69       8313.93       153.86 o                         
   3   1   7       7479.66       7442.99       119.61 o                         
   4   1   7       3120.79       3042.45        51.57 o                         
   5   1   7       2164.57       2106.83        39.20 o                         
   6   1   7       4808.16       4801.30        83.03 o                         
   7   1   7       3625.56       3592.28        63.50 o                         
   8   1   7       3305.96       3270.17        58.60 o                         
   9   1   7       2167.83       2048.78        41.78 o                         
  10   1   7       1178.50       1128.67        36.22 o                         
  11   1   7       1018.90        990.43        42.74 o                         
 -15   2   7        197.37        186.53        16.09 o                         
 -14   2   7         60.54         60.86        12.60 o                         
 -13   2   7        688.59        692.42        25.76 o                         
 -12   2   7        812.21        821.93        26.82 o                         
 -11   2   7         92.18        103.54        11.08 o                         
 -10   2   7       1758.73       1665.26        39.81 o                         
  -9   2   7       1127.19       1154.77        30.39 o                         
  -8   2   7        160.12        153.62         9.01 o                         
  -7   2   7       2020.41       2093.20        43.90 o                         
  -6   2   7        739.33        757.60        18.03 o                         
  -5   2   7        148.85        166.47         6.55 o                         
  -4   2   7       2469.05       2500.53        45.88 o                         
  -3   2   7        952.15        880.13        22.27 o                         
  -2   2   7       1044.91       1120.70        24.94 o                         
  -1   2   7       4684.95       4603.77        70.19 o                         
   0   2   7       1291.48       1313.42        26.44 o                         
   1   2   7       1189.55       1153.76        26.65 o                         
   2   2   7       4282.56       4135.90        74.18 o                         
   3   2   7        510.76        467.87        20.19 o                         
   4   2   7       1913.59       1954.50        42.36 o                         
   5   2   7        919.84        939.21        24.15 o                         
   6   2   7          0.59         45.95        17.45 o                         
   7   2   7        528.09        554.06        17.77 o                         
   8   2   7        883.32        896.00        24.50 o                         
   9   2   7         18.15         30.10         7.28 o                         
  10   2   7        365.39        377.03        20.13 o                         
  11   2   7        311.06        315.15        21.19 o                         
 -15   3   7       3039.31       3068.61        87.63 o                         
 -14   3   7       4676.30       4653.72       126.96 o                         
 -13   3   7       4350.64       4261.94        89.53 o                         
 -12   3   7       1516.23       1509.32        55.56 o                         
 -11   3   7        404.22        413.17        19.21 o                         
 -10   3   7       1580.63       1541.17        37.51 o                         
  -9   3   7       9912.40       9686.38       175.62 o                         
  -8   3   7      17535.51      17138.71       278.25 o                         
  -7   3   7      10906.40      10714.14       165.18 o                         
  -6   3   7       1109.79       1165.41        24.63 o                         
  -5   3   7        326.27        354.85        11.80 o                         
  -4   3   7       8034.22       8403.76       139.68 o                         
  -3   3   7      27959.04      28284.25       487.50 o                         
  -2   3   7      23888.94      23458.88       350.28 o                         
  -1   3   7       7435.27       7365.57       115.19 o                         
   0   3   7        279.48        315.28        11.86 o                         
   1   3   7        978.90       1069.26        23.61 o                         
   2   3   7       7728.92       7695.98       130.45 o                         
   3   3   7      17900.77      16939.09       259.26 o                         
   4   3   7      12449.07      11676.44       183.07 o                         
   5   3   7       2975.77       2821.12        52.23 o                         
   6   3   7         78.56        107.51         7.84 o                         
   7   3   7        482.99        459.45        16.08 o                         
   8   3   7       3950.07       3988.10        79.97 o                         
   9   3   7       5900.84       5972.99       112.33 o                         
  10   3   7       3003.40       3062.12        70.00 o                         
  11   3   7        249.95        241.01        19.79 o                         
 -15   4   7       1529.96       1480.67        47.25 o                         
 -14   4   7        690.80        695.26        26.49 o                         
 -13   4   7        682.73        705.79        25.75 o                         
 -12   4   7       2394.91       2451.13        61.62 o                         
 -11   4   7        580.90        666.75        24.77 o                         
 -10   4   7       1633.35       1573.84        35.67 o                         
  -9   4   7       3076.13       3045.01        58.20 o                         
  -8   4   7        321.10        370.66        11.78 o                         
  -7   4   7       4227.32       4131.35        70.15 o                         
  -6   4   7       2727.85       2679.49        44.53 o                         
  -5   4   7        134.60        145.11         6.64 o                         
  -4   4   7       1946.08       1993.47        34.17 o                         
  -3   4   7       9141.29       8721.37       135.23 o                         
  -2   4   7          1.25         34.19         4.53 o                         
  -1   4   7       4566.65       4487.13        72.14 o                         
   0   4   7       4258.00       4253.21        69.83 o                         
   1   4   7        238.15        237.78         8.81 o                         
   2   4   7       4053.69       3811.04        75.48 o                         
   3   4   7        988.92        957.72        24.46 o                         
   4   4   7        472.38        479.63        14.73 o                         
   5   4   7       2284.57       2196.79        43.38 o                         
   6   4   7        212.66        208.31        12.75 o                         
   7   4   7        157.31        171.72        11.97 o                         
   8   4   7        741.64        781.07        26.29 o                         
   9   4   7         80.35        108.34        11.53 o                         
  10   4   7         99.50         96.23        12.22 o                         
  11   4   7        226.77        217.42        17.01 o                         
 -14   5   7        175.64        143.51        16.96 o                         
 -13   5   7        366.98        414.93        29.09 o                         
 -12   5   7       4367.55       4296.27        88.59 o                         
 -11   5   7      10956.79      10972.17       200.12 o                         
 -10   5   7      10128.11      10281.04       173.36 o                         
  -9   5   7       1628.98       1728.67        41.34 o                         
  -8   5   7        140.01        178.16        11.18 o                         
  -7   5   7        868.55        899.61        21.23 o                         
  -6   5   7      11950.65      11880.11       172.34 o                         
  -5   5   7      31745.36      30607.55       429.78 o                         
  -4   5   7       8890.42       8764.33       121.44 o                         
  -3   5   7        387.45        447.72        10.88 o                         
  -2   5   7         94.94        145.41         6.25 o                         
  -1   5   7       4653.62       4804.83        73.14 o                         
   0   5   7      22956.49      22376.54       284.94 o                         
   1   5   7      20035.20      19155.78       290.47 o                         
   2   5   7       7231.14       7013.94       121.27 o                         
   3   5   7        262.26        326.85        15.59 o                         
   4   5   7        188.57        219.98        11.54 o                         
   5   5   7       3142.00       3108.71        58.20 o                         
   6   5   7      10503.12      10397.04       166.61 o                         
   7   5   7       6411.51       6516.25       110.65 o                         
   8   5   7        790.29        803.60        24.24 o                         
   9   5   7         76.33         70.26        12.29 o                         
  10   5   7        258.07        231.48        17.83 o                         
 -14   6   7         52.87         53.18        10.72 o                         
 -13   6   7       1561.00       1528.97        48.64 o                         
 -12   6   7       1884.45       1911.81        53.58 o                         
 -11   6   7         26.59         43.82        10.20 o                         
 -10   6   7       3709.06       3575.49        75.58 o                         
  -9   6   7       1810.41       1828.42        43.59 o                         
  -8   6   7        516.55        511.88        16.79 o                         
  -7   6   7       6088.04       5905.67        96.29 o                         
  -6   6   7       2632.31       2642.15        47.40 o                         
  -5   6   7       1013.75       1051.99        21.20 o                         
  -4   6   7       8857.79       8546.84       131.09 o                         
  -3   6   7       3530.07       3391.64        50.89 o                         
  -2   6   7       2231.63       2167.57        38.91 o                         
  -1   6   7       8267.79       7905.18       116.93 o                         
   0   6   7       2071.31       2020.57        34.89 o                         
   1   6   7       3157.49       2975.38        49.53 o                         
   2   6   7       7910.26       7504.55       120.78 o                         
   3   6   7        478.13        467.06        14.79 o                         
   4   6   7       3817.08       3744.94        62.82 o                         
   5   6   7       3553.62       3647.72        66.88 o                         
   6   6   7         92.28        132.17         9.13 o                         
   7   6   7       1079.90       1032.20        25.85 o                         
   8   6   7       2438.24       2394.61        51.36 o                         
   9   6   7         15.57         51.54        10.91 o                         
  10   6   7        869.41        911.58        31.75 o                         
 -14   7   7       5021.27       4929.75        90.60 o                         
 -13   7   7       4483.62       4472.25        96.24 o                         
 -12   7   7       1246.36       1218.98        38.98 o                         
 -11   7   7         97.35        101.20        11.30 o                         
 -10   7   7        544.47        495.59        19.59 o                         
  -9   7   7       5913.78       5607.87       101.28 o                         
  -8   7   7      14952.88      14149.84       218.88 o                         
  -7   7   7       9526.73       9280.58       157.41 o                         
  -6   7   7        951.79       1006.16        25.51 o                         
  -5   7   7         76.44        116.64         7.14 o                         
  -4   7   7       1948.48       2008.50        34.60 o                         
  -3   7   7      12937.64      12839.99       185.21 o                         
  -2   7   7      20401.43      19855.10       267.52 o                         
  -1   7   7       7823.38       7855.51       116.95 o                         
   0   7   7        705.60        736.73        15.42 o                         
   1   7   7        176.48        209.11         7.94 o                         
   2   7   7       2928.73       2818.52        51.91 o                         
   3   7   7      10478.68      10172.67       151.84 o                         
   4   7   7      10441.69      10338.09       155.03 o                         
   5   7   7       3248.93       3254.63        61.83 o                         
   6   7   7         63.62         88.67         9.32 o                         
   7   7   7        406.34        384.71        18.01 o                         
   8   7   7       2126.92       2082.75        53.15 o                         
   9   7   7       3550.61       3668.36        78.88 o                         
 -13   8   7        377.14        396.37        28.33 o                         
 -12   8   7        984.67       1050.40        34.86 o                         
 -11   8   7        122.10        127.21        12.93 o                         
 -10   8   7       1123.12       1086.16        32.69 o                         
  -9   8   7       2033.84       2086.06        48.93 o                         
  -8   8   7        128.46        158.86        10.77 o                         
  -7   8   7       1588.10       1468.35        34.37 o                         
  -6   8   7       2066.24       1979.09        39.45 o                         
  -5   8   7         11.81         25.69         5.60 o                         
  -4   8   7       1892.98       1926.93        39.88 o                         
  -3   8   7       1853.65       1799.55        35.42 o                         
  -2   8   7         72.96         96.19         8.82 o                         
  -1   8   7       2779.77       2713.91        50.11 o                         
   0   8   7       1582.63       1601.59        29.07 o                         
   1   8   7        274.35        255.70         9.78 o                         
   2   8   7       1430.88       1414.45        30.89 o                         
   3   8   7        761.59        803.16        22.59 o                         
   4   8   7         33.50         45.05         6.88 o                         
   5   8   7        771.75        799.16        26.54 o                         
   6   8   7        283.20        282.90        15.95 o                         
   7   8   7         78.45        115.34        11.07 o                         
   8   8   7        523.07        535.24        25.24 o                         
   9   8   7         82.25        100.43        14.64 o                         
 -12   9   7       4252.95       4110.94       113.36 o                         
 -11   9   7       5107.96       4910.67       127.71 o                         
 -10   9   7       2420.56       2307.35        62.34 o                         
  -9   9   7        439.35        447.45        19.94 o                         
  -8   9   7        427.36        417.18        16.63 o                         
  -7   9   7       3793.09       3715.74        71.19 o                         
  -6   9   7       9165.76       9063.05       154.93 o                         
  -5   9   7      11287.01      11135.49       187.62 o                         
  -4   9   7       3513.77       3502.18        61.85 o                         
  -3   9   7        430.98        438.80        15.36 o                         
  -2   9   7        573.77        553.47        15.64 o                         
  -1   9   7       4028.99       4024.30        76.23 o                         
   0   9   7       9826.47       9782.92       155.04 o                         
   1   9   7       8706.01       8684.37       131.75 o                         
   2   9   7       2700.41       2757.46        52.30 o                         
   3   9   7         82.16        128.42         9.30 o                         
   4   9   7        503.70        492.30        17.68 o                         
   5   9   7       3680.15       3657.77        88.74 o                         
   6   9   7       5405.14       5634.11       109.36 o                         
   7   9   7       3819.96       4134.37        93.93 o                         
   8   9   7        713.41        783.60        30.38 o                         
 -11  10   7          7.78         27.44        10.70 o                         
 -10  10   7        517.82        501.91        25.94 o                         
  -9  10   7         94.27         98.94        11.26 o                         
  -8  10   7         37.00         49.48         8.28 o                         
  -7  10   7        606.31        611.25        20.62 o                         
  -6  10   7        340.65        347.42        15.28 o                         
  -5  10   7        204.83        235.18        12.31 o                         
  -4  10   7        759.70        754.83        19.30 o                         
  -3  10   7        197.35        211.83        10.20 o                         
  -2  10   7        294.25        327.24        13.95 o                         
  -1  10   7        560.90        566.66        19.35 o                         
   0  10   7        156.95        155.15        11.19 o                         
   1  10   7        243.02        255.33        18.34 o                         
   2  10   7        384.09        386.66        17.24 o                         
   3  10   7         40.64         48.26         7.75 o                         
   4  10   7         10.64         24.92         6.61 o                         
   5  10   7        452.71        485.97        23.57 o                         
   6  10   7         47.60         50.83        10.78 o                         
   7  10   7         77.02         67.09        11.60 o                         
 -10  11   7       1317.82       1292.19        43.70 o                         
  -9  11   7       1714.58       1647.47        49.78 o                         
  -8  11   7       3122.85       3028.05        76.72 o                         
  -7  11   7       2678.29       2580.51        64.24 o                         
  -6  11   7       2899.39       2859.95        58.18 o                         
  -5  11   7       3224.82       3203.08        59.70 o                         
  -4  11   7       1666.81       1677.06        36.58 o                         
  -3  11   7       1923.17       1987.88        58.15 o                         
  -2  11   7       3699.08       3655.52        73.80 o                         
  -1  11   7       3804.98       3859.35        74.96 o                         
   0  11   7       2971.51       3034.39        75.44 o                         
   1  11   7       1931.80       1947.40        48.90 o                         
   2  11   7       1066.73       1107.59        34.71 o                         
   3  11   7       1567.19       1587.63        43.39 o                         
   4  11   7       2222.39       2219.09        55.68 o                         
   5  11   7       2453.54       2509.48        57.89 o                         
   6  11   7       1943.39       1957.60        50.91 o                         
  -9  12   7        107.84         96.57        14.47 o                         
  -8  12   7        171.70        175.05        16.60 o                         
  -7  12   7         13.93         24.13         8.28 o                         
  -6  12   7         12.31         17.79         6.51 o                         
  -5  12   7         91.88        109.86        10.10 o                         
  -4  12   7         44.96         61.09         8.64 o                         
  -3  12   7        156.54        164.59        13.06 o                         
  -2  12   7          0.01         14.54         7.42 o                         
  -1  12   7         35.60         29.46         8.48 o                         
   0  12   7         29.50         50.76        10.27 o                         
   1  12   7          0.34         -0.44         7.04 o                         
   2  12   7         25.24         49.49        11.05 o                         
   3  12   7          4.66         11.59         8.18 o                         
   4  12   7          0.16         16.30         9.64 o                         
   5  12   7          0.06         13.73        13.83 o                         
  -7  13   7       3105.87       2947.90        68.75 o                         
  -6  13   7       2150.11       2136.98        55.47 o                         
  -5  13   7        589.19        639.23        26.01 o                         
  -4  13   7       1026.92       1068.86        37.39 o                         
  -3  13   7       1861.41       1801.54        48.20 o                         
  -2  13   7       3136.25       3240.73        74.20 o                         
  -1  13   7       3175.84       3307.42       111.87 o                         
   0  13   7       1388.57       1446.28        47.79 o                         
   1  13   7       1118.28       1069.02        66.09 o                         
   2  13   7       1104.79       1134.95        58.26 o                         
   3  13   7       1801.05       1930.21        84.00 o                         
  -4  14   7        716.97        733.24        34.67 o                         
  -3  14   7        288.39        287.61        38.91 o                         
  -2  14   7        205.60        209.80        20.22 o                         
  -1  14   7        587.62        546.73        46.78 o                         
   0  14   7        125.10        126.01        21.24 o                         
 -15   0   8       1063.58       1052.57        49.83 o                         
 -14   0   8         89.82        100.60        17.88 o                         
 -13   0   8        146.50         83.34        30.00 o                         
 -12   0   8       4798.78       4396.29       127.02 o                         
 -11   0   8      18582.28      17687.44       384.86 o                         
 -10   0   8      14500.66      14327.88       361.42 o                         
  -9   0   8       1970.53       2003.75        63.53 o                         
  -8   0   8        434.34        415.91        20.96 o                         
  -7   0   8        120.58        178.24        17.56 o                         
  -6   0   8      18157.48      17898.81       383.52 o                         
  -5   0   8      40453.55      40119.08       843.59 o                         
  -4   0   8      16174.26      16242.83       348.14 o                         
  -3   0   8        569.37        693.42        21.49 o                         
  -2   0   8       1183.49       1121.85        40.98 o                         
  -1   0   8        686.75        760.28        31.85 o                         
   0   0   8      27218.83      27708.46       587.05 o                         
   1   0   8      34640.64      34458.96       728.29 o                         
   2   0   8      10215.71      10030.88       223.39 o                         
   3   0   8        145.55        156.88        13.10 o                         
   4   0   8        149.10        182.53        12.00 o                         
   5   0   8       2895.69       2828.85        67.38 o                         
   6   0   8      10381.40      10434.74       211.53 o                         
   7   0   8       9185.37       9436.00       279.41 o                         
   8   0   8       1729.25       1691.87        55.45 o                         
   9   0   8         99.56        111.37        17.56 o                         
  10   0   8         45.48         59.11        15.55 o                         
 -15   1   8       1135.71       1214.76        39.23 o                         
 -14   1   8        383.77        399.81        25.95 o                         
 -13   1   8        895.47        857.62        28.80 o                         
 -12   1   8       2157.46       2200.18        51.36 o                         
 -11   1   8         64.00         79.11         9.13 o                         
 -10   1   8       1776.18       1656.43        37.02 o                         
  -9   1   8       4070.99       3932.38        79.67 o                         
  -8   1   8         63.38         65.59         6.57 o                         
  -7   1   8       4443.90       4475.36        78.93 o                         
  -6   1   8       4292.65       4275.71        70.42 o                         
  -5   1   8          5.40         43.05         8.18 o                         
  -4   1   8       6468.96       6600.65       129.73 o                         
  -3   1   8       5262.58       5228.63        84.77 o                         
  -2   1   8        768.30        793.79        18.25 o                         
  -1   1   8       6268.99       6061.22       104.93 o                         
   0   1   8       1593.75       1424.16        34.03 o                         
   1   1   8        683.14        779.56        24.47 o                         
   2   1   8       5706.40       5643.21       100.74 o                         
   3   1   8        879.97        874.42        22.20 o                         
   4   1   8        878.70        850.24        22.39 o                         
   5   1   8       2847.15       2802.65        58.03 o                         
   6   1   8        578.69        560.65        17.92 o                         
   7   1   8        707.74        694.65        21.08 o                         
   8   1   8       1447.62       1462.02        35.57 o                         
   9   1   8         45.32         51.29         9.19 o                         
  10   1   8        658.02        629.41        28.90 o                         
 -15   2   8       2146.46       2160.12        55.19 o                         
 -14   2   8       4416.49       4495.30        97.04 o                         
 -13   2   8       4158.83       4216.79        96.66 o                         
 -12   2   8       2819.76       2884.60        69.49 o                         
 -11   2   8        323.36        334.46        17.59 o                         
 -10   2   8       1827.54       1729.25        38.28 o                         
  -9   2   8       7831.67       7625.01       131.25 o                         
  -8   2   8      15112.46      14816.57       261.39 o                         
  -7   2   8      10183.47      10009.57       165.64 o                         
  -6   2   8       1559.22       1672.64        30.13 o                         
  -5   2   8        804.29        963.14        20.52 o                         
  -4   2   8       3892.24       4306.40        82.85 o                         
  -3   2   8      18914.86      18879.21       304.25 o                         
  -2   2   8      18895.98      18715.49       283.13 o                         
  -1   2   8       8101.15       8223.60       121.38 o                         
   0   2   8        905.50        980.95        24.17 o                         
   1   2   8        912.62       1035.93        28.04 o                         
   2   2   8       6725.17       6709.22       117.78 o                         
   3   2   8      12522.01      12121.67       190.02 o                         
   4   2   8      11610.92      11270.38       179.04 o                         
   5   2   8       1372.16       1379.66        33.38 o                         
   6   2   8        287.33        303.59        14.36 o                         
   7   2   8       1220.59       1157.11        33.45 o                         
   8   2   8       2916.50       2869.48        58.21 o                         
   9   2   8       3723.04       3631.23        71.55 o                         
  10   2   8       2018.07       2049.07        54.70 o                         
 -15   3   8        770.82        756.72        32.84 o                         
 -14   3   8        198.22        219.13        17.71 o                         
 -13   3   8       1400.20       1397.67        38.72 o                         
 -12   3   8       1955.04       1989.03        52.28 o                         
 -11   3   8         33.86         66.39        10.15 o                         
 -10   3   8       1554.69       1389.11        37.78 o                         
  -9   3   8       3757.86       3667.54        73.38 o                         
  -8   3   8         48.47         73.51         6.15 o                         
  -7   3   8       2062.51       2010.04        38.38 o                         
  -6   3   8       4869.93       4838.39        80.07 o                         
  -5   3   8         31.42         60.91         5.79 o                         
  -4   3   8       4875.94       4848.31        92.46 o                         
  -3   3   8       3846.37       3743.81        67.41 o                         
  -2   3   8         31.00         56.44         6.71 o                         
  -1   3   8       7128.27       7016.14       118.80 o                         
   0   3   8       3352.43       3271.64        60.86 o                         
   1   3   8         67.10         83.98         8.99 o                         
   2   3   8       4147.57       4058.78        70.62 o                         
   3   3   8       1215.92       1191.21        27.76 o                         
   4   3   8        139.03        142.68         9.87 o                         
   5   3   8       1313.38       1297.34        33.60 o                         
   6   3   8       1062.09       1078.47        30.62 o                         
   7   3   8        340.77        354.45        18.07 o                         
   8   3   8       1186.66       1226.45        35.21 o                         
   9   3   8        256.91        276.09        18.39 o                         
  10   3   8        155.29        127.37        13.52 o                         
 -15   4   8       1211.58       1190.80        41.74 o                         
 -14   4   8        419.99        406.37        23.80 o                         
 -13   4   8        908.90        861.06        38.47 o                         
 -12   4   8       3104.92       3067.67        72.86 o                         
 -11   4   8       7362.74       7147.38       149.60 o                         
 -10   4   8       6071.24       6008.47       114.59 o                         
  -9   4   8       2107.91       2103.99        52.45 o                         
  -8   4   8        555.78        619.22        32.33 o                         
  -7   4   8       2514.95       2559.16        46.70 o                         
  -6   4   8      11647.75      11934.77       184.29 o                         
  -5   4   8      15673.12      16058.92       244.43 o                         
  -4   4   8      10466.85      10407.01       161.61 o                         
  -3   4   8       2855.56       3009.78        48.83 o                         
  -2   4   8       1713.94       1867.74        34.92 o                         
  -1   4   8       3631.71       3763.22        63.28 o                         
   0   4   8      10066.14       9827.27       153.02 o                         
   1   4   8      12932.15      12276.05       220.62 o                         
   2   4   8       6074.12       5801.13       102.92 o                         
   3   4   8       1311.13       1257.56        30.65 o                         
   4   4   8        525.73        497.43        17.82 o                         
   5   4   8       2376.87       2237.78        51.08 o                         
   6   4   8       4970.70       4898.45        93.45 o                         
   7   4   8       4842.80       4902.61        94.93 o                         
   8   4   8       1847.42       1848.85        46.23 o                         
   9   4   8        556.99        531.24        22.90 o                         
  10   4   8        535.55        446.98        22.48 o                         
 -14   5   8        100.68         91.45        13.24 o                         
 -13   5   8          1.43          3.64         9.09 o                         
 -12   5   8         10.46         29.09         9.78 o                         
 -11   5   8         69.88         56.29        10.16 o                         
 -10   5   8         12.96         37.05        10.99 o                         
  -9   5   8        106.80        125.63        10.75 o                         
  -8   5   8         71.17         95.12         7.79 o                         
  -7   5   8          1.91         15.47         3.97 o                         
  -6   5   8        120.64        122.88         7.27 o                         
  -5   5   8         11.87         14.52         4.05 o                         
  -4   5   8         10.96         27.94         5.71 o                         
  -3   5   8          4.50         31.06         8.01 o                         
  -2   5   8        261.65        285.99        13.66 o                         
  -1   5   8         29.28         56.95         6.20 o                         
   0   5   8        139.40        174.12         7.73 o                         
   1   5   8        275.62        264.79        14.00 o                         
   2   5   8          8.91         27.27         6.11 o                         
   3   5   8         99.65        111.70         9.79 o                         
   4   5   8         95.39        134.27        11.78 o                         
   5   5   8         13.29         31.74         6.72 o                         
   6   5   8        234.75        204.02        14.07 o                         
   7   5   8         15.57         20.87         7.00 o                         
   8   5   8          9.71          9.31         9.10 o                         
   9   5   8          0.56          6.28        10.11 o                         
 -14   6   8       1736.89       1646.09        56.89 o                         
 -13   6   8       1721.88       1699.20        58.94 o                         
 -12   6   8       1356.51       1389.17        47.86 o                         
 -11   6   8       2663.58       2560.40        66.72 o                         
 -10   6   8       2680.84       2577.65        58.06 o                         
  -9   6   8       4098.07       4023.73        83.33 o                         
  -8   6   8       4108.33       3947.17        74.00 o                         
  -7   6   8       3269.44       3224.90        57.96 o                         
  -6   6   8       4402.38       4344.04        69.15 o                         
  -5   6   8       5376.70       5341.97        81.97 o                         
  -4   6   8       6886.56       6772.02        91.64 o                         
  -3   6   8       5285.60       5146.11        74.87 o                         
  -2   6   8       5008.88       4865.18        75.18 o                         
  -1   6   8       4686.31       4629.36        77.20 o                         
   0   6   8       5598.59       5612.17        91.82 o                         
   1   6   8       4114.25       3985.63        74.80 o                         
   2   6   8       2613.54       2465.91        49.53 o                         
   3   6   8       3154.37       3023.15        55.79 o                         
   4   6   8       2494.75       2440.92        48.23 o                         
   5   6   8       3469.11       3508.73        66.11 o                         
   6   6   8       2372.63       2381.07        49.36 o                         
   7   6   8       1262.32       1288.65        37.19 o                         
   8   6   8       1572.88       1509.47        42.66 o                         
   9   6   8       1181.02       1188.70        36.57 o                         
 -13   7   8          3.65         -4.25         9.66 o                         
 -12   7   8         50.01         31.51        10.27 o                         
 -11   7   8         50.48         62.32         8.91 o                         
 -10   7   8          0.89         10.82         5.97 o                         
  -9   7   8        224.81        212.01        13.08 o                         
  -8   7   8          3.68         21.44         5.47 o                         
  -7   7   8          2.95         24.44         5.03 o                         
  -6   7   8         18.82         37.28         5.51 o                         
  -5   7   8          0.17         23.99         3.86 o                         
  -4   7   8         84.24         98.15         5.79 o                         
  -3   7   8         17.21         29.47         3.94 o                         
  -2   7   8        344.13        327.93        12.22 o                         
  -1   7   8        142.66        144.95         8.95 o                         
   0   7   8         22.61         50.28         4.28 o                         
   1   7   8         10.60         23.15         4.19 o                         
   2   7   8         85.26         97.70         7.03 o                         
   3   7   8         23.19         32.52         5.60 o                         
   4   7   8        149.66        160.81        10.64 o                         
   5   7   8         18.60         28.24         7.27 o                         
   6   7   8         56.68         57.77        12.65 o                         
   7   7   8        268.78        266.75        18.71 o                         
   8   7   8         49.41         45.15        10.07 o                         
   9   7   8         57.78         59.22        11.27 o                         
 -13   8   8       3710.71       3551.74        80.65 o                         
 -12   8   8       1907.00       1859.98        49.28 o                         
 -11   8   8        282.76        306.62        21.68 o                         
 -10   8   8        566.58        550.07        20.47 o                         
  -9   8   8       3567.60       3390.78        66.76 o                         
  -8   8   8       8526.67       8143.69       131.99 o                         
  -7   8   8       8901.10       8622.12       138.05 o                         
  -6   8   8       1499.99       1483.41        31.18 o                         
  -5   8   8        163.92        195.08        10.60 o                         
  -4   8   8       1953.06       1925.03        39.75 o                         
  -3   8   8       6423.75       6304.93       102.16 o                         
  -2   8   8      11335.18      11248.75       163.16 o                         
  -1   8   8       7723.36       7661.34       116.19 o                         
   0   8   8        794.73        842.78        19.78 o                         
   1   8   8        339.37        331.73        12.13 o                         
   2   8   8       2210.97       2138.99        39.61 o                         
   3   8   8       6357.99       6191.95       104.61 o                         
   4   8   8       6573.54       6452.11       118.77 o                         
   5   8   8       2266.36       2243.27        51.94 o                         
   6   8   8        422.82        420.28        20.50 o                         
   7   8   8        364.68        371.06        28.39 o                         
   8   8   8       1409.05       1398.49        46.38 o                         
 -12   9   8       1073.34       1087.52        42.31 o                         
 -11   9   8         74.29         83.42        12.99 o                         
 -10   9   8        582.21        553.09        25.35 o                         
  -9   9   8       1668.03       1635.19        43.24 o                         
  -8   9   8         51.32         82.89        10.80 o                         
  -7   9   8       1359.23       1331.58        33.18 o                         
  -6   9   8       2125.80       2145.23        46.00 o                         
  -5   9   8         79.45         94.42         7.29 o                         
  -4   9   8       2075.16       2042.80        42.00 o                         
  -3   9   8       2560.16       2491.17        46.37 o                         
  -2   9   8         55.66         75.77         8.93 o                         
  -1   9   8       2156.07       2173.12        51.09 o                         
   0   9   8       1114.85       1103.98        26.67 o                         
   1   9   8        171.48        180.57        13.91 o                         
   2   9   8       2028.17       2030.11        41.71 o                         
   3   9   8        374.60        393.27        15.41 o                         
   4   9   8        185.12        167.71        12.82 o                         
   5   9   8        981.65        981.03        35.23 o                         
   6   9   8        340.15        331.60        25.77 o                         
   7   9   8        128.38        151.54        16.04 o                         
 -11  10   8       4790.67       4626.99       109.21 o                         
 -10  10   8       4361.03       4294.14       105.36 o                         
  -9  10   8       1287.85       1232.06        39.30 o                         
  -8  10   8        226.86        202.27        14.67 o                         
  -7  10   8       1260.88       1262.82        32.49 o                         
  -6  10   8       5474.93       5443.84       100.90 o                         
  -5  10   8       6598.58       6677.96       112.83 o                         
  -4  10   8       3593.23       3632.94        69.05 o                         
  -3  10   8        484.30        483.03        17.18 o                         
  -2  10   8        625.69        631.19        20.06 o                         
  -1  10   8       2479.46       2513.83        52.98 o                         
   0  10   8       6269.00       6287.38       125.82 o                         
   1  10   8       6091.24       6131.08       121.88 o                         
   2  10   8       2401.39       2299.03        59.19 o                         
   3  10   8        393.90        396.35        20.94 o                         
   4  10   8        286.98        269.04        19.12 o                         
   5  10   8       3034.19       3022.11        73.43 o                         
   6  10   8       4114.14       4256.62       114.67 o                         
 -10  11   8        576.21        535.44        27.87 o                         
  -9  11   8       1119.21       1157.32        41.55 o                         
  -8  11   8          0.90         20.87         9.13 o                         
  -7  11   8        879.06        856.65        24.76 o                         
  -6  11   8       2121.39       2181.57        45.14 o                         
  -5  11   8          0.24          6.73         6.20 o                         
  -4  11   8       1880.77       1936.99        44.61 o                         
  -3  11   8       1694.48       1777.06        47.27 o                         
  -2  11   8         28.17         22.58         6.57 o                         
  -1  11   8       2746.91       2796.49        65.74 o                         
   0  11   8        599.74        584.89        25.91 o                         
   1  11   8        368.21        382.98        28.28 o                         
   2  11   8       1804.26       1825.13        71.57 o                         
   3  11   8        212.94        269.51        22.89 o                         
   4  11   8        272.72        281.89        23.12 o                         
   5  11   8        739.95        784.45        36.79 o                         
  -8  12   8       8438.93       8393.18       162.25 o                         
  -7  12   8       4927.02       4859.50       100.75 o                         
  -6  12   8        199.46        188.59        14.28 o                         
  -5  12   8         73.05         80.66        10.54 o                         
  -4  12   8        551.92        544.34        24.88 o                         
  -3  12   8       5667.50       5731.53       138.45 o                         
  -2  12   8       7675.24       7559.54       279.61 o                         
  -1  12   8       4340.93       4442.48       150.32 o                         
   0  12   8        344.58        325.01        29.17 o                         
   1  12   8        100.44        122.62        13.51 o                         
   2  12   8        754.27        733.95        37.15 o                         
   3  12   8       4525.31       4510.60       203.39 o                         
   4  12   8       5659.48       5733.43       162.23 o                         
  -6  13   8        475.48        472.05        30.73 o                         
  -5  13   8          6.20         17.61         9.37 o                         
  -4  13   8        889.74        956.55        36.51 o                         
  -3  13   8        575.53        574.21        28.51 o                         
  -2  13   8        148.22        175.79        17.38 o                         
  -1  13   8       1277.09       1321.27        89.60 o                         
   0  13   8        241.85        274.59        24.71 o                         
   1  13   8        198.74        195.27        27.21 o                         
   2  13   8        567.71        592.62        66.75 o                         
 -15   1   9       1029.26       1002.95        37.47 o                         
 -14   1   9       1257.31       1237.98        37.06 o                         
 -13   1   9       1470.36       1444.83        39.59 o                         
 -12   1   9       4472.93       4401.23        97.98 o                         
 -11   1   9       6615.13       6389.57       113.91 o                         
 -10   1   9       3449.41       3374.35        70.09 o                         
  -9   1   9       1443.61       1429.68        35.68 o                         
  -8   1   9       1566.05       1581.87        36.89 o                         
  -7   1   9       4883.82       5096.10        83.74 o                         
  -6   1   9       9928.39      10216.97       149.64 o                         
  -5   1   9      12119.08      12662.79       207.87 o                         
  -4   1   9       6500.49       6880.46       112.56 o                         
  -3   1   9       2231.56       2395.99        43.75 o                         
  -2   1   9       2935.44       3178.38        55.73 o                         
  -1   1   9       6022.85       6271.31       109.80 o                         
   0   1   9      12154.68      12195.94       203.86 o                         
   1   1   9      10934.73      10956.50       185.36 o                         
   2   1   9       3618.48       3619.56        70.61 o                         
   3   1   9        656.09        665.70        21.97 o                         
   4   1   9        897.13        918.84        27.07 o                         
   5   1   9       4228.73       4150.76        75.88 o                         
   6   1   9       4479.78       4494.35        81.97 o                         
   7   1   9       2960.70       2973.89        59.93 o                         
   8   1   9       1265.75       1228.13        36.55 o                         
   9   1   9        306.59        298.18        18.63 o                         
 -15   2   9        458.65        438.56        28.71 o                         
 -14   2   9        106.68        118.19        13.67 o                         
 -13   2   9        120.15        119.07        12.27 o                         
 -12   2   9        417.69        431.37        19.24 o                         
 -11   2   9        632.56        647.47        22.21 o                         
 -10   2   9         34.23         49.98         6.66 o                         
  -9   2   9       1271.39       1263.43        33.14 o                         
  -8   2   9        560.97        548.34        19.84 o                         
  -7   2   9        388.47        388.92        12.80 o                         
  -6   2   9       1385.99       1378.90        27.95 o                         
  -5   2   9         80.43        114.19        11.86 o                         
  -4   2   9       1376.82       1371.29        30.03 o                         
  -3   2   9       1712.81       1707.09        35.35 o                         
  -2   2   9          0.82         20.55         3.56 o                         
  -1   2   9        903.02        931.08        24.00 o                         
   0   2   9        653.72        640.90        22.51 o                         
   1   2   9         18.47         18.73         5.29 o                         
   2   2   9        234.03        230.34        14.35 o                         
   3   2   9        174.33        191.86        12.51 o                         
   4   2   9          4.45          7.26         5.01 o                         
   5   2   9        240.15        253.47        14.58 o                         
   6   2   9        329.73        357.40        16.78 o                         
   7   2   9        125.16        141.04        12.00 o                         
   8   2   9        238.42        238.13        15.66 o                         
   9   2   9         32.50         38.19         9.51 o                         
 -15   3   9        820.48        722.96        34.05 o                         
 -14   3   9       3729.83       3631.02        87.63 o                         
 -13   3   9       6737.19       6626.63       192.67 o                         
 -12   3   9       2785.48       2812.36        62.81 o                         
 -11   3   9        421.21        437.87        19.92 o                         
 -10   3   9        576.76        557.19        18.36 o                         
  -9   3   9       5090.25       5068.95        99.32 o                         
  -8   3   9      11564.38      11338.92       205.67 o                         
  -7   3   9      11584.26      11520.08       191.91 o                         
  -6   3   9       3329.50       3471.44        65.07 o                         
  -5   3   9       1168.52       1263.10        29.11 o                         
  -4   3   9       1948.66       2065.26        41.74 o                         
  -3   3   9       5194.64       5199.95        85.34 o                         
  -2   3   9      17345.26      16979.28       257.55 o                         
  -1   3   9      10857.38      10614.43       164.59 o                         
   0   3   9       1940.65       1919.66        43.92 o                         
   1   3   9        452.65        471.98        16.59 o                         
   2   3   9       2287.38       2206.91        48.47 o                         
   3   3   9       7589.63       7262.66       120.28 o                         
   4   3   9       7728.41       7356.75       123.06 o                         
   5   3   9       2826.96       2761.15        56.06 o                         
   6   3   9        655.10        626.35        23.57 o                         
   7   3   9       1030.70       1021.06        31.57 o                         
   8   3   9       1299.29       1285.31        38.05 o                         
   9   3   9       2026.77       2032.30        52.01 o                         
 -14   4   9         15.34         28.56         9.65 o                         
 -13   4   9        613.06        601.28        30.56 o                         
 -12   4   9       1402.51       1388.95        42.96 o                         
 -11   4   9          6.61         19.66         7.67 o                         
 -10   4   9       1775.71       1754.54        52.29 o                         
  -9   4   9       2863.28       2868.27        79.99 o                         
  -8   4   9          7.19         26.09         6.40 o                         
  -7   4   9       4273.48       4203.31        72.17 o                         
  -6   4   9       3864.44       3880.62        66.99 o                         
  -5   4   9         10.31         26.67         4.61 o                         
  -4   4   9       9511.48       9122.03       134.84 o                         
  -3   4   9       2516.02       2393.92        43.76 o                         
  -2   4   9       1571.74       1636.33        32.13 o                         
  -1   4   9       4288.29       4224.89        70.95 o                         
   0   4   9       1840.87       1781.19        41.88 o                         
   1   4   9       1322.08       1339.60        34.41 o                         
   2   4   9       4027.99       3916.17        81.21 o                         
   3   4   9       1192.73       1196.49        30.61 o                         
   4   4   9        879.37        806.57        25.07 o                         
   5   4   9       2332.80       2290.01        53.07 o                         
   6   4   9        596.97        628.77        24.51 o                         
   7   4   9        548.95        577.23        23.35 o                         
   8   4   9       1793.73       1824.84        46.88 o                         
   9   4   9         20.00         23.35        10.21 o                         
 -14   5   9        110.80        108.20        16.36 o                         
 -13   5   9         69.99         74.59        14.23 o                         
 -12   5   9       3149.80       3001.74        74.35 o                         
 -11   5   9      10196.24      10019.98       247.01 o                         
 -10   5   9       9494.33       9436.98       191.66 o                         
  -9   5   9       1317.70       1305.31        42.60 o                         
  -8   5   9        122.80        150.45        11.26 o                         
  -7   5   9        868.30        922.36        23.12 o                         
  -6   5   9      10807.17      10673.74       166.87 o                         
  -5   5   9      17623.75      17424.48       250.22 o                         
  -4   5   9       8739.25       8550.16       120.49 o                         
  -3   5   9       1627.28       1652.97        30.69 o                         
  -2   5   9        355.33        343.02        10.40 o                         
  -1   5   9       1530.52       1555.43        28.79 o                         
   0   5   9      11660.79      11257.16       189.21 o                         
   1   5   9      15997.61      15269.27       273.37 o                         
   2   5   9       5116.10       4884.68        97.36 o                         
   3   5   9        125.83        151.88        11.09 o                         
   4   5   9        151.69        154.25        11.87 o                         
   5   5   9       2760.63       2676.99        58.05 o                         
   6   5   9       6867.09       7028.59       129.38 o                         
   7   5   9       3857.14       3904.71        93.60 o                         
   8   5   9       1319.38       1358.32        45.30 o                         
   9   5   9         80.50         73.92        11.53 o                         
 -13   6   9        254.11        238.06        21.31 o                         
 -12   6   9       1254.79       1190.06        40.51 o                         
 -11   6   9        568.81        584.60        25.67 o                         
 -10   6   9        471.58        458.35        23.56 o                         
  -9   6   9       2740.51       2797.60        67.30 o                         
  -8   6   9        778.98        827.47        23.68 o                         
  -7   6   9       1691.64       1671.34        35.60 o                         
  -6   6   9       3535.32       3521.28        58.31 o                         
  -5   6   9        526.38        518.85        15.36 o                         
  -4   6   9       1983.59       1875.52        32.47 o                         
  -3   6   9       3094.78       2921.36        46.16 o                         
  -2   6   9         19.44         34.49         5.70 o                         
  -1   6   9       1990.86       1951.44        42.66 o                         
   0   6   9       1719.18       1734.84        34.74 o                         
   1   6   9         32.35         61.38         6.80 o                         
   2   6   9       1246.85       1211.85        29.89 o                         
   3   6   9       1165.11       1105.75        29.21 o                         
   4   6   9          1.61         11.73         4.91 o                         
   5   6   9        904.26        952.82        26.39 o                         
   6   6   9        675.07        669.61        22.72 o                         
   7   6   9        159.43        161.99        15.18 o                         
   8   6   9        451.01        446.37        22.76 o                         
 -13   7   9       4614.17       4633.63       142.36 o                         
 -12   7   9        979.45       1010.12        42.99 o                         
 -11   7   9         59.24         72.82        15.41 o                         
 -10   7   9        448.71        427.84        18.01 o                         
  -9   7   9       6082.91       5936.47       106.90 o                         
  -8   7   9      12544.69      12320.52       192.86 o                         
  -7   7   9       7189.09       7109.93       124.24 o                         
  -6   7   9        860.65        863.57        20.99 o                         
  -5   7   9         82.53        102.82         7.10 o                         
  -4   7   9       1588.74       1633.86        30.87 o                         
  -3   7   9      10636.86      10442.97       163.93 o                         
  -2   7   9      14345.01      13869.75       201.50 o                         
  -1   7   9       5806.18       5730.63        95.27 o                         
   0   7   9        268.93        288.75        13.27 o                         
   1   7   9         65.35         84.21         8.70 o                         
   2   7   9       2352.30       2302.21        48.47 o                         
   3   7   9       8703.80       8443.40       138.37 o                         
   4   7   9       7543.08       7518.71       136.20 o                         
   5   7   9       1655.44       1692.98        43.18 o                         
   6   7   9        140.47        162.11        14.84 o                         
   7   7   9        144.04        135.77        17.74 o                         
   8   7   9        994.15        968.96        33.26 o                         
 -12   8   9       1120.24       1136.65        73.61 o                         
 -11   8   9          0.32         13.90         7.67 o                         
 -10   8   9       1342.96       1342.46        34.81 o                         
  -9   8   9        967.76        928.66        26.61 o                         
  -8   8   9          9.93         22.25         6.84 o                         
  -7   8   9       1817.16       1872.03        45.60 o                         
  -6   8   9       1312.29       1372.68        30.36 o                         
  -5   8   9        171.27        178.06        10.53 o                         
  -4   8   9       3237.18       3116.80        56.43 o                         
  -3   8   9       1593.62       1570.91        32.44 o                         
  -2   8   9        286.94        298.07        12.46 o                         
  -1   8   9       2881.83       2863.51        53.50 o                         
   0   8   9       1211.88       1242.17        31.26 o                         
   1   8   9        244.85        283.60        17.85 o                         
   2   8   9       1969.91       1981.20        48.43 o                         
   3   8   9        622.28        652.19        22.92 o                         
   4   8   9        553.32        533.17        21.53 o                         
   5   8   9       1439.40       1432.25        42.76 o                         
   6   8   9        180.69        182.49        16.04 o                         
   7   8   9        393.71        371.57        32.41 o                         
 -11   9   9       3153.43       3088.21        71.38 o                         
 -10   9   9       4677.68       4493.03        95.53 o                         
  -9   9   9       1690.63       1580.53        43.51 o                         
  -8   9   9        406.16        389.48        17.10 o                         
  -7   9   9        737.48        746.95        23.26 o                         
  -6   9   9       3574.56       3548.35        64.92 o                         
  -5   9   9       6630.08       6603.19       116.77 o                         
  -4   9   9       5570.50       5423.42        98.01 o                         
  -3   9   9       2517.88       2449.20        56.00 o                         
  -2   9   9        703.26        733.88        24.79 o                         
  -1   9   9       1788.17       1793.28        41.85 o                         
   0   9   9       3798.15       3815.20        81.89 o                         
   1   9   9       5101.58       5069.55       115.14 o                         
   2   9   9       3160.28       3124.33        78.35 o                         
   3   9   9       1332.19       1280.33        39.14 o                         
   4   9   9        698.41        664.68        27.74 o                         
   5   9   9        565.84        532.65        28.60 o                         
   6   9   9       1831.88       1938.31        55.32 o                         
 -10  10   9        210.97        217.08        18.52 o                         
  -9  10   9        114.22        119.76        14.75 o                         
  -8  10   9          0.99         -2.60         6.70 o                         
  -7  10   9        271.35        283.18        15.33 o                         
  -6  10   9        130.67        169.78        12.37 o                         
  -5  10   9          0.10          9.13         5.14 o                         
  -4  10   9        189.47        220.61        18.14 o                         
  -3  10   9        171.54        200.99        17.04 o                         
  -2  10   9          9.69         15.25        10.81 o                         
  -1  10   9        230.36        222.94        16.26 o                         
   0  10   9        274.77        323.29        20.33 o                         
   1  10   9         14.52         29.00         8.97 o                         
   2  10   9        121.48        131.12        17.91 o                         
   3  10   9        202.61        197.72        22.19 o                         
   4  10   9         24.85         39.70        11.80 o                         
   5  10   9        148.67        145.90        18.89 o                         
  -9  11   9       3219.65       3217.39       104.51 o                         
  -8  11   9       2637.14       2567.14        60.83 o                         
  -7  11   9       1270.99       1248.05        34.95 o                         
  -6  11   9        891.64        797.24        25.74 o                         
  -5  11   9        861.76        809.68        29.58 o                         
  -4  11   9       2722.91       2713.27        65.16 o                         
  -3  11   9       5215.59       5285.21       120.05 o                         
  -2  11   9       3224.28       3168.10        76.65 o                         
  -1  11   9       1491.54       1449.04        42.04 o                         
   0  11   9       1109.12       1079.91        38.89 o                         
   1  11   9        930.64        907.62        40.73 o                         
   2  11   9       1801.94       1823.23       106.34 o                         
   3  11   9       2547.87       2618.16        82.85 o                         
   4  11   9       1701.95       1701.79        80.11 o                         
  -8  12   9         13.84         10.96        15.88 o                         
  -7  12   9          0.06         -1.07         9.11 o                         
  -6  12   9         13.72         21.72        12.26 o                         
  -5  12   9         19.43         33.76         9.15 o                         
  -4  12   9        193.07        212.35        16.54 o                         
  -3  12   9         19.19         37.49        10.30 o                         
  -2  12   9         33.18         36.52        12.87 o                         
  -1  12   9         10.63         10.37        10.58 o                         
   0  12   9         35.17         24.19        12.08 o                         
   1  12   9          7.80          6.91        10.35 o                         
   2  12   9         24.85         28.26        12.43 o                         
  -4  13   9       1263.46       1245.10        43.56 o                         
  -3  13   9       2299.02       2372.42        66.71 o                         
  -2  13   9       3284.74       3274.25       129.68 o                         
  -1  13   9       1371.99       1342.21        70.06 o                         
 -14   0  10        287.24        283.45        27.02 o                         
 -13   0  10        214.27        178.56        20.39 o                         
 -12   0  10       2349.56       2237.54        65.30 o                         
 -11   0  10       9581.45       9256.89       243.42 o                         
 -10   0  10       6861.97       6793.99       182.02 o                         
  -9   0  10       2222.90       2231.47        69.90 o                         
  -8   0  10        225.01        334.94        30.07 o                         
  -7   0  10       2438.77       2489.19        74.78 o                         
  -6   0  10      11340.41      11335.65       289.60 o                         
  -5   0  10      14461.50      14475.20       413.97 o                         
  -4   0  10      10132.12      10076.55       262.70 o                         
  -3   0  10       1235.03       1286.15        51.93 o                         
  -2   0  10         86.75        118.96        15.17 o                         
  -1   0  10       3441.48       3670.78       110.28 o                         
   0   0  10      11250.99      11307.82       296.33 o                         
   1   0  10       9795.70      10008.42       338.47 o                         
   2   0  10       3864.46       3720.60       321.23 o                         
   3   0  10        233.11        234.06        22.96 o                         
   4   0  10        286.59        275.84        24.81 o                         
   5   0  10       3285.84       3220.41       107.15 o                         
   6   0  10       5982.00       6343.07       185.27 o                         
   7   0  10       3783.19       3962.32       128.95 o                         
   8   0  10        927.40        889.42        96.51 o                         
   9   0  10         66.28         73.33        17.40 o                         
 -14   1  10        322.47        347.17        22.11 o                         
 -13   1  10        643.94        682.13        27.93 o                         
 -12   1  10       1536.32       1596.22        41.30 o                         
 -11   1  10        559.23        591.34        20.20 o                         
 -10   1  10       1253.99       1165.57        31.47 o                         
  -9   1  10       4264.49       4192.92        83.31 o                         
  -8   1  10        429.62        438.11        16.27 o                         
  -7   1  10       1928.46       1932.30        38.22 o                         
  -6   1  10       6371.10       6402.46       103.75 o                         
  -5   1  10        149.00        192.77        15.34 o                         
  -4   1  10       4035.12       3927.08        71.60 o                         
  -3   1  10       3909.00       3871.20        73.11 o                         
  -2   1  10         10.55         41.50        13.42 o                         
  -1   1  10       3597.57       3695.49        78.43 o                         
   0   1  10       3705.89       3780.84        72.70 o                         
   1   1  10         74.41         96.71         9.06 o                         
   2   1  10       3589.43       3588.38        76.00 o                         
   3   1  10       1437.78       1361.47        35.16 o                         
   4   1  10         48.75         63.80         8.45 o                         
   5   1  10       1823.63       1859.90        45.84 o                         
   6   1  10        546.77        581.92        26.65 o                         
   7   1  10        207.07        196.27        19.33 o                         
   8   1  10        713.38        708.83        31.47 o                         
   9   1  10        112.04        116.24        16.51 o                         
 -14   2  10       5182.79       5220.58       117.68 o                         
 -13   2  10       8118.06       8038.69       188.97 o                         
 -12   2  10       1834.24       1747.07        49.60 o                         
 -11   2  10         79.55        115.25         9.74 o                         
 -10   2  10        278.64        257.26        12.54 o                         
  -9   2  10       4308.99       4226.53        83.58 o                         
  -8   2  10      17390.45      17431.39       284.07 o                         
  -7   2  10      13408.36      13630.60       209.43 o                         
  -6   2  10       2579.53       2633.51        53.02 o                         
  -5   2  10        100.05        109.47         9.88 o                         
  -4   2  10        540.96        643.52        23.73 o                         
  -3   2  10       8841.68       8946.99       151.30 o                         
  -2   2  10      19502.12      18900.87       286.51 o                         
  -1   2  10      12911.77      12676.10       212.56 o                         
   0   2  10        665.56        697.95        21.19 o                         
   1   2  10         70.36         84.27         9.88 o                         
   2   2  10        816.33        795.60        24.52 o                         
   3   2  10       7286.97       7078.57       129.21 o                         
   4   2  10       9211.96       9013.77       159.80 o                         
   5   2  10       3799.95       3768.29        77.33 o                         
   6   2  10        663.35        621.54        24.23 o                         
   7   2  10         47.06         48.21         9.59 o                         
   8   2  10        741.64        720.83        38.12 o                         
 -14   3  10         27.10         18.96        12.19 o                         
 -13   3  10        179.24        173.53        18.57 o                         
 -12   3  10        296.91        324.15        29.82 o                         
 -11   3  10        239.44        266.43        17.50 o                         
 -10   3  10        426.26        425.70        18.71 o                         
  -9   3  10        596.85        621.35        22.02 o                         
  -8   3  10          5.95         17.41         7.76 o                         
  -7   3  10        924.78        897.03        24.49 o                         
  -6   3  10        874.55        868.62        26.77 o                         
  -5   3  10        146.88        180.58         9.53 o                         
  -4   3  10       1263.81       1267.76        31.07 o                         
  -3   3  10       1319.77       1313.16        30.42 o                         
  -2   3  10        247.85        269.25        10.00 o                         
  -1   3  10        851.43        832.46        25.09 o                         
   0   3  10        278.74        303.93        23.82 o                         
   1   3  10         77.65        100.08        12.26 o                         
   2   3  10        910.98        896.01        26.42 o                         
   3   3  10         74.99         88.12         9.58 o                         
   4   3  10        224.03        217.53        14.48 o                         
   5   3  10       1088.92       1086.66        34.61 o                         
   6   3  10         17.16         27.74         7.44 o                         
   7   3  10        284.47        302.08        18.36 o                         
   8   3  10        204.69        191.15        15.42 o                         
 -14   4  10        779.25        680.25        34.07 o                         
 -13   4  10       1265.25       1248.89        45.77 o                         
 -12   4  10       2977.20       2801.61        71.29 o                         
 -11   4  10       4903.14       4900.39       108.81 o                         
 -10   4  10       3853.92       3947.13        82.28 o                         
  -9   4  10       2217.05       2231.95        57.05 o                         
  -8   4  10       1277.09       1307.10        32.68 o                         
  -7   4  10       2613.60       2642.74        49.74 o                         
  -6   4  10       4832.81       5027.32        85.45 o                         
  -5   4  10       7747.25       7730.95       123.08 o                         
  -4   4  10       6007.84       5958.92        97.95 o                         
  -3   4  10       2289.55       2278.04        43.06 o                         
  -2   4  10       1593.97       1617.03        34.44 o                         
  -1   4  10       3533.27       3465.42        66.45 o                         
   0   4  10       7740.32       7407.31       140.47 o                         
   1   4  10       6527.92       6288.10       134.41 o                         
   2   4  10       3242.59       3167.35        69.26 o                         
   3   4  10       1245.21       1206.96        34.83 o                         
   4   4  10       1191.52       1103.90        34.06 o                         
   5   4  10       2020.10       2041.90        48.48 o                         
   6   4  10       2460.92       2472.91        57.00 o                         
   7   4  10       2043.85       2077.34        52.56 o                         
   8   4  10        902.58        858.18        34.48 o                         
 -13   5  10        142.37        136.85        16.49 o                         
 -12   5  10        558.23        560.77        29.34 o                         
 -11   5  10         22.49         48.31        12.75 o                         
 -10   5  10        157.04        176.93        15.12 o                         
  -9   5  10        724.31        767.25        30.72 o                         
  -8   5  10        103.96        116.47         9.71 o                         
  -7   5  10        459.98        472.51        15.65 o                         
  -6   5  10        890.23        875.50        23.92 o                         
  -5   5  10         10.68         18.86         4.56 o                         
  -4   5  10        377.25        414.81        12.37 o                         
  -3   5  10        424.32        449.68        14.56 o                         
  -2   5  10        216.46        245.96         9.44 o                         
  -1   5  10        227.20        232.29        10.41 o                         
   0   5  10        754.81        746.14        24.53 o                         
   1   5  10        111.93        133.17        11.48 o                         
   2   5  10        211.83        195.94        13.93 o                         
   3   5  10        639.76        619.96        23.50 o                         
   4   5  10         34.41         40.91         8.39 o                         
   5   5  10        121.69        124.96        12.28 o                         
   6   5  10        349.37        358.59        19.64 o                         
   7   5  10         30.71         27.90         9.24 o                         
   8   5  10        158.88        145.45        16.10 o                         
 -13   6  10        862.85        827.59        36.95 o                         
 -12   6  10       1766.59       1689.85        62.91 o                         
 -11   6  10       2686.05       2593.21        67.25 o                         
 -10   6  10       3149.75       2968.89        72.05 o                         
  -9   6  10       3397.61       3395.89        72.39 o                         
  -8   6  10       1896.43       1978.63        41.02 o                         
  -7   6  10       2420.03       2453.63        44.68 o                         
  -6   6  10       3222.56       3173.80        57.41 o                         
  -5   6  10       3872.05       3767.12        58.87 o                         
  -4   6  10       3720.04       3696.65        57.62 o                         
  -3   6  10       4049.51       3852.61        62.30 o                         
  -2   6  10       3348.58       3253.60        54.93 o                         
  -1   6  10       2872.94       2868.57        53.53 o                         
   0   6  10       3837.88       3747.98        77.02 o                         
   1   6  10       3246.97       3143.28        68.89 o                         
   2   6  10       3545.47       3369.91        67.91 o                         
   3   6  10       2028.56       1978.78        44.83 o                         
   4   6  10       1436.52       1406.95        36.33 o                         
   5   6  10       1666.04       1603.29        38.49 o                         
   6   6  10       1335.47       1311.05        38.89 o                         
   7   6  10       1450.76       1425.31        45.84 o                         
 -12   7  10        307.48        286.27        19.18 o                         
 -11   7  10        415.82        406.12        22.24 o                         
 -10   7  10         24.02         33.20         7.89 o                         
  -9   7  10        546.05        521.71        19.49 o                         
  -8   7  10        253.41        248.64        13.88 o                         
  -7   7  10         92.54        126.48         9.37 o                         
  -6   7  10       1407.47       1390.58        28.56 o                         
  -5   7  10        155.73        166.86        10.38 o                         
  -4   7  10        696.28        671.55        16.16 o                         
  -3   7  10       1047.30       1005.02        21.06 o                         
  -2   7  10        164.75        186.64         9.72 o                         
  -1   7  10        231.15        241.34        11.92 o                         
   0   7  10        992.40        960.09        29.86 o                         
   1   7  10         14.05         28.74         6.77 o                         
   2   7  10        395.00        367.54        15.46 o                         
   3   7  10        140.11        146.68        11.08 o                         
   4   7  10          1.81         18.86         7.73 o                         
   5   7  10        242.04        233.27        17.26 o                         
   6   7  10        196.71        212.02        16.70 o                         
   7   7  10          2.95         -0.71        13.59 o                         
 -12   8  10       1851.05       1863.83        60.39 o                         
 -11   8  10        599.91        581.90        27.52 o                         
 -10   8  10       1093.38       1013.90        38.80 o                         
  -9   8  10       2438.93       2304.27        55.01 o                         
  -8   8  10       4842.67       4690.13        96.02 o                         
  -7   8  10       3902.85       3906.38        82.31 o                         
  -6   8  10       1842.00       1858.86        39.17 o                         
  -5   8  10       1660.27       1670.56        35.57 o                         
  -4   8  10       1619.90       1585.90        33.74 o                         
  -3   8  10       4233.64       4250.44        80.69 o                         
  -2   8  10       6181.27       6204.60       103.96 o                         
  -1   8  10       2550.04       2543.05        49.40 o                         
   0   8  10        954.19        914.93        26.38 o                         
   1   8  10       1094.59       1068.99        31.95 o                         
   2   8  10       1903.93       1907.69        55.31 o                         
   3   8  10       3632.46       3718.12        91.93 o                         
   4   8  10       2812.83       2826.16        68.25 o                         
   5   8  10        910.08        940.34        31.92 o                         
   6   8  10        410.07        378.08        21.68 o                         
 -11   9  10        200.67        200.00        18.12 o                         
 -10   9  10        193.12        165.09        16.92 o                         
  -9   9  10        994.11        947.20        35.60 o                         
  -8   9  10         59.02         74.32        10.24 o                         
  -7   9  10        387.04        380.13        17.35 o                         
  -6   9  10        968.37       1016.63        26.21 o                         
  -5   9  10          2.35         19.83         6.22 o                         
  -4   9  10        816.67        803.01        30.30 o                         
  -3   9  10        396.08        410.79        19.12 o                         
  -2   9  10         58.65         90.85         9.69 o                         
  -1   9  10        648.72        633.96        21.55 o                         
   0   9  10        405.90        406.52        19.98 o                         
   1   9  10         82.71         92.02        12.41 o                         
   2   9  10        707.51        657.00        30.42 o                         
   3   9  10        224.68        231.69        18.91 o                         
   4   9  10         93.85        108.10        17.98 o                         
   5   9  10        562.24        582.97        36.45 o                         
 -10  10  10       4576.61       4440.26       103.87 o                         
  -9  10  10       1694.13       1618.51        48.18 o                         
  -8  10  10         63.79         62.94        10.85 o                         
  -7  10  10        154.20        163.08        12.68 o                         
  -6  10  10       2974.86       2957.35        76.44 o                         
  -5  10  10       9212.84       9359.46       167.68 o                         
  -4  10  10       6894.12       6910.26       167.37 o                         
  -3  10  10       1037.50        987.84        31.11 o                         
  -2  10  10         90.63        126.91        12.06 o                         
  -1  10  10        163.58        177.41        26.07 o                         
   0  10  10       4487.22       4522.60       110.38 o                         
   1  10  10       6565.37       6740.51       214.81 o                         
   2  10  10       2821.76       2940.79        94.32 o                         
   3  10  10        239.21        211.79        25.14 o                         
   4  10  10         85.93         77.02        15.24 o                         
  -8  11  10        124.48        141.91        13.41 o                         
  -7  11  10        890.12        888.87        31.08 o                         
  -6  11  10       1415.56       1410.96        52.39 o                         
  -5  11  10          0.47         30.60         8.66 o                         
  -4  11  10        762.50        825.00        36.54 o                         
  -3  11  10        973.56        998.89        38.08 o                         
  -2  11  10         47.08         58.59        10.02 o                         
  -1  11  10        745.96        768.11        40.84 o                         
   0  11  10        644.35        685.37        42.10 o                         
   1  11  10          0.33         20.29        11.48 o                         
   2  11  10        973.43       1046.69        57.46 o                         
  -6  12  10       1018.75        969.36        34.18 o                         
  -5  12  10        170.44        129.10        13.89 o                         
  -4  12  10        574.87        567.24        29.85 o                         
  -3  12  10       3436.82       3533.91       137.10 o                         
  -2  12  10       4649.92       4762.89       166.87 o                         
  -1  12  10       2032.41       2114.91        75.77 o                         
   0  12  10        120.74        101.58        21.34 o                         
 -14   1  11       1425.52       1389.69        44.99 o                         
 -13   1  11       1134.07       1094.05        37.04 o                         
 -12   1  11       1718.52       1650.41        44.23 o                         
 -11   1  11       2295.86       2213.00        47.95 o                         
 -10   1  11       5317.63       5257.00       102.79 o                         
  -9   1  11       5483.11       5391.47       104.70 o                         
  -8   1  11       3018.50       3081.65        59.43 o                         
  -7   1  11       1758.98       1845.16        40.47 o                         
  -6   1  11       2533.52       2535.35        47.63 o                         
  -5   1  11       4218.35       4209.47        77.58 o                         
  -4   1  11       5393.86       5612.72       121.24 o                         
  -3   1  11       5443.24       5490.76       111.37 o                         
  -2   1  11       2835.04       2871.20        66.21 o                         
  -1   1  11       2721.67       2801.26        72.07 o                         
   0   1  11       3268.38       3302.28        74.57 o                         
   1   1  11       2968.31       2814.01        59.31 o                         
   2   1  11       3908.05       3766.66        75.83 o                         
   3   1  11       3477.81       3393.13        78.38 o                         
   4   1  11       2311.57       2304.08        59.86 o                         
   5   1  11       1212.24       1190.53        40.01 o                         
   6   1  11       1123.23       1190.94        44.92 o                         
   7   1  11       1351.94       1323.95        45.13 o                         
 -14   2  11         71.17         83.81        14.01 o                         
 -13   2  11         36.09         28.21        10.19 o                         
 -12   2  11        817.20        813.53        32.49 o                         
 -11   2  11         94.78        113.95        11.48 o                         
 -10   2  11        641.50        638.77        24.69 o                         
  -9   2  11        627.06        631.83        24.54 o                         
  -8   2  11          7.37         27.47         6.38 o                         
  -7   2  11        976.09        945.99        26.42 o                         
  -6   2  11       1068.76       1048.36        24.84 o                         
  -5   2  11         17.42         29.49         4.83 o                         
  -4   2  11       1245.23       1266.61        46.01 o                         
  -3   2  11        955.31        915.21        22.70 o                         
  -2   2  11         15.31         20.60         5.59 o                         
  -1   2  11        679.88        650.46        20.69 o                         
   0   2  11       1030.08        982.49        29.90 o                         
   1   2  11         86.19        107.43        18.20 o                         
   2   2  11       1357.85       1374.60        36.03 o                         
   3   2  11        386.50        418.19        18.70 o                         
   4   2  11        230.36        282.61        16.95 o                         
   5   2  11        887.47        910.32        29.95 o                         
   6   2  11         93.66         93.80        12.71 o                         
   7   2  11         87.06         58.27        12.24 o                         
 -14   3  11       3866.01       3862.79        92.47 o                         
 -13   3  11       4219.10       4251.75        99.64 o                         
 -12   3  11       1521.66       1496.93        49.14 o                         
 -11   3  11        328.37        336.30        18.00 o                         
 -10   3  11        558.65        552.48        21.65 o                         
  -9   3  11       3762.71       3743.65        78.22 o                         
  -8   3  11      10182.05      10063.33       171.11 o                         
  -7   3  11       9353.89       9370.72       150.44 o                         
  -6   3  11       1613.51       1685.03        35.70 o                         
  -5   3  11        158.14        183.89        10.36 o                         
  -4   3  11        888.04        942.23        24.04 o                         
  -3   3  11       9970.67       9843.66       155.21 o                         
  -2   3  11      13800.51      13493.38       243.68 o                         
  -1   3  11       4354.82       4217.12        86.42 o                         
   0   3  11        816.29        785.68        26.54 o                         
   1   3  11        198.17        202.82        13.89 o                         
   2   3  11       1596.13       1516.24        40.78 o                         
   3   3  11       5115.35       4908.65       101.70 o                         
   4   3  11       5682.59       5650.96       116.15 o                         
   5   3  11       2101.84       2023.19        53.68 o                         
   6   3  11        325.73        266.78        21.27 o                         
   7   3  11         80.82         65.94        11.79 o                         
 -13   4  11         13.74         28.35        13.71 o                         
 -12   4  11       1248.30       1260.07        43.33 o                         
 -11   4  11        789.35        812.26        30.53 o                         
 -10   4  11        151.93        145.27        12.79 o                         
  -9   4  11       2257.35       2297.96        53.55 o                         
  -8   4  11        451.32        466.32        17.32 o                         
  -7   4  11        225.37        233.82        13.50 o                         
  -6   4  11       1653.45       1670.56        33.55 o                         
  -5   4  11        297.85        335.44        11.36 o                         
  -4   4  11        403.09        423.73        15.22 o                         
  -3   4  11        875.12        861.06        21.47 o                         
  -2   4  11        821.78        801.50        21.52 o                         
  -1   4  11       1091.20       1053.71        30.67 o                         
   0   4  11       1740.08       1671.29        42.66 o                         
   1   4  11         23.24         36.76        10.64 o                         
   2   4  11        681.52        685.94        24.85 o                         
   3   4  11        681.75        695.50        25.74 o                         
   4   4  11          9.31          9.97         6.69 o                         
   5   4  11        348.43        315.32        22.12 o                         
   6   4  11        158.23        147.39        18.64 o                         
   7   4  11        124.79        112.33        14.09 o                         
 -13   5  11         96.98         61.71        12.07 o                         
 -12   5  11       1576.85       1494.03        46.44 o                         
 -11   5  11       5651.34       5625.25       124.27 o                         
 -10   5  11       6563.88       6650.64       141.59 o                         
  -9   5  11       2482.55       2474.24        56.92 o                         
  -8   5  11        163.18        185.18        12.20 o                         
  -7   5  11        177.46        206.74        11.95 o                         
  -6   5  11       5512.27       5489.44        82.58 o                         
  -5   5  11      12130.61      11875.59       166.09 o                         
  -4   5  11      10911.25      10581.83       149.21 o                         
  -3   5  11       1188.27       1187.34        25.18 o                         
  -2   5  11         63.85         81.66         5.89 o                         
  -1   5  11       1442.57       1411.52        37.74 o                         
   0   5  11       5249.65       5150.69       104.00 o                         
   1   5  11       7948.60       7722.25       148.96 o                         
   2   5  11       3235.14       3166.74        72.34 o                         
   3   5  11        553.03        500.99        21.85 o                         
   4   5  11         87.53         62.45        10.61 o                         
   5   5  11        798.29        760.48        29.49 o                         
   6   5  11       2738.48       2735.74        68.02 o                         
 -12   6  11       2059.44       2043.28        53.15 o                         
 -11   6  11        183.44        208.68        17.41 o                         
 -10   6  11       1557.06       1518.07        43.61 o                         
  -9   6  11       2833.99       2827.39        63.11 o                         
  -8   6  11         41.41         49.71         6.84 o                         
  -7   6  11       2133.04       2154.73        41.06 o                         
  -6   6  11       2653.78       2555.90        45.94 o                         
  -5   6  11          4.30          6.42         3.82 o                         
  -4   6  11       3527.65       3527.76        56.03 o                         
  -3   6  11       2025.73       2008.01        35.18 o                         
  -2   6  11         39.19         36.41         5.63 o                         
  -1   6  11       3036.58       2997.34        61.30 o                         
   0   6  11       2445.61       2358.89        55.96 o                         
   1   6  11         77.26         82.91        10.55 o                         
   2   6  11       2853.37       2804.62        58.95 o                         
   3   6  11       1218.50       1189.55        32.47 o                         
   4   6  11        324.33        323.08        18.33 o                         
   5   6  11       1490.72       1596.98        46.45 o                         
   6   6  11        284.97        347.51        23.46 o                         
 -12   7  11       1344.56       1321.82        58.80 o                         
 -11   7  11        262.03        270.75        30.16 o                         
 -10   7  11        174.42        155.04        13.46 o                         
  -9   7  11       2414.62       2362.91        51.32 o                         
  -8   7  11       6584.49       6438.12       115.84 o                         
  -7   7  11       7241.51       7207.09       106.50 o                         
  -6   7  11       2033.50       1971.03        37.68 o                         
  -5   7  11        204.16        198.23         9.87 o                         
  -4   7  11        548.93        531.01        16.45 o                         
  -3   7  11       3864.23       3773.33        63.78 o                         
  -2   7  11       9171.27       9038.30       136.90 o                         
  -1   7  11       5074.81       5015.76        94.43 o                         
   0   7  11        832.90        807.85        27.48 o                         
   1   7  11        188.11        169.93        13.81 o                         
   2   7  11        828.91        787.14        27.93 o                         
   3   7  11       2952.56       2988.26        79.90 o                         
   4   7  11       3983.61       4065.42       101.30 o                         
   5   7  11       1978.44       1999.39        55.68 o                         
 -11   8  11        281.24        317.43        22.28 o                         
 -10   8  11         71.85         84.70        20.47 o                         
  -9   8  11        996.87        988.46        33.98 o                         
  -8   8  11        225.71        227.35        14.80 o                         
  -7   8  11        628.08        688.10        23.45 o                         
  -6   8  11       1075.81       1111.72        28.12 o                         
  -5   8  11        120.17        144.09         9.91 o                         
  -4   8  11        473.80        496.35        18.36 o                         
  -3   8  11        905.24        875.84        24.28 o                         
  -2   8  11        114.54        110.96         9.13 o                         
  -1   8  11        337.08        376.66        16.91 o                         
   0   8  11        475.34        483.99        20.90 o                         
   1   8  11          2.19          3.33         9.33 o                         
   2   8  11        313.20        336.31        22.83 o                         
   3   8  11        290.30        271.96        30.53 o                         
   4   8  11          2.57         21.81        11.42 o                         
 -10   9  11       2796.89       2740.63        75.69 o                         
  -9   9  11        540.32        510.78        24.83 o                         
  -8   9  11        319.00        306.68        17.03 o                         
  -7   9  11        872.70        906.40        30.32 o                         
  -6   9  11       3621.99       3729.47        75.10 o                         
  -5   9  11       5948.84       6069.83       120.76 o                         
  -4   9  11       3517.83       3526.71        77.00 o                         
  -3   9  11        447.10        464.60        23.74 o                         
  -2   9  11        193.45        201.58        12.49 o                         
  -1   9  11       1060.34       1041.10        34.13 o                         
   0   9  11       3864.74       3928.24        97.91 o                         
   1   9  11       5710.95       5849.57       133.79 o                         
   2   9  11       2088.34       2093.62        69.81 o                         
   3   9  11        330.31        303.85        22.75 o                         
  -9  10  11        307.94        346.97        22.84 o                         
  -8  10  11          0.00         15.04         7.47 o                         
  -7  10  11        317.59        364.56        24.65 o                         
  -6  10  11        252.14        263.55        18.36 o                         
  -5  10  11          3.80         14.84         6.73 o                         
  -4  10  11        314.98        363.86        18.93 o                         
  -3  10  11        222.15        247.57        16.21 o                         
  -2  10  11          9.07          5.92         7.65 o                         
  -1  10  11        333.77        332.11        22.43 o                         
   0  10  11         54.51         50.13        11.09 o                         
   1  10  11          0.51          5.76        12.21 o                         
   2  10  11        142.69        133.98        19.21 o                         
  -7  11  11       1582.86       1628.86        46.10 o                         
  -6  11  11       1635.70       1634.95        51.31 o                         
  -5  11  11       1614.18       1661.34        51.71 o                         
  -4  11  11       1412.77       1345.29        45.85 o                         
  -3  11  11        877.58        883.91        35.06 o                         
  -2  11  11       1198.53       1224.55        42.36 o                         
  -1  11  11       2095.56       2206.02        65.02 o                         
   0  11  11       1728.58       1662.17        76.50 o                         
 -13   0  12         62.99         61.36        14.63 o                         
 -12   0  12       1666.32       1515.17        60.81 o                         
 -11   0  12       6377.75       6252.97       172.78 o                         
 -10   0  12       8996.33       9181.71       240.91 o                         
  -9   0  12       4162.39       4226.39       119.94 o                         
  -8   0  12        112.02        147.71        17.68 o                         
  -7   0  12        107.94        121.55        11.71 o                         
  -6   0  12       2719.93       2905.91        92.53 o                         
  -5   0  12      16331.15      16363.72       509.39 o                         
  -4   0  12      14085.30      14164.69       367.69 o                         
  -3   0  12       2051.12       1953.19        71.59 o                         
  -2   0  12         58.72         94.04        21.38 o                         
  -1   0  12        215.45        297.72        50.33 o                         
   0   0  12       4414.27       4564.44       139.89 o                         
   1   0  12      10376.13      10631.45       312.29 o                         
   2   0  12       5956.75       5876.88       174.24 o                         
   3   0  12        555.57        570.72        37.76 o                         
   4   0  12         42.46         41.09        17.23 o                         
   5   0  12        205.63        186.84        31.00 o                         
   6   0  12       1923.65       2026.76        82.69 o                         
 -13   1  12        123.47        138.38        19.39 o                         
 -12   1  12       1573.44       1550.92        44.59 o                         
 -11   1  12        771.90        771.95        27.88 o                         
 -10   1  12        962.12        986.53        33.08 o                         
  -9   1  12       1719.47       1750.30        47.87 o                         
  -8   1  12        262.78        282.91        12.82 o                         
  -7   1  12        950.11        934.83        26.13 o                         
  -6   1  12       1882.82       1956.11        46.41 o                         
  -5   1  12         13.66         30.22         7.08 o                         
  -4   1  12       1083.08       1123.27        37.64 o                         
  -3   1  12       2084.06       2000.12        45.09 o                         
  -2   1  12         45.42         66.24         9.78 o                         
  -1   1  12       1607.59       1645.21        46.11 o                         
   0   1  12       1797.03       1827.35        50.08 o                         
   1   1  12         13.51         20.26        13.46 o                         
   2   1  12       1025.16       1066.38        37.03 o                         
   3   1  12        697.31        726.28        30.05 o                         
   4   1  12         46.65         47.94        11.01 o                         
   5   1  12        877.24        937.13        37.79 o                         
   6   1  12        168.17        186.61        18.30 o                         
 -13   2  12       3402.61       3447.08        86.29 o                         
 -12   2  12       1539.02       1652.21        52.37 o                         
 -11   2  12        784.24        815.51        28.96 o                         
 -10   2  12        526.15        509.86        20.93 o                         
  -9   2  12       3043.80       3048.59        73.31 o                         
  -8   2  12       7748.22       7770.64       147.07 o                         
  -7   2  12       5703.95       5594.68        94.02 o                         
  -6   2  12       2051.58       2190.61        47.96 o                         
  -5   2  12        315.14        342.19        13.75 o                         
  -4   2  12       1453.66       1520.15        40.04 o                         
  -3   2  12       6363.89       6205.84       203.07 o                         
  -2   2  12       9665.32       9651.28       200.20 o                         
  -1   2  12       3461.28       3436.00        78.24 o                         
   0   2  12        816.93        832.60        30.43 o                         
   1   2  12        502.78        503.31        23.52 o                         
   2   2  12       1285.41       1293.74        57.82 o                         
   3   2  12       4494.54       4445.45        99.05 o                         
   4   2  12       3665.51       3808.21        97.79 o                         
   5   2  12       1461.98       1471.66        47.09 o                         
   6   2  12        147.38        118.45        16.45 o                         
 -13   3  12         40.73         44.47        11.42 o                         
 -12   3  12       1195.40       1230.13        42.80 o                         
 -11   3  12        329.09        332.18        19.16 o                         
 -10   3  12        447.28        467.22        20.34 o                         
  -9   3  12       1302.37       1325.06        36.62 o                         
  -8   3  12        535.64        556.07        19.75 o                         
  -7   3  12        721.65        722.62        20.25 o                         
  -6   3  12       2242.72       2228.23        44.64 o                         
  -5   3  12        582.96        574.32        19.29 o                         
  -4   3  12        579.56        579.17        16.91 o                         
  -3   3  12       1735.84       1739.00        50.22 o                         
  -2   3  12        313.18        315.09        24.34 o                         
  -1   3  12        459.46        477.89        23.81 o                         
   0   3  12       1830.81       1808.20        46.78 o                         
   1   3  12          0.56          7.27         8.20 o                         
   2   3  12        714.58        742.74        32.23 o                         
   3   3  12        779.86        776.02        33.10 o                         
   4   3  12         17.60         54.93        13.42 o                         
   5   3  12        351.42        384.83        25.74 o                         
   6   3  12        331.32        347.42        27.52 o                         
 -13   4  12        416.66        358.85        23.15 o                         
 -12   4  12       1700.53       1641.50        53.41 o                         
 -11   4  12       4173.32       4122.19        90.01 o                         
 -10   4  12       5037.89       5027.27       102.34 o                         
  -9   4  12       2659.47       2643.76        60.33 o                         
  -8   4  12        829.66        812.18        24.54 o                         
  -7   4  12        985.62       1003.37        23.18 o                         
  -6   4  12       3345.92       3388.04        55.72 o                         
  -5   4  12       6735.58       6732.85        99.08 o                         
  -4   4  12       4715.81       4635.52        75.11 o                         
  -3   4  12       2079.57       2057.85        45.45 o                         
  -2   4  12        724.85        727.03        21.83 o                         
  -1   4  12        996.70        909.70        28.86 o                         
   0   4  12       2675.28       2654.94        61.68 o                         
   1   4  12       4438.16       4357.06        92.32 o                         
   2   4  12       3699.28       3607.61        80.02 o                         
   3   4  12       1309.12       1216.61        37.75 o                         
   4   4  12        516.27        516.60        24.28 o                         
   5   4  12        655.58        666.89        31.90 o                         
   6   4  12       1589.23       1642.44        73.76 o                         
 -12   5  12         29.78         37.09        10.45 o                         
 -11   5  12         35.31         30.01         9.30 o                         
 -10   5  12         32.23         34.07         8.18 o                         
  -9   5  12          1.79         19.41         6.94 o                         
  -8   5  12        146.22        144.93        10.09 o                         
  -7   5  12         30.97         43.48         6.08 o                         
  -6   5  12         19.98         23.49         4.80 o                         
  -5   5  12         55.86         69.43         6.34 o                         
  -4   5  12         26.62         52.48         5.62 o                         
  -3   5  12         16.82         21.19         5.11 o                         
  -2   5  12        195.02        188.97        15.47 o                         
  -1   5  12        164.32        161.43        12.77 o                         
   0   5  12         62.66         67.67         9.63 o                         
   1   5  12        106.73        118.39        12.15 o                         
   2   5  12         56.64         72.11        10.58 o                         
   3   5  12         20.98         32.14         8.97 o                         
   4   5  12         94.60         98.09        14.73 o                         
   5   5  12         10.23         23.36         9.40 o                         
 -12   6  12       1479.58       1381.12        43.34 o                         
 -11   6  12       1238.07       1160.28        36.80 o                         
 -10   6  12       2420.33       2380.69        73.05 o                         
  -9   6  12       2674.13       2644.76        57.04 o                         
  -8   6  12       2613.41       2592.95        45.81 o                         
  -7   6  12       2311.56       2329.18        41.85 o                         
  -6   6  12       1958.06       1876.19        37.17 o                         
  -5   6  12       2499.47       2471.43        42.71 o                         
  -4   6  12       2852.46       2735.89        45.93 o                         
  -3   6  12       2136.22       2149.20        44.10 o                         
  -2   6  12       1490.32       1497.90        37.52 o                         
  -1   6  12       2487.65       2405.82        57.69 o                         
   0   6  12       2115.56       2046.71        58.08 o                         
   1   6  12       1900.84       1818.34        48.38 o                         
   2   6  12       1660.61       1592.20        45.10 o                         
   3   6  12       1122.40       1098.76        35.98 o                         
   4   6  12       1567.17       1561.45        54.07 o                         
   5   6  12       1237.54       1199.89        62.51 o                         
 -11   7  12         34.39         20.03         9.80 o                         
 -10   7  12         75.15         68.86        11.85 o                         
  -9   7  12         14.58         24.75         8.42 o                         
  -8   7  12          9.15         13.26         6.19 o                         
  -7   7  12        102.60        100.86         8.84 o                         
  -6   7  12         32.75         37.91         6.44 o                         
  -5   7  12         16.08         21.61         5.66 o                         
  -4   7  12          7.29         24.79         5.75 o                         
  -3   7  12          3.27          9.06         5.83 o                         
  -2   7  12         12.47         13.60         6.43 o                         
  -1   7  12         75.66         92.38        11.17 o                         
   0   7  12          0.52         12.96         6.84 o                         
   1   7  12        170.95        164.03        19.63 o                         
   2   7  12         76.56         90.82        13.65 o                         
   3   7  12         13.21         15.52         9.65 o                         
   4   7  12         64.30         68.74        14.72 o                         
 -10   8  12        262.57        235.63        19.04 o                         
  -9   8  12        790.49        735.32        26.46 o                         
  -8   8  12       4315.43       4222.84        84.22 o                         
  -7   8  12       4973.19       4988.28        94.28 o                         
  -6   8  12       2453.37       2431.87        53.14 o                         
  -5   8  12        298.99        321.36        21.76 o                         
  -4   8  12        385.03        403.24        17.20 o                         
  -3   8  12       2689.44       2718.11        58.57 o                         
  -2   8  12       4507.13       4476.27        87.66 o                         
  -1   8  12       3849.68       3843.79        97.38 o                         
   0   8  12       1381.35       1378.48        46.34 o                         
   1   8  12        269.55        273.59        21.74 o                         
   2   8  12        513.36        519.19        28.05 o                         
   3   8  12       1734.82       1787.25        79.89 o                         
  -9   9  12        732.29        695.59        27.50 o                         
  -8   9  12        335.63        340.89        18.67 o                         
  -7   9  12        134.55        160.37        14.74 o                         
  -6   9  12       1015.87       1129.82        34.72 o                         
  -5   9  12        138.65        128.41        13.40 o                         
  -4   9  12        262.36        254.27        17.53 o                         
  -3   9  12       1066.96       1075.36        35.36 o                         
  -2   9  12        157.85        150.55        14.14 o                         
  -1   9  12        523.18        564.02        27.60 o                         
   0   9  12        937.63        938.19        47.15 o                         
   1   9  12         10.51         12.20        20.09 o                         
   2   9  12        392.19        458.61        27.30 o                         
  -7  10  12        485.61        495.28        34.71 o                         
  -6  10  12       2221.19       2239.41        60.25 o                         
  -5  10  12       4328.41       4395.45       116.77 o                         
  -4  10  12       2730.77       2753.19        73.82 o                         
  -3  10  12        685.09        741.01        32.10 o                         
  -2  10  12        251.14        212.07        18.59 o                         
  -1  10  12       1255.07       1251.10        62.60 o                         
   0  10  12       2533.98       2506.62        72.84 o                         
 -13   1  13        825.19        831.55        39.58 o                         
 -12   1  13       1668.94       1720.32        52.21 o                         
 -11   1  13       3898.31       3871.00       104.39 o                         
 -10   1  13       3555.50       3643.21        98.54 o                         
  -9   1  13       1421.79       1419.54        41.83 o                         
  -8   1  13       1085.41       1139.13        30.66 o                         
  -7   1  13       1768.51       1863.81        42.71 o                         
  -6   1  13       4181.33       4277.36        98.55 o                         
  -5   1  13       5712.46       5793.08       129.61 o                         
  -4   1  13       4411.27       4450.78       104.39 o                         
  -3   1  13       1236.67       1226.62        41.31 o                         
  -2   1  13        622.68        647.29        27.20 o                         
  -1   1  13       1429.98       1437.03        43.89 o                         
   0   1  13       2603.88       2642.58        67.03 o                         
   1   1  13       4409.81       4404.29       104.35 o                         
   2   1  13       2399.01       2367.69        63.63 o                         
   3   1  13        524.68        505.05        31.34 o                         
   4   1  13        381.30        388.87        25.05 o                         
   5   1  13        948.91        930.54        37.53 o                         
 -12   2  13        191.56        195.07        15.83 o                         
 -11   2  13         82.14         97.86        11.84 o                         
 -10   2  13          1.13         14.41         8.22 o                         
  -9   2  13        428.40        420.20        21.19 o                         
  -8   2  13        386.35        420.82        18.80 o                         
  -7   2  13         18.60         24.43         6.84 o                         
  -6   2  13        628.38        667.31        22.76 o                         
  -5   2  13        209.60        259.35        18.82 o                         
  -4   2  13         31.14         81.30        13.42 o                         
  -3   2  13        204.01        196.78        17.62 o                         
  -2   2  13         68.62        107.16        13.29 o                         
  -1   2  13        262.79        302.43        20.78 o                         
   0   2  13        103.64        111.84        14.23 o                         
   1   2  13          5.47         13.68         7.68 o                         
   2   2  13         30.37         46.17        10.86 o                         
   3   2  13        124.97        130.08        16.09 o                         
   4   2  13         29.22         28.40        11.88 o                         
   5   2  13         20.72         26.89        11.93 o                         
 -12   3  13       2700.66       2709.43        64.57 o                         
 -11   3  13        839.12        830.51        29.40 o                         
 -10   3  13        299.22        282.40        17.53 o                         
  -9   3  13       1417.74       1388.65        38.40 o                         
  -8   3  13       4772.36       4895.71        91.84 o                         
  -7   3  13       4924.15       5046.64        89.39 o                         
  -6   3  13       2721.03       2741.10        53.61 o                         
  -5   3  13       1056.82       1060.65        28.91 o                         
  -4   3  13        677.32        679.20        30.40 o                         
  -3   3  13       2424.10       2455.76        66.13 o                         
  -2   3  13       4137.32       4175.03       100.01 o                         
  -1   3  13       5056.20       5150.83       119.34 o                         
   0   3  13       1983.78       2000.43        58.92 o                         
   1   3  13        371.44        369.71        27.79 o                         
   2   3  13        774.20        777.71        36.15 o                         
   3   3  13       2061.45       2072.37        62.71 o                         
   4   3  13       2474.18       2624.24        78.51 o                         
 -12   4  13       1353.11       1331.90        54.68 o                         
 -11   4  13        350.99        380.71        20.58 o                         
 -10   4  13        493.79        480.21        21.84 o                         
  -9   4  13       1344.57       1315.36        38.52 o                         
  -8   4  13        275.06        277.68        13.54 o                         
  -7   4  13        630.52        638.16        17.11 o                         
  -6   4  13       2709.08       2689.56        46.57 o                         
  -5   4  13         76.24        107.87         8.59 o                         
  -4   4  13       1531.93       1587.66        38.92 o                         
  -3   4  13       2670.45       2636.00        61.48 o                         
  -2   4  13          4.86         20.67         9.04 o                         
  -1   4  13       1843.40       1901.90        56.22 o                         
   0   4  13        927.43        931.41        36.09 o                         
   1   4  13          1.47         22.32        10.52 o                         
   2   4  13        968.39        957.42        40.42 o                         
   3   4  13        583.96        595.85        29.74 o                         
   4   4  13          9.64          8.72         9.89 o                         
 -11   5  13       4485.99       4559.32       104.94 o                         
 -10   5  13       5886.13       5932.42       110.30 o                         
  -9   5  13       1967.03       1961.26        42.77 o                         
  -8   5  13         64.05         72.65         7.33 o                         
  -7   5  13        173.50        172.77        10.02 o                         
  -6   5  13       2460.03       2457.13        43.55 o                         
  -5   5  13       6675.74       6643.56        99.00 o                         
  -4   5  13       6196.91       6185.89        98.44 o                         
  -3   5  13       1212.61       1131.82        34.35 o                         
  -2   5  13        262.12        236.24        16.82 o                         
  -1   5  13        339.14        355.42        28.94 o                         
   0   5  13       3044.86       2975.14        90.48 o                         
   1   5  13       6134.67       6087.66       139.80 o                         
   2   5  13       3194.05       3153.91        86.12 o                         
   3   5  13        356.24        345.17        26.43 o                         
   4   5  13         37.69         43.80        16.09 o                         
 -11   6  13        411.62        402.01        23.76 o                         
 -10   6  13          1.27         12.58         8.25 o                         
  -9   6  13        807.54        859.50        24.97 o                         
  -8   6  13        486.60        509.61        16.66 o                         
  -7   6  13         46.33         54.65         7.36 o                         
  -6   6  13       1100.11       1051.22        24.96 o                         
  -5   6  13        285.83        288.76        14.51 o                         
  -4   6  13        191.50        212.60        12.74 o                         
  -3   6  13       1056.03       1088.90        28.30 o                         
  -2   6  13        353.15        330.03        18.72 o                         
  -1   6  13        474.94        487.82        28.25 o                         
   0   6  13        520.95        546.18        26.33 o                         
   1   6  13         13.04          7.71         8.56 o                         
   2   6  13        138.01        158.51        17.33 o                         
   3   6  13        184.85        206.81        23.28 o                         
 -10   7  13         90.85         76.78        10.86 o                         
  -9   7  13       1784.30       1672.85        46.39 o                         
  -8   7  13       5575.62       5544.42        97.65 o                         
  -7   7  13       5453.52       5509.97        96.19 o                         
  -6   7  13        949.16        890.69        27.75 o                         
  -5   7  13         72.72         86.29        13.71 o                         
  -4   7  13        262.72        250.02        16.65 o                         
  -3   7  13       3401.64       3399.54        75.03 o                         
  -2   7  13       5719.49       5846.81       119.73 o                         
  -1   7  13       3485.67       3518.08        87.84 o                         
   0   7  13        831.35        764.34        28.94 o                         
   1   7  13         46.74         46.03        17.06 o                         
   2   7  13        339.84        342.00        29.06 o                         
  -8   8  13         39.05         42.70        16.49 o                         
  -7   8  13        392.68        443.60        19.91 o                         
  -6   8  13       1046.29       1123.06        30.79 o                         
  -5   8  13        164.98        180.71        15.10 o                         
  -4   8  13        586.39        612.21        25.04 o                         
  -3   8  13        962.23       1008.74        30.84 o                         
  -2   8  13         10.39          2.57         9.34 o                         
  -1   8  13        832.44        893.37        41.64 o                         
   0   8  13        730.94        746.83        33.71 o                         
   1   8  13          0.14        -11.37        11.37 o                         
  -7   9  13        462.19        429.46        32.30 o                         
  -6   9  13       1717.90       1761.96        65.67 o                         
  -5   9  13       2771.60       2719.27        73.31 o                         
  -4   9  13       2369.36       2513.28        71.51 o                         
  -3   9  13       1388.39       1404.18        47.11 o                         
  -2   9  13        615.48        544.77        27.83 o                         
  -1   9  13        491.49        487.20        35.49 o                         
 -11   0  14       3986.95       3929.92       203.31 o                         
 -10   0  14       6362.99       6365.66       222.95 o                         
  -9   0  14       1146.26       1095.27        65.07 o                         
  -8   0  14        151.75        178.55        24.44 o                         
  -7   0  14        727.39        761.08        39.57 o                         
  -6   0  14       2746.37       2767.82       114.61 o                         
  -5   0  14       5738.78       5916.29       269.60 o                         
  -4   0  14       3365.90       3496.32       187.10 o                         
  -3   0  14       1150.25       1215.48        56.89 o                         
  -2   0  14        170.27        157.72        23.82 o                         
  -1   0  14        732.31        764.82        45.27 o                         
   0   0  14       3435.92       3488.06       153.85 o                         
   1   0  14       4962.77       5149.65       183.59 o                         
   2   0  14       2337.06       2289.50        91.16 o                         
   3   0  14        268.50        254.70        29.97 o                         
 -11   1  14        421.76        468.72        25.23 o                         
 -10   1  14         33.86         25.91        10.47 o                         
  -9   1  14        851.06        867.99        38.44 o                         
  -8   1  14       1034.41       1099.20        38.11 o                         
  -7   1  14        344.62        377.21        20.33 o                         
  -6   1  14       1900.72       1991.06        56.70 o                         
  -5   1  14        644.16        662.64        30.37 o                         
  -4   1  14        596.16        644.08        29.76 o                         
  -3   1  14       2045.35       2114.78        61.85 o                         
  -2   1  14        195.20        212.36        19.60 o                         
  -1   1  14        551.49        551.58        27.46 o                         
   0   1  14        891.01        910.55        43.69 o                         
   1   1  14         30.79         26.17        10.83 o                         
   2   1  14        299.48        326.25        23.38 o                         
   3   1  14        594.39        642.91        31.06 o                         
 -11   2  14        271.96        255.45        20.45 o                         
 -10   2  14         56.81         33.61         9.30 o                         
  -9   2  14       1384.32       1440.37        43.76 o                         
  -8   2  14       5234.45       5520.45       117.20 o                         
  -7   2  14       6816.10       7160.38       129.45 o                         
  -6   2  14       2614.33       2599.99        63.50 o                         
  -5   2  14        193.65        191.66        18.42 o                         
  -4   2  14        160.62        173.46        19.68 o                         
  -3   2  14       1569.69       1613.86        51.49 o                         
  -2   2  14       5063.95       5244.04       122.75 o                         
  -1   2  14       5583.07       5615.31       136.18 o                         
   0   2  14       1984.91       1917.59        61.64 o                         
   1   2  14         59.87         63.14        12.36 o                         
   2   2  14        242.19        226.95        20.68 o                         
   3   2  14       1496.43       1438.54        51.72 o                         
 -11   3  14         35.86         35.98         9.70 o                         
 -10   3  14        108.97        104.75        12.15 o                         
  -9   3  14        552.41        569.04        23.42 o                         
  -8   3  14         92.83        109.61        11.71 o                         
  -7   3  14        198.14        223.54        18.56 o                         
  -6   3  14        347.07        393.75        18.64 o                         
  -5   3  14         22.11         32.57        11.93 o                         
  -4   3  14        348.30        343.09        23.31 o                         
  -3   3  14        301.16        327.27        22.69 o                         
  -2   3  14         15.98         20.16         9.50 o                         
  -1   3  14        645.68        662.31        38.73 o                         
   0   3  14        175.09        210.02        19.38 o                         
   1   3  14         15.19          6.32         8.28 o                         
   2   3  14        164.21        178.59        19.03 o                         
   3   3  14        251.60        239.07        22.10 o                         
 -10   4  14       2416.92       2528.37        67.03 o                         
  -9   4  14       1403.69       1395.41        35.95 o                         
  -8   4  14        892.04        880.13        25.66 o                         
  -7   4  14       1199.04       1206.37        30.30 o                         
  -6   4  14       2550.14       2585.76        56.86 o                         
  -5   4  14       3595.52       3642.97        73.14 o                         
  -4   4  14       3104.30       3185.05        77.65 o                         
  -3   4  14       1556.67       1530.93        53.44 o                         
  -2   4  14        608.73        630.47        33.67 o                         
  -1   4  14       1034.03        987.95        41.01 o                         
   0   4  14       2015.56       2076.73        62.36 o                         
   1   4  14       2297.41       2351.94        68.41 o                         
   2   4  14       1241.34       1225.00        47.67 o                         
 -10   5  14         24.53         39.30         8.43 o                         
  -9   5  14        167.61        188.20        13.85 o                         
  -8   5  14        168.84        178.96        11.70 o                         
  -7   5  14         11.56         26.13         6.59 o                         
  -6   5  14        244.16        268.38        14.38 o                         
  -5   5  14        119.99        132.32        11.99 o                         
  -4   5  14         15.38         28.56         9.68 o                         
  -3   5  14        105.76        149.46        21.83 o                         
  -2   5  14        106.89        115.96        15.33 o                         
  -1   5  14         24.63         34.21        10.44 o                         
   0   5  14        238.21        231.09        20.72 o                         
   1   5  14        154.37        143.76        17.59 o                         
   2   5  14          6.67         32.16        14.86 o                         
  -9   6  14       1533.09       1521.14        49.97 o                         
  -8   6  14       1482.40       1557.51        38.90 o                         
  -7   6  14       1391.59       1361.82        41.32 o                         
  -6   6  14       1718.16       1641.80        59.23 o                         
  -5   6  14       1912.59       1796.80        50.49 o                         
  -4   6  14       1928.81       1865.73        57.96 o                         
  -3   6  14       1700.10       1697.30        53.04 o                         
  -2   6  14       1710.63       1734.28        54.18 o                         
  -1   6  14       1043.64       1058.40        40.43 o                         
   0   6  14        848.81        793.39        34.98 o                         
   1   6  14       1400.43       1347.22        48.15 o                         
  -8   7  14        574.70        609.11        23.70 o                         
  -7   7  14         10.54         10.47         8.53 o                         
  -6   7  14        298.18        280.37        20.18 o                         
  -5   7  14        309.98        305.97        22.10 o                         
  -4   7  14          3.32         14.24         7.59 o                         
  -3   7  14        262.30        246.61        20.65 o                         
  -2   7  14         83.98         90.18        13.83 o                         
  -1   7  14         58.27         64.87        12.83 o                         
  -5   8  14        543.57        549.78        27.27 o                         
  -4   8  14        854.79        834.67        35.43 o                         
  -3   8  14       1450.36       1468.39        48.60 o                         
 -10   1  15       1452.37       1512.22        54.80 o                         
  -9   1  15       2274.31       2358.70        73.27 o                         
  -8   1  15       1644.42       1659.63        47.04 o                         
  -7   1  15       1247.33       1254.75        49.67 o                         
  -6   1  15       1303.63       1383.68        46.46 o                         
  -5   1  15       1636.49       1717.95        60.09 o                         
  -4   1  15       2068.02       2137.91        63.99 o                         
  -3   1  15       2111.71       2174.42        65.08 o                         
  -2   1  15       1981.91       2004.33        62.32 o                         
  -1   1  15       1151.65       1108.45        43.76 o                         
   0   1  15       1226.98       1240.27        47.20 o                         
   1   1  15        972.10        959.66        41.37 o                         
 -10   2  15         52.16         55.88        11.46 o                         
  -9   2  15        504.35        502.02        26.12 o                         
  -8   2  15        135.65        155.38        15.21 o                         
  -7   2  15         52.07         48.74        10.65 o                         
  -6   2  15        362.70        386.19        23.96 o                         
  -5   2  15         36.80         14.28         9.05 o                         
  -4   2  15        129.91        152.88        17.29 o                         
  -3   2  15        533.69        541.46        29.36 o                         
  -2   2  15         23.89         31.96        11.01 o                         
  -1   2  15        232.09        248.06        22.18 o                         
   0   2  15        354.13        392.44        26.54 o                         
   1   2  15        116.24        140.23        17.84 o                         
  -9   3  15       1338.17       1355.26        35.98 o                         
  -8   3  15       3785.74       3911.92        79.99 o                         
  -7   3  15       4303.48       4546.43        89.81 o                         
  -6   3  15       1889.61       1870.70        51.73 o                         
  -5   3  15        123.92        118.26        13.54 o                         
  -4   3  15        209.30        211.68        19.93 o                         
  -3   3  15       1958.00       1960.92        60.78 o                         
  -2   3  15       3977.09       4034.18       101.88 o                         
  -1   3  15       3050.39       3050.34        83.35 o                         
   0   3  15        579.51        574.12        30.93 o                         
  -9   4  15        381.44        393.69        19.94 o                         
  -8   4  15        455.93        513.62        22.20 o                         
  -7   4  15         65.86         89.52         9.36 o                         
  -6   4  15        421.59        483.27        21.10 o                         
  -5   4  15        188.60        233.36        18.51 o                         
  -4   4  15          1.57         11.84         9.08 o                         
  -3   4  15        382.83        442.69        26.56 o                         
  -2   4  15        139.26        139.57        16.40 o                         
  -1   4  15         12.30         11.12         9.03 o                         
   0   4  15        261.99        263.67        22.68 o                         
  -8   5  15        387.99        375.83        21.02 o                         
  -7   5  15        169.45        158.42        13.51 o                         
  -6   5  15        880.26        858.67        28.77 o                         
  -5   5  15       3837.28       3841.37        86.32 o                         
  -4   5  15       3595.01       3565.61        81.86 o                         
  -3   5  15       1100.43       1107.52        42.24 o                         
  -2   5  15        105.94         73.31        13.66 o                         
  -1   5  15        136.30        107.59        15.81 o                         
  -6   6  15       1671.12       1725.87        61.28 o                         
  -5   6  15        219.40        221.20        20.26 o                         
  -4   6  15        454.72        527.31        29.08 o                         
  -3   6  15       1352.71       1487.65        50.71 o                         
  -7   0  16         64.14         74.00        17.14 o                         
  -6   0  16        486.32        552.60        62.81 o                         
  -5   0  16       3793.07       3976.43       159.08 o                         
  -4   0  16       4978.46       5286.81       240.39 o                         
  -3   0  16       1805.80       1831.65        92.75 o                         
  -2   0  16         73.39         60.24        24.17 o                         
  -7   1  16        255.97        289.64        21.07 o                         
  -6   1  16        532.71        583.70        30.54 o                         
  -5   1  16        222.36        232.68        23.98 o                         
  -4   1  16        128.81        164.14        21.07 o                         
  -3   1  16        408.93        450.30        29.39 o                         
  -2   1  16        115.10        143.22        18.36 o                         
  -7   2  16       3193.20       3419.45        80.63 o                         
  -6   2  16       1272.67       1340.33        46.91 o                         
  -5   2  16        255.25        230.84        24.05 o                         
  -4   2  16        298.83        282.53        23.63 o                         
  -3   2  16       1626.88       1739.76        58.08 o                         
  -5   3  16        207.50        244.67        19.80 o                         
  -4   3  16         38.43         37.89        14.96 o                         
                                                                                
